# Supplementary material for: Proteomic Profiling Reveals the Molecular Control of Oocyte Maturation
Source: Mol Cell Proteomics. 2022 Dec 7;22(1):100481. doi: 10.1016/j.mcpro.2022.100481 (PMC9823227; doi:10.1016/j.mcpro.2022.100481)
Supplement: Table S1 [file mmc3.xlsx]

## Sheet: Sheet1
Table S1: Proteomic analysisi of GV, GVBD and MII oocytes
Accession	Database	Gene_Symbol	Gene_name	ENTREZID	ENSEMBL_gene	Protein names	Peptides	Unique Peptides	Sequence Coverage [%]	Expression level												GVBD/GV ratio	MII/GVBD ratio	MII/GV ratio	q-value GV_GVBD	q-value GVBD_MII	q-value GV_MII	DEPs	DEPs_GV_GVBD	DEPs_GVBD_MII	DEPs_GV_MII
										GV-1	GV-2	GV-3	GV-4	GVBD-1	GVBD-2	GVBD-3	GVBD-4	MII-1	MII-2	MII-3	MII-4
A0A023T778	Uniprot	Magohb	mago homolog B, exon junction complex core component	66441	ENSMUSG00000030188	Mago nashi protein (Protein mago nashi homolog 2) (RIKEN cDNA 2010012C16, isoform CRA_c)	4	4	31.8	0.867307	1.0287	0.802919	1.09199	0.844388	0.98045	0.890189	0.820336	1.08079	1.19836	1.24587	1.14869	0.932588	1.32199	1.23287	0.5139	0.0129351	0.0312512	NO	NO	NO	NO
A0A075B6A0	Uniprot	Ighm	immunoglobulin heavy constant mu	16019	ENSMUSG00000076617	Immunoglobulin heavy constant mu (Fragment)	6	6	12.8	0.435209	0.429538	0.249713	2.22948	0.647148	3.68	0.51661	0.467279	0.397118	0.410991	2.25128	0.285638	1.58826	0.629827	1.00033	0.646633	0.605438	0.919931	NO	NO	NO	NO
A0A075F5C6	Uniprot	Hsf1	heat shock factor 1	15499	ENSMUSG00000022556	Heat shock factor protein 1 (Heat shock transcription factor 1 gammabeta isoform)	3	3	5.1	0.915305	0.689665	0.982585	0.927887	0.997224	1.1279	1.18501	0.916872	1.04502	1.22488	1.1443	0.843352	1.20241	1.00723	1.2111	0.168552	0.873414	0.110255	NO	NO	NO	NO
A0A087WNT1	Uniprot	Eloc	elongin C	67923	ENSMUSG00000079658	Elongin-C	8	8	55.2	0.951531	0.876022	0.818264	0.864975	0.967565	0.931858	0.805719	0.906998	1.06764	1.20538	1.35034	1.2537	1.02887	1.35019	1.38916	0.630671	0.0213696	0.00624096	NO	NO	NO	NO
A0A087WNU6	Uniprot	Lrrfip1	leucine rich repeat (in FLII) interacting protein 1	16978	ENSMUSG00000026305	Leucine-rich repeat flightless-interacting protein 1 (Fragment)	4	2	7.8	0.87275	1.52854	1.26348	0.957218	0.765855	0.871384	1.07001	0.416565	1.04935	0.912118	1.31637	0.976362	0.675858	1.36186	0.920425	0.194092	0.182267	0.516886	NO	NO	NO	NO
A0A087WNW8	Uniprot	Clasp1	CLIP associating protein 1	76707	ENSMUSG00000064302	CLIP-associating protein 1	5	3	3.5	2.0723	2.10611	1.04426	2.22979	1.03544	0.634137	1.00133	0.992739	0.152019	0	0.237451	0.49442	0.491603	0.241259	0.118604	0.0586194	0.0188714	0.00598956	YES	NO	YES	YES
A0A087WP33	Uniprot	Atg9a	autophagy related 9A	245860	ENSMUSG00000033124	Autophagy-related protein 9 (Fragment)	4	4	4.8	0.755995	1.65801	1.84734	0.618168	0.794651	1.33789	0.261258	1.35214	0.730422	0.723037	1.46037	0.460733	0.767686	0.90086	0.691578	0.570532	0.746902	0.304807	NO	NO	NO	NO
A0A087WP92	Uniprot	Trip12	thyroid hormone receptor interactor 12	14897	ENSMUSG00000026219	E3 ubiquitin-protein ligase TRIP12 (Fragment)	5	1	15.4	0.768551	1.34329	NA	NA	0.92071	1.1014	NA	NA	0.929672	0.936379	NA	NA	0.957508	0.922826	0.883613	0.851561	0.498104	0.602128	NO	NO	NO	NO
A0A087WQ44	Uniprot	Srcap	Snf2-related CREBBP activator protein	100043597	ENSMUSG00000053877	Snf2-related CREBBP activator protein	3	3	0.9	NA	NA	1.60662	0.700997	NA	NA	0.693955	1.515	NA	NA	0.770126	0.7133	0.957244	0.671551	0.642838	0.883569	0.491175	0.386803	NO	NO	NO	NO
A0A087WQ89	Uniprot	Misp3;2210011C24Rik	MISP family member 3;RIKEN cDNA 2210011C24 gene	70134	ENSMUSG00000074217	MCG5930 (RIKEN cDNA 2210011C24 gene)	1	1	6.8	0.916165	1.40043	NA	NA	0.934232	0.798677	NA	NA	0.900046	1.05045	NA	NA	0.748041	1.12556	0.841964	0.455471	0.426158	0.45619	NO	NO	NO	NO
A0A087WQH8	Uniprot	Slc35a4	solute carrier family 35, member A4	67843	ENSMUSG00000033272	Probable UDP-sugar transporter protein SLC35A4	3	3	36.9	0.771662	0.81328	0.771576	0.71631	1.1051	0.937254	0.912718	0.997879	1.122	1.2507	1.38958	1.21194	1.28642	1.25836	1.61878	0.0283942	0.0340645	0.00376581	NO	NO	NO	NO
A0A087WQS2	Uniprot	Bzw1	basic leucine zipper and W2 domains 1	66882	ENSMUSG00000051223	Basic leucine zipper and W2 domain-containing protein 1	12	12	23.5	1.19293	1.23537	1.23468	1.19367	1.02083	0.973535	1.04868	0.924372	0.791432	0.785914	0.760373	0.838231	0.816905	0.800509	0.65394	0.0215309	0.0122437	0.00153425	NO	NO	NO	NO
A0A087WQT6	Uniprot	Casp8	caspase 8	12370	ENSMUSG00000026029	Caspase-8	2	2	4.2	0.972177	1.1123	1.04193	1.3919	1.10999	0.755574	0	1.49971	1.03784	1.01212	0.941063	1.12541	0.744808	1.22321	0.91106	0.500417	0.580619	0.29873	NO	NO	NO	NO
A0A087WR52	Uniprot	Agfg1	ArfGAP with FG repeats 1	15463	ENSMUSG00000026159	Arf-GAP domain and FG repeat-containing protein 1 (Fragment)	7	7	13.8	1.5327	1.35758	1.60176	1.62661	0.806781	0.725798	0.821031	0.731818	0.782746	0.794391	0.584959	0.633822	0.504266	0.906169	0.45695	0.0167143	0.30898	0.00263545	YES	NO	NO	YES
A0A087WS96	Uniprot	Sh3bgrl2	SH3 domain binding glutamic acid-rich protein like 2	212531	ENSMUSG00000032261	SH3 domain-binding glutamic acid-rich-like protein	4	4	46.7	0.929784	0.42549	0.254995	1.35573	0.589248	0.62961	0.395513	1.47807	1.01928	2.40659	0.778897	1.73679	1.04263	1.92132	2.00322	0.874111	0.206178	0.125519	NO	NO	NO	NO
A0A087WSK7	Uniprot	Gm28778	predicted gene 28778	NA	ENSMUSG00000100679	Uncharacterized protein (Fragment)	1	1	4.7	NA	NA	1.11878	1.07688	NA	NA	0.900247	0.873595	NA	NA	0.968698	1.0618	0.807885	1.14469	0.924776	0.0516237	0.163703	0.207045	NO	NO	NO	NO
A0A0A0MQ68	Uniprot	Gcdh	glutaryl-Coenzyme A dehydrogenase	270076	ENSMUSG00000003809	Glutaryl-CoA dehydrogenase, mitochondrial	10	8	22.6	1.03913	0.989531	0.808343	0.803185	1.09033	0.965385	1.44754	0.732105	1.03364	0.881994	0.839502	1.36932	1.1635	0.973814	1.13303	0.478938	0.828041	0.342889	NO	NO	NO	NO
A0A0A0MQ82	Uniprot	Map3k6	mitogen-activated protein kinase kinase kinase 6	53608	ENSMUSG00000028862	Mitogen-activated protein kinase kinase kinase 6	3	3	2.9	0.684161	1.26043	NA	NA	0.740948	1.06519	NA	NA	1.24985	0.999416	NA	NA	0.928802	1.24535	1.15668	0.820091	0.424579	0.569666	NO	NO	NO	NO
A0A0A0MQ95	Uniprot	Arhgap12	Rho GTPase activating protein 12	75415	ENSMUSG00000041225	Rho GTPase-activating protein 12	17	17	21.5	0.7725	0.807494	0.816935	0.679506	0.890719	0.941366	0.883309	1.02151	1.28671	1.30121	1.18771	1.41103	1.21469	1.38795	1.68593	0.0455097	0.0116226	0.00247507	NO	NO	NO	NO
A0A0A0MQ99	Uniprot	Swi5	SWI5 recombination repair homolog (yeast)	72931	ENSMUSG00000044627	DNA repair protein SWI5 homolog	4	4	29.8	1.10199	0.786173	1.04123	0.542065	1.01621	0.926109	0.945939	1.0511	1.18696	0.98256	1.26076	1.1589	1.13479	1.16496	1.32198	0.492525	0.0838456	0.084932	NO	NO	NO	NO
A0A0A0MQA5	Uniprot	Tuba4a	tubulin, alpha 4A	22145	ENSMUSG00000026202	Tubulin alpha chain (Fragment)	25	4	55.3	1.17653	1.11925	1.03845	0.862457	1.12147	0.891495	1.02234	0.945646	0.857001	0.834245	1.11441	1.0167	0.948592	0.960163	0.910803	0.597724	0.636359	0.310044	NO	NO	NO	NO
A0A0A0MQD1	Uniprot	Tdrd7	tudor domain containing 7	100121	ENSMUSG00000035517	Tudor domain-containing protein 7	13	13	11	1.11737	1.02668	0.925765	0.672706	0.964861	0.969364	1.67551	1.01308	0.907529	1.0142	0.87612	0.836814	1.23522	0.786244	0.971181	0.402158	0.26357	0.692915	NO	NO	NO	NO
A0A0A0MQE5	Uniprot	Camsap1	calmodulin regulated spectrin-associated protein 1	227634	ENSMUSG00000026933	Calmodulin-regulated spectrin-associated protein 1	22	22	13.7	1.01244	0.762033	1.04387	1.04444	1.17436	1.0755	1.03653	1.0896	1.06562	0.910045	0.975431	0.810134	1.13286	0.859516	0.973711	0.220444	0.0802814	0.668963	NO	NO	NO	NO
A0A0A0MQF5	Uniprot	Otud6b	OTU domain containing 6B	72201	ENSMUSG00000040550	Deubiquitinase OTUD6B	5	5	16	0.858177	1.40872	1.09013	1.02331	1.06711	0.935169	0.888243	0.915588	0.959457	0.771369	1.0093	1.07343	0.868909	1.00196	0.870608	0.379434	0.907897	0.274013	NO	NO	NO	NO
A0A0A0MQN4	Uniprot	Atg7	autophagy related 7	74244	ENSMUSG00000030314	Ubiquitin-like modifier-activating enzyme ATG7	9	9	12.4	1.04212	1.9656	0.744677	0.667295	1.44112	0.553681	0.681044	2.66776	0.517142	0.48033	0.580056	0.659167	1.20905	0.418574	0.506075	0.707925	0.211516	0.103075	NO	NO	NO	NO
A0A0A6YVS2	Uniprot	Tmco1	transmembrane and coiled-coil domains 1	68944	ENSMUSG00000052428	Calcium load-activated calcium channel (Fragment)	3	3	15.5	1.03034	0.487807	0.938887	1.0181	1.16356	0.971504	1.03223	1.0283	1.23854	1.10826	1.0718	0.91068	1.20732	1.03186	1.24579	0.326173	0.661748	0.163728	NO	NO	NO	NO
A0A0A6YVU8	Uniprot	Gm9774	predicted pseudogene 9774	100043022	ENSMUSG00000042165	MCG119397 (Predicted pseudogene 9774)	8	8	19.2	0.704093	2.45076	0.920115	0.799998	1.22968	0.377771	0.74338	0.762145	0.644653	0.59304	1.35824	1.41612	0.638564	1.28882	0.822991	0.454078	0.479652	0.556943	NO	NO	NO	NO
A0A0A6YW53	Uniprot	Map4k4	mitogen-activated protein kinase kinase kinase kinase 4	26921	ENSMUSG00000026074	Mitogen-activated protein kinase kinase kinase kinase 4	16	8	12.7	2.39121	0.818431	1.12179	0.9765	0.509644	0.984577	1.00244	1.11103	0.657523	0.638612	0.815045	0.973198	0.679679	0.854946	0.581088	0.40311	0.458276	0.155941	NO	NO	NO	NO
A0A0A6YWR2	Uniprot	Ighg1	immunoglobulin heavy constant gamma 1 (G1m marker)	16017	ENSMUSG00000076614	Ig gamma-1 chain C region secreted form (Fragment)	2	2	5.6	0.651763	2.22859	NA	NA	0.458219	0.835353	NA	NA	0.781894	1.04418	NA	NA	0.449101	1.41165	0.633974	0.512181	0.40463	0.484365	NO	NO	NO	NO
A0A0A6YX17	Uniprot	Tdrd12	tudor domain containing 12	71981	ENSMUSG00000030491	Putative ATP-dependent RNA helicase TDRD12	6	6	4.8	1.01316	1.15147	1.07398	1.10409	0.963851	0.976653	1.03161	0.903066	0.870535	1.02434	0.990582	0.896673	0.892343	0.975989	0.870917	0.068	0.616498	0.0285886	NO	NO	NO	NO
A0A0A6YXH3	Uniprot	Osbpl9	oxysterol binding protein-like 9	100273	ENSMUSG00000028559	Oxysterol-binding protein	9	8	11	0.46665	0.976673	0.585951	0.562046	0.948017	0.949951	0.717872	0.945712	1.3446	1.31411	1.86552	1.3229	1.37442	1.64174	2.25643	0.180239	0.0292709	0.00860354	YES	NO	NO	YES
A0A0A6YXI2	Uniprot	Fabp9	fatty acid binding protein 9, testis	21884	ENSMUSG00000027528	Fatty acid binding protein 9, testis (Fatty acid-binding protein 9)	3	3	23.9	3.06688	2.93312	3.04762	2.6535	0	0	0.0687747	0.0860018	0	0	0.0372652	0.106838	0.0132275	0.931039	0.0123153	0	0.871264	0.00224	YES	YES	NO	YES
A0A0B4J1E2	Uniprot	Snw1	SNW domain containing 1	66354	ENSMUSG00000021039	SNW domain-containing protein 1	3	3	6.7	NA	NA	1.08773	1.35403	NA	NA	1.07142	0.596385	NA	NA	0.652021	1.2384	0.683033	1.13348	0.774204	0.386331	0.7497	0.404076	NO	NO	NO	NO
A0A0B4J1E7	Uniprot	Kpna4	karyopherin (importin) alpha 4	16649	ENSMUSG00000027782	Importin subunit alpha-3	6	3	12.4	NA	NA	0.967388	1.46981	NA	NA	0.78785	1.27444	NA	NA	0.793706	0.706806	0.846175	0.727594	0.615671	0.671401	0.409534	0.174972	NO	NO	NO	NO
A0A0B4J1F7	Uniprot	Igbp1b	immunoglobulin (CD79A) binding protein 1b	50540	ENSMUSG00000046717	Immunoglobulin-binding protein 1b	3	1	5.8	1.05315	1.01201	NA	NA	0.977166	0.997157	NA	NA	1.01637	0.944142	NA	NA	0.956013	0.993005	0.949326	0.279626	0.812672	0.283263	NO	NO	NO	NO
A0A0D2X7Z2	Uniprot	Eef1akmt1	EEF1A alpha lysine methyltransferase 1	68043	ENSMUSG00000021951	EEF1A lysine methyltransferase 1 (EC 2.1.1.-) (N(6)-adenine-specific DNA methyltransferase 2) (Protein-lysine N-methyltransferase N6AMT2)	2	2	8	1.15935	1.24224	NA	NA	0.948038	0.939096	NA	NA	0.646625	1.06465	NA	NA	0.785786	0.906814	0.712562	0.0692784	0.684854	0.206915	NO	NO	NO	NO
A0A0G2JEP4	Uniprot	Lrrfip2	leucine rich repeat (in FLII) interacting protein 2	71268	ENSMUSG00000032497	Leucine-rich repeat flightless-interacting protein 2	18	9	42.2	0.364534	1.30471	1.06418	0.575526	1.0646	1.87617	1.4003	1.46796	0.677213	0.712773	0.986356	0.505673	1.75555	0.496126	0.870977	0.127391	0.0312242	0.563994	YES	NO	YES	NO
A0A0G2JFH5	Uniprot	Fbxw13	F-box and WD-40 domain protein 13	211305	ENSMUSG00000049314	F-box and WD-40 domain protein 13	2	1	22.3	0.797479	1.29051	NA	NA	0.951819	1.03913	NA	NA	0.840583	1.08047	NA	NA	0.953525	0.964893	0.920049	0.829277	0.761577	0.679444	NO	NO	NO	NO
A0A0G2JFT8	Uniprot	Rufy3	RUN and FYVE domain containing 3	52822	ENSMUSG00000029291	Protein RUFY3	3	2	4.5	1.25969	1.3758	NA	NA	1.20468	1.06525	NA	NA	0.444705	0.649868	NA	NA	0.861292	0.482205	0.41532	0.274538	0.0751132	0.0273621	YES	NO	NO	YES
A0A0G2JG52	Uniprot	Crybg1	crystallin beta-gamma domain containing 1	11630	ENSMUSG00000019866	Crystallin beta-gamma domain-containing 1	9	9	4.8	0.819197	2.16904	1.74011	1.55921	0.918055	0.836222	0.823001	0.557247	0.572753	0.68473	0.615887	0.70455	0.498528	0.822428	0.410004	0.0860309	0.197527	0.0225519	YES	NO	NO	YES
A0A0G2JGL0	Uniprot	Ube2d3	ubiquitin-conjugating enzyme E2D 3	66105	ENSMUSG00000078578	Ubiquitin-conjugating enzyme E2 D3	6	2	46.6	NA	NA	1.00965	1.0186	NA	NA	0.997597	0.962626	NA	NA	0.995953	1.01557	0.96646	1.02617	0.991755	0.293962	0.37089	0.433691	NO	NO	NO	NO
A0A0G2JGN5	Uniprot	Klhl18	kelch-like 18	270201	ENSMUSG00000054792	Kelch-like 18	5	4	7.4	0.818636	0.859356	0.908695	0.750899	0.938852	1.01715	0.838332	0.676181	1.19919	1.16682	1.39686	1.42903	1.03983	1.49601	1.55559	0.705107	0.0237522	0.00510407	NO	NO	NO	NO
A0A0G2JGQ4	Uniprot	Nub1	negative regulator of ubiquitin-like proteins 1	53312	ENSMUSG00000028954	NEDD8 ultimate buster 1 (RIKEN cDNA 6330412F12, isoform CRA_c)	20	20	29.2	1.09262	0.971329	1.09089	0.982271	0.994122	0.913559	1.04289	0.947708	1.01529	1.01308	0.964019	0.972221	0.942269	1.01702	0.958303	0.31478	0.607154	0.23044	NO	NO	NO	NO
A0A0G2JGW6	Uniprot	Cdkl5	cyclin-dependent kinase-like 5	382253	ENSMUSG00000031292	Cyclin-dependent kinase-like 5	2	1	2.1	0.735544	0.987443	NA	NA	1.0137	0.984948	NA	NA	0.787316	1.49104	NA	NA	1.15999	1.13995	1.32233	0.477674	0.697344	0.447551	NO	NO	NO	NO
A0A0G2JGW9	Uniprot	Fubp1	far upstream element (FUSE) binding protein 1	51886	ENSMUSG00000028034	Far upstream element-binding protein 1	22	19	37.3	1.02085	1.03417	1.07267	0.96246	0.930728	0.909144	0.883274	0.835953	1.03965	1.06546	1.19343	1.05222	0.870164	1.22243	1.06372	0.0325665	0.0201286	0.149357	NO	NO	NO	NO
A0A0G2JGZ1	Uniprot	Lrrfip2	leucine rich repeat (in FLII) interacting protein 2	71268	ENSMUSG00000032497	Leucine-rich repeat flightless-interacting protein 2 (Fragment)	7	1	46.8	0	2.2514	NA	NA	1.28724	1.31559	NA	NA	1.14577	0	NA	NA	1.15609	0.440203	0.508915	0.848028	0.373393	0.596075	NO	NO	NO	NO
A0A0G2JH17	Uniprot	Ints1	integrator complex subunit 1	68510	ENSMUSG00000029547	Integrator complex subunit 1	3	3	1.2	1.01499	1.02551	NA	NA	1.0148	1.02352	NA	NA	0.982024	0.939144	NA	NA	0.99893	0.942523	0.941515	0.847639	0.161809	0.0987954	NO	NO	NO	NO
A0A0J9YTR2	Uniprot	0610012G03Rik	RIKEN cDNA 0610012G03 gene	106264	ENSMUSG00000107002	RIKEN cDNA 0610012G03 gene	2	2	22.1	0.907806	1.1015	0.916587	1.16097	0.98876	0.98996	1.10404	0.970375	0.994135	1.01784	0.831083	1.01694	0.991747	0.952348	0.944488	0.862718	0.43984	0.416343	NO	NO	NO	NO
A0A0J9YUD5	Uniprot	Nup205	nucleoporin 205	70699	ENSMUSG00000038759	Nucleoporin 205	28	28	13.5	1.03066	1.02637	1.07748	0.965346	1.03655	0.943699	0.840165	1.02256	1.03079	0.931924	1.01381	1.08065	0.937343	1.05574	0.989589	0.346315	0.403856	0.681311	NO	NO	NO	NO
A0A0J9YUL3	Uniprot	2022-09-11	septin 11	52398	ENSMUSG00000058013	Septin 11, isoform CRA_b (Septin-11)	11	6	27.8	0.671965	0.579565	1.17341	0.9696	0.681456	2.81101	1.1846	0.830111	0.648859	0.607143	0.988771	0.853506	1.62237	0.562589	0.912725	0.430448	0.320441	0.560369	NO	NO	NO	NO
A0A0M3HEP7	Uniprot	Atp8a1	ATPase, aminophospholipid transporter (APLT), class I, type 8A, member 1	11980	ENSMUSG00000037685	Phospholipid-transporting ATPase (EC 3.6.3.1)	13	12	12.7	1.05676	0.92924	0.723137	0.678795	1.10441	0.927474	1.43171	1.23535	0.991541	0.990575	0.96412	0.966884	1.38697	0.832765	1.15502	0.118084	0.16091	0.162685	NO	NO	NO	NO
A0A0M3HEQ0	Uniprot	Txnrd2	thioredoxin reductase 2	26462	ENSMUSG00000075704	Thioredoxin reductase 2, mitochondrial	2	2	3	1.0836	1.12191	1.21316	1.07859	0.926636	1.04811	0.974365	0.939173	0.844885	0.974858	1.0444	0.75032	0.86459	0.929577	0.803703	0.0454035	0.409255	0.0277186	NO	NO	NO	NO
A0A0M3U1B0	Uniprot	Sycp2l	synaptonemal complex protein 2-like	637277	ENSMUSG00000038651	Synaptonemal complex protein 2-like (SCP-2-like)	5	5	5.5	1.34364	0.986929	1.27205	0.791025	0.728586	1.05374	1.11538	0.634254	0.919026	0.968076	1.09405	1.09325	0.803878	1.15358	0.927337	0.356907	0.367999	0.484611	NO	NO	NO	NO
A0A0N4SUH8	Uniprot	Nfu1	NFU1 iron-sulfur cluster scaffold	56748	ENSMUSG00000029993	NFU1 iron-sulfur cluster scaffold homolog, mitochondrial	4	4	19.9	0	0.830502	0.843792	0.898495	1.95504	2.24191	1.03942	0.987664	0.408825	0.56372	1.14691	1.08372	2.41918	0.514645	1.24502	0.116337	0.129764	0.501736	NO	NO	NO	NO
A0A0N4SV92	Uniprot	Duxf3	double homeobox family member 3	664783-	ENSMUSG00000075046	Double homeobox family member 3	1	1	1.9	NA	NA	0.465568	0.556219	NA	NA	0.583121	0.470694	NA	NA	3.43219	0.492213	1.03134	3.72399	3.84072	0.814974	0.459153	0.363158	NO	NO	NO	NO
A0A0N4SVL0	Uniprot	Eif4g3	eukaryotic translation initiation factor 4 gamma, 3	230861	ENSMUSG00000028760	Eukaryotic translation initiation factor 4 gamma 3	26	21	13.9	1.34785	1.28995	1.19968	1.2009	0.926535	1.01241	0.76912	1.13645	0.728209	0.695045	0.819011	0.874838	0.763048	0.810791	0.618672	0.0505455	0.125759	0.00392432	NO	NO	NO	NO
A0A0N4SW28	Uniprot	Gng12	guanine nucleotide binding protein (G protein), gamma 12	14701	ENSMUSG00000036402	Guanine nucleotide-binding protein subunit gamma	4	4	57.8	0.864381	0.84421	1.28114	1.00134	2.02965	0.841253	1.02125	0.89332	0.707744	0.712761	0.922843	0.880102	1.19905	0.673589	0.807665	0.584929	0.270974	0.126623	NO	NO	NO	NO
A0A0N4SW73	Uniprot	Rab11fip5	RAB11 family interacting protein 5 (class I)	52055	ENSMUSG00000051343	Rab11 family-interacting protein 5	3	3	2.4	1.13879	1.15319	1.53426	1.42919	0.829161	1.07891	1.13597	1.07803	0.851959	0.947993	0.424837	0.397713	0.784343	0.636211	0.499008	0.120915	0.0923066	0.0144465	YES	NO	NO	YES
A0A0N4SW93	Uniprot	C2cd5	C2 calcium-dependent domain containing 5	74741	ENSMUSG00000030279	C2 domain-containing protein 5	18	18	18.5	0.515163	0.664924	0.61944	0.421545	0.706784	0.723497	0.739569	0.765096	1.67607	1.71357	1.83915	1.6152	1.32141	2.33189	3.08139	0.0611827	0.00658823	0.00310769	YES	NO	YES	YES
A0A0N4SWI3	Uniprot	D6Ertd527e	DNA segment, Chr 6, ERATO Doi 527, expressed	52372	ENSMUSG00000090891	DNA segment, Chr 6, ERATO Doi 527,-expressed	9	8	31.7	0.302029	0.257435	0.253869	0.320675	0.283596	0.287452	0.799572	0.840319	1.6263	3.24319	1.9068	1.87876	1.94967	3.91465	7.63226	0.218796	0.0269558	0.00683705	YES	NO	YES	YES
A0A0R4IZW5	Uniprot	Cdh1	cadherin 1	12550	ENSMUSG00000000303	Cadherin 1, isoform CRA_b (Cadherin-1)	11	11	14.9	0.888557	0.92528	0.683116	0.677382	1.11428	1.02859	0.984721	1.07044	0.968242	1.07504	1.39965	1.18469	1.32249	1.10233	1.45782	0.04736	0.350378	0.0237925	NO	NO	NO	NO
A0A0R4IZW7	Uniprot	Trmt1	tRNA methyltransferase 1	212528	ENSMUSG00000001909	tRNA (guanine(26)-N(2))-dimethyltransferase (EC 2.1.1.216)	8	8	16.3	0.67732	2.66718	1.70394	0.788734	0.673367	0.612781	0.559799	1.37443	0.686595	0.682759	0.694587	0.878503	0.551702	0.913695	0.504087	0.335423	0.701764	0.146901	NO	NO	NO	NO
A0A0R4IZW9	Uniprot	Sdf2	stromal cell derived factor 2	20316	ENSMUSG00000002064	Stromal cell-derived factor 2	3	3	23.7	0	0.864944	0	0	0.881191	1.92541	0	2.7742	0.557911	1.77055	3.2258	0	6.45221	0.995245	6.42153	0.195978	0.916521	0.143885	NO	NO	NO	NO
A0A0R4IZX1	Uniprot	Def6	differentially expressed in FDCP 6	23853	ENSMUSG00000002257	Differentially-expressed in FDCP 6	1	1	1.6	1.44356	0	1.26597	0	0	1.4809	1.38009	1.7326	1.16335	1.91219	1.62134	0	1.69534	1.02248	1.73346	0.507678	0.895036	0.356842	NO	NO	NO	NO
A0A0R4IZX6	Uniprot	Ap1m2	adaptor protein complex AP-1, mu 2 subunit	11768	ENSMUSG00000003309	AP-1 complex subunit mu-2 (Adaptor protein complex AP-1, mu 2 subunit, isoform CRA_b)	13	1	35.9	1.09782	0.891856	0.999133	0.973475	1.09638	0.984541	1.01452	0.855093	1.06245	0.866949	1.12302	1.03476	0.997034	1.03459	1.03152	0.896803	0.642873	0.562325	NO	NO	NO	NO
A0A0R4IZY0	Uniprot	Thop1	thimet oligopeptidase 1	50492	ENSMUSG00000004929	Thimet oligopeptidase (Thimet oligopeptidase 1)	35	35	51.4	0.951628	0.929125	0.947462	0.951283	1.03545	1.04525	1.03787	1.01559	1.01725	1.02129	1.01159	1.0362	1.09384	0.98843	1.08118	0.016597	0.247359	0.00256677	NO	NO	NO	NO
A0A0R4IZZ6	Uniprot	Fnbp4	formin binding protein 4	55935	ENSMUSG00000008200	Formin-binding protein 4	1	1	1	NA	NA	0.411193	0.210384	NA	NA	0.861106	0.661961	NA	NA	2.24827	1.60708	2.45032	2.53131	6.20253	0.159355	0.115513	0.0419752	YES	NO	NO	YES
A0A0R4J008	Uniprot	Hdac2	histone deacetylase 2	15182	ENSMUSG00000019777	Histone deacetylase (EC 3.5.1.98)	8	8	17.8	0.964049	0.857151	0.827627	0.84556	0.919286	0.998393	0.825273	1.11167	1.06587	1.19525	1.22303	1.16684	1.10309	1.2066	1.33099	0.329497	0.0603183	0.00510873	NO	NO	NO	NO
A0A0R4J018	Uniprot	Tpmt	thiopurine methyltransferase	22017	ENSMUSG00000021376	Thiopurine S-methyltransferase	12	4	47.9	0.720841	0.412497	0.748523	0.729747	0.751491	0.9022	1.188	1.2951	1.93816	1.27481	1.1938	0.844825	1.584	1.26948	2.01087	0.0975572	0.367954	0.0363152	YES	NO	NO	YES
A0A0R4J023	Uniprot	Auh	AU RNA binding protein/enoyl-coenzyme A hydratase	11992	ENSMUSG00000021460	Methylglutaconyl-CoA hydratase, mitochondrial	5	5	15	1.12085	0.580892	0.898999	0.871928	0.630077	1.21333	0.987438	0.809798	0.803396	1.65145	1.40084	1.031	1.04837	1.34226	1.40719	0.792794	0.267602	0.135562	NO	NO	NO	NO
A0A0R4J024	Uniprot	Xrcc4	X-ray repair complementing defective repair in Chinese hamster cells 4	108138	ENSMUSG00000021615	DNA repair protein XRCC4	8	8	26.1	1.31745	0.717958	0.89275	0.715672	1.07638	1.03457	1.01229	1.03536	0.895201	0.95844	1.17856	1.16537	1.14127	1.00937	1.15197	0.487408	0.835586	0.353502	NO	NO	NO	NO
A0A0R4J034	Uniprot	Pdxdc1	pyridoxal-dependent decarboxylase domain containing 1	94184	ENSMUSG00000022680	MCG129810, isoform CRA_c (Pyridoxal-dependent decarboxylase domain-containing protein 1)	19	19	26.6	1.08296	1.42632	1.18239	1.13301	0.863517	0.981611	0.977624	0.885654	0.813755	0.831836	0.920144	0.901174	0.768632	0.934879	0.718578	0.0533069	0.23402	0.0103451	NO	NO	NO	NO
A0A0R4J049	Uniprot	Prmt5	protein arginine N-methyltransferase 5	27374	ENSMUSG00000023110	Protein arginine N-methyltransferase 5 (EC 2.1.1.-)	6	6	11.1	0.98853	1.05273	1.56438	0.770895	1.12609	1.14892	0.834253	0.730284	0.739727	0.943999	0.801946	1.29824	0.877303	0.985508	0.864589	0.579545	0.867382	0.422482	NO	NO	NO	NO
A0A0R4J050	Uniprot	Acy1	aminoacylase 1	109652	ENSMUSG00000023262	Aminoacylase-1	9	9	20.8	1.0427	1.11262	0.861444	1.39781	1.05475	1.00022	1.23164	0.650205	0.734285	1.05543	0.718659	1.14025	0.891779	0.926794	0.826495	0.560985	0.653233	0.221659	NO	NO	NO	NO
A0A0R4J078	Uniprot	Ubxn4	UBX domain protein 4	67812	ENSMUSG00000026353	UBX domain containing 2, isoform CRA_a (UBX domain-containing protein 4)	15	15	35.2	1.01107	0.99075	1.05057	1.06648	1.02607	0.946229	0.957464	0.997752	0.951243	1.07464	1.05768	0.870052	0.953541	1.00665	0.959879	0.185818	0.840291	0.379356	NO	NO	NO	NO
A0A0R4J079	Uniprot	Acbd3	acyl-Coenzyme A binding domain containing 3	170760	ENSMUSG00000026499	Acyl-Coenzyme A binding domain containing 3, isoform CRA_b (Golgi resident protein GCP60)	20	20	36.4	0.882496	0.878258	0.818298	0.859344	0.956107	0.937666	0.993313	0.909869	1.2631	1.08238	1.29196	1.12721	1.10428	1.25486	1.38572	0.0400646	0.0228407	0.00507763	NO	NO	NO	NO
A0A0R4J083	Uniprot	Acadl	acyl-Coenzyme A dehydrogenase, long-chain	11363	ENSMUSG00000026003	Long-chain-specific acyl-CoA dehydrogenase, mitochondrial	10	10	25.8	0.969551	1.1177	1.09159	0.929932	1.07758	0.954814	0.994793	0.968987	0.951664	0.928684	1.16895	0.845746	0.972595	0.974694	0.947983	0.650818	0.7079	0.453215	NO	NO	NO	NO
A0A0R4J088	Uniprot	F3	coagulation factor III	14066	ENSMUSG00000028128	Tissue factor (TF)	1	1	5.8	0	0	0.294169	0.238509	2.7791	3.2209	1.42249	3.33966	0	0	0.421658	0.283514	20.2039	0.0655233	1.32382	0.0230394	0.0134969	0.6429	YES	YES	YES	NO
A0A0R4J091	Uniprot	Pole3	polymerase (DNA directed), epsilon 3 (p17 subunit)	59001	ENSMUSG00000028394	DNA polymerase epsilon subunit 3 (Polymerase (DNA directed), epsilon 3 (P17 subunit), isoform CRA_b)	3	3	25.5	0.713175	0.544446	0.588418	0.695209	1.17192	0.946209	0.920165	0.766622	1.4816	1.14265	1.5755	1.45409	1.49726	1.48593	2.22483	0.0533446	0.033071	0.00421803	YES	NO	NO	YES
A0A0R4J093	Uniprot	Cmpk1	cytidine monophosphate (UMP-CMP) kinase 1	66588	ENSMUSG00000028719	UMP-CMP kinase (EC 2.7.4.14) (Deoxycytidylate kinase) (CK) (dCMP kinase) (Nucleoside-diphosphate kinase) (EC 2.7.4.6) (Uridine monophosphate/cytidine monophosphate kinase) (UMP/CMP kinase) (UMP/CMPK)	6	6	28.2	0.976466	0.802598	0.940627	0.930856	1.00578	0.941089	0.964686	0.895277	1.0963	1.17777	1.10412	1.16443	1.04281	1.19328	1.24437	0.496315	0.0126233	0.00675797	NO	NO	NO	NO
A0A0R4J094	Uniprot	Fahd2a	fumarylacetoacetate hydrolase domain containing 2A	68126	ENSMUSG00000027371	Fumarylacetoacetate hydrolase domain-containing 2A	14	14	52.1	1.07014	0.846429	1.02576	0.945628	0.915659	0.889074	0.980015	0.841324	1.33728	0.941426	1.14308	1.0642	0.932644	1.23715	1.15382	0.38847	0.085485	0.147481	NO	NO	NO	NO
A0A0R4J0A2	Uniprot	Rhd	Rh blood group, D antigen	19746	ENSMUSG00000028825	Blood group Rh(D) polypeptide	1	1	2.2	NA	NA	1.05684	0.809251	NA	NA	1.16694	0.859003	NA	NA	1.27158	0.836389	1.08566	1.04049	1.12962	0.727621	0.83	0.570892	NO	NO	NO	NO
A0A0R4J0B4	Uniprot	Cmas	cytidine monophospho-N-acetylneuraminic acid synthetase	12764	ENSMUSG00000030282	Cytidine monophospho-N-acetylneuraminic acid synthetase (N-acylneuraminate cytidylyltransferase)	18	18	39.4	1.06145	1.11853	1.09204	1.00511	0.9597	0.979917	0.982212	1.0025	0.930935	0.949469	0.950398	0.967731	0.917515	0.967944	0.888102	0.0532119	0.0657236	0.00824025	NO	NO	NO	NO
A0A0R4J0B5	Uniprot	BC017158	cDNA sequence BC017158	233913	ENSMUSG00000030780	cDNA sequence BC017158 (cDNA sequence BC017158, isoform CRA_b)	8	8	18.9	1.361	0.270282	0.72468	1.02693	1.30026	0.306982	1.08074	1.16789	2.34963	0.411852	1.03035	0.969404	1.13981	1.2348	1.40744	0.728402	0.631926	0.412354	NO	NO	NO	NO
A0A0R4J0C6	Uniprot	Brf2	BRF2, RNA polymerase III transcription initiation factor 50kDa subunit	66653	ENSMUSG00000031487	BRF2, subunit of RNA polymerase III transcription initiation factor, BRF1-like (Transcription factor IIIB 50 kDa subunit)	2	2	4.8	0	1.34548	0.678549	0.557227	0.993207	1.20728	1.27081	1.08057	1.06052	1.39351	1.30161	1.11123	1.76343	1.0692	1.88547	0.217653	0.48398	0.0839021	NO	NO	NO	NO
A0A0R4J0D1	Uniprot	Saraf	store-operated calcium entry-associated regulatory factor	67887	ENSMUSG00000031532	Store-operated calcium entry-associated regulatory factor	4	4	10.2	0.679201	0.847915	0.773565	0.706488	0.926029	0.843475	0.880056	0.956447	1.43055	1.27283	1.33376	1.34968	1.19914	1.49385	1.79133	0.0567989	0.00707895	0.00303571	NO	NO	NO	NO
A0A0R4J0D3	Uniprot	Stt3b	STT3, subunit of the oligosaccharyltransferase complex, homolog B (S. cerevisiae)	68292	ENSMUSG00000032437	Dolichyl-diphosphooligosaccharide--protein glycosyltransferase subunit STT3B	12	10	13.4	1.07076	0.99668	1.02259	0.936133	1.03527	0.865108	0.969403	0.964795	1.11687	0.91531	1.02932	1.07776	0.952415	1.07946	1.02809	0.418343	0.273589	0.507805	NO	NO	NO	NO
A0A0R4J0F6	Uniprot	Gak	cyclin G associated kinase	231580	ENSMUSG00000062234	Cyclin-G-associated kinase	25	25	18.1	1.18968	1.14547	1.19375	1.08384	0.956435	0.875474	0.876609	0.962736	0.919555	0.913385	0.887583	0.995482	0.795894	1.01219	0.805596	0.0219608	0.712104	0.00482581	NO	NO	NO	NO
A0A0R4J0G4	Uniprot	Ranbp10	RAN binding protein 10	74334	ENSMUSG00000037415	Ran-binding protein 10	3	2	6	1.05358	0.844462	0.900892	1.09387	1.02009	1.2154	1.09955	0.933771	0.754312	1.11215	0.879442	1.09248	1.09659	0.899168	0.986021	0.400848	0.385803	0.801284	NO	NO	NO	NO
A0A0R4J0G7	Uniprot	Dlgap5	DLG associated protein 5	218977	ENSMUSG00000037544	Disks large-associated protein 5	29	29	38	1.00088	0.98144	0.935057	0.840195	0.962027	0.919245	0.931355	1.04184	1.0471	1.08931	1.09669	1.15487	1.02579	1.13841	1.16777	0.647634	0.0311691	0.0150784	NO	NO	NO	NO
A0A0R4J0I6	Uniprot	Acad11	acyl-Coenzyme A dehydrogenase family, member 11	102632	ENSMUSG00000090150	Acyl-CoA dehydrogenase family member 11	20	20	27.2	0.879866	0.868941	0.929971	0.83998	1.09632	0.99928	1.00621	0.953443	0.996516	1.15908	1.17677	1.09362	1.15247	1.09142	1.25783	0.0426508	0.162773	0.00715525	NO	NO	NO	NO
A0A0R4J0J8	Uniprot	Specc1l	sperm antigen with calponin homology and coiled-coil domains 1-like	74392	ENSMUSG00000033444	Cytospin-A (RIKEN cDNA 4932439K10, isoform CRA_a)	37	36	32.4	0.913647	0.961471	0.922929	0.908739	1.18879	1.01981	1.02211	1.04818	0.941935	0.974345	1.0687	1.02934	1.15434	0.938168	1.08297	0.0532382	0.277864	0.0466936	NO	NO	NO	NO
A0A0R4J0K1	Uniprot	Selenof	selenoprotein F	93684	ENSMUSG00000037072	Selenoprotein F	4	4	17.9	0.858293	0.816949	0.477285	0.384086	0.966082	1.49231	1.15097	0.469477	0.866181	1.00018	1.94819	1.56999	1.60799	1.32012	2.12273	0.257376	0.400853	0.0445028	YES	NO	NO	YES
A0A0R4J0K4	Uniprot	Tm7sf3	transmembrane 7 superfamily member 3	67623	ENSMUSG00000040234	Transmembrane 7 superfamily member 3	7	7	11.9	0.896047	0.86553	0.939328	0.909521	1.01599	1.00656	1.07496	0.86493	1.11989	1.09598	1.01637	1.19489	1.0975	1.11727	1.22621	0.188571	0.135052	0.00688655	NO	NO	NO	NO
A0A0R4J0L5	Uniprot	Cog6	component of oligomeric golgi complex 6	67542	ENSMUSG00000027742	Conserved oligomeric Golgi complex subunit 6	11	11	17	1.30015	1.16682	1.14752	1.08535	0.959182	1.04298	1.01003	1.01474	0.765663	0.765212	0.888293	0.854064	0.856826	0.812834	0.696457	0.0510671	0.0155556	0.00481029	NO	NO	NO	NO
A0A0R4J0L6	Uniprot	Mrps35	mitochondrial ribosomal protein S35	232536	ENSMUSG00000040112	28S ribosomal protein S35, mitochondrial	2	2	8.1	1.03478	1.14036	NA	NA	0.764044	1.14399	NA	NA	0.768762	1.14806	NA	NA	0.8772	1.00461	0.88124	0.614094	0.912258	0.485548	NO	NO	NO	NO
A0A0R4J0M1	Uniprot	Tbcc	tubulin-specific chaperone C	72726	ENSMUSG00000036430	Tubulin-specific Chaperone C	14	14	35.8	0.94777	0.765913	0.859983	0.663441	1.01105	1.06669	0.718635	0.746385	1.04766	1.16092	1.94248	1.06908	1.09442	1.47347	1.61259	0.567866	0.167238	0.0635401	NO	NO	NO	NO
A0A0R4J0M5	Uniprot	Ska1	spindle and kinetochore associated complex subunit 1	66468	ENSMUSG00000036223	Spindle and kinetochore-associated protein 1	4	4	15.4	0.395185	0.670604	0.946213	0.705434	2.51497	0.800173	0.987556	1.06778	0.80864	0.810427	1.20214	1.09088	1.9763	0.728443	1.43962	0.248667	0.436014	0.0846465	NO	NO	NO	NO
A0A0R4J0M9	Uniprot	Vcpip1	valosin containing protein (p97)/p47 complex interacting protein 1	70675	ENSMUSG00000045210	Deubiquitinating protein VCIP135	22	22	20.2	0.909619	1.01471	0.982268	1.01769	0.972677	0.959125	0.940917	0.972845	1.09021	1.05366	0.996623	1.08966	0.979939	1.10001	1.07794	0.547535	0.0264615	0.059225	NO	NO	NO	NO
A0A0R4J0N5	Uniprot	Pdcd2	programmed cell death 2	18567	ENSMUSG00000014771	Programmed cell death 2, isoform CRA_b (Programmed cell death protein 2)	4	4	14	1.6458	1.62658	1.05101	0.991157	0.665111	0.71068	1.046	0.920602	0.712009	0.639817	0.914871	1.07636	0.628914	1.0002	0.629039	0.106021	0.920904	0.0507296	NO	NO	NO	NO
A0A0R4J0P5	Uniprot	Pstpip1	proline-serine-threonine phosphatase-interacting protein 1	19200	ENSMUSG00000032322	Proline-serine-threonine phosphatase-interacting protein 1	13	13	28.7	1.07037	1.02034	1.07555	1.13248	0.979614	1.03282	0.919204	1.00061	0.902953	0.993901	0.938196	0.933952	0.914746	0.958483	0.876768	0.0811606	0.279688	0.00940219	NO	NO	NO	NO
A0A0R4J0P6	Uniprot	Parn	poly(A)-specific ribonuclease (deadenylation nuclease)	74108	ENSMUSG00000022685	Poly(A)-specific ribonuclease PARN	1	1	2.1	0	0	NA	NA	1.62804	0	NA	NA	0	4.37196	NA	NA	#DIV/0!	2.68541	#DIV/0!	0.500172	0.608754	0.35381	NO	NO	NO	NO
A0A0R4J0Q5	Uniprot	Lmnb2	lamin B2	16907	ENSMUSG00000062075	Lamin-B2	20	18	31.2	1.04785	0.988345	0.998728	1.03911	0.949853	0.957705	1.00134	0.924439	1.06831	0.987936	1.02267	1.01372	0.940917	1.06764	1.00456	0.0809818	0.0625709	0.729927	NO	NO	NO	NO
A0A0R4J0Q9	Uniprot	Cog7	component of oligomeric golgi complex 7	233824	ENSMUSG00000034951	Conserved oligomeric Golgi complex subunit 7	15	15	19.9	1.06826	1.04641	1.07279	1.09941	1.08011	0.966821	1.03014	0.938446	0.968734	0.869658	0.921763	0.937451	0.9367	0.92083	0.862541	0.165514	0.123814	0.00514815	NO	NO	NO	NO
A0A0R4J0R1	Uniprot	Vamp8	vesicle-associated membrane protein 8	22320	ENSMUSG00000050732	Vesicle-associated membrane protein 8 (Vesicle-associated membrane protein 8, isoform CRA_b)	4	4	40.6	0.998472	1.10641	0.93322	0.907232	0.81649	1.10086	1.14665	0.960052	0.82182	1.15594	1.09555	0.957301	1.01995	1.00163	1.02161	0.802706	0.912289	0.702458	NO	NO	NO	NO
A0A0R4J0S3	Uniprot	Rtn4ip1	reticulon 4 interacting protein 1	170728	ENSMUSG00000019864	Reticulon 4 interacting protein 1 (Reticulon-4-interacting protein 1, mitochondrial)	7	7	22	1.10078	0.767934	1.14137	1.12605	1.06686	1.0223	0.959042	0.804418	0.969848	1.07228	0.881171	1.08795	0.931456	1.04117	0.969808	0.584202	0.608648	0.657945	NO	NO	NO	NO
A0A0R4J0S7	Uniprot	Uaca	uveal autoantigen with coiled-coil domains and ankyrin repeats	72565	ENSMUSG00000034485	Uveal autoantigen with coiled-coil domains and ankyrin repeats (Uveal autoantigen with coiled-coil domains and ankyrin repeats, isoform CRA_b)	3	2	1.6	0.885385	0.745026	NA	NA	1.01295	0.896843	NA	NA	1.21162	1.24818	NA	NA	1.17136	1.28799	1.50869	0.358329	0.0803581	0.0323888	NO	NO	NO	NO
A0A0R4J0T0	Uniprot	Hscb	HscB iron-sulfur cluster co-chaperone	100900	ENSMUSG00000043510	Iron-sulfur cluster co-chaperone protein HscB, mitochondrial	14	14	60.7	0.882036	0.713563	0.932701	0.840926	0.782262	1.36583	0.990587	1.00716	1.24648	1.00983	1.16663	1.062	1.2305	1.08179	1.33115	0.279556	0.551796	0.0130172	NO	NO	NO	NO
A0A0R4J0T8	Uniprot	Arfgap3	ADP-ribosylation factor GTPase activating protein 3	66251	ENSMUSG00000054277	ADP-ribosylation factor GTPase-activating protein 3	7	7	13.4	1.25736	1.13463	0.863655	2.12235	0.84308	0.929903	0.692454	0.927037	0.858997	0.976026	0.659777	0.734731	0.630806	0.951969	0.600508	0.206301	0.644709	0.0911353	NO	NO	NO	NO
A0A0R4J0U2	Uniprot	Ppp4r2	protein phosphatase 4, regulatory subunit 2	232314	ENSMUSG00000052144	Serine/threonine-protein phosphatase 4 regulatory subunit 2	4	4	14.4	0	0	NA	NA	0.54395	2.90186	NA	NA	1.80559	0.748601	NA	NA	#DIV/0!	0.741244	#DIV/0!	0.377127	0.722859	0.118421	NO	NO	NO	NO
A0A0R4J0W0	Uniprot	Klhdc3	kelch domain containing 3	71765	ENSMUSG00000063576	Kelch domain containing 3, isoform CRA_a (Kelch domain-containing protein 3)	6	6	20.4	0.911631	0.989103	0	1.50345	1.24819	0.887442	1.56787	0.878627	1.01219	0.951443	1.08856	0.961494	1.34603	0.875942	1.17904	0.516145	0.457862	0.542325	NO	NO	NO	NO
A0A0R4J0W6	Uniprot	Lrrc40	leucine rich repeat containing 40	67144	ENSMUSG00000063052	Leucine rich repeat containing 40, isoform CRA_a (Leucine-rich repeat-containing protein 40)	11	11	17.8	0.874561	0.797873	0.62544	0.782433	0.907159	0.915077	0.793996	0.688513	1.26048	1.24485	2.16094	0.948676	1.07286	1.69906	1.82285	0.547112	0.116135	0.0538681	NO	NO	NO	NO
A0A0R4J0Z1	Uniprot	Pdia4	protein disulfide isomerase associated 4	12304	ENSMUSG00000025823	Protein disulfide-isomerase A4 (EC 5.3.4.1) (Endoplasmic reticulum resident protein 72)	44	44	52	0.974261	0.886381	0.983575	0.940031	0.965763	0.950538	0.98983	0.906115	1.14441	1.07865	1.14066	1.03979	1.0074	1.1551	1.16364	0.794781	0.0199597	0.00863967	NO	NO	NO	NO
A0A0R4J101	Uniprot	Slc4a2	solute carrier family 4 (anion exchanger), member 2	20535	ENSMUSG00000028962	Anion exchange protein	3	3	2.3	0.403935	3.64403	1.07151	1.09803	0.46705	0.629724	1.1512	1.0903	0.573424	0.281838	0.729071	0.859888	0.536915	0.732182	0.393119	0.455122	0.370123	0.202542	NO	NO	NO	NO
A0A0R4J104	Uniprot	Dab2	disabled 2, mitogen-responsive phosphoprotein	13132	ENSMUSG00000022150	Disabled homolog 2 (Disabled homolog 2 (Drosophila))	11	11	21.8	1.03135	1.4164	2.2608	0.765579	1.16403	1.19925	0.842411	0.703598	0.849311	0.339661	0.782319	0.645291	0.714138	0.669325	0.47799	0.3969	0.143902	0.0762952	NO	NO	NO	NO
A0A0R4J117	Uniprot	Igsf8	immunoglobulin superfamily, member 8	140559	ENSMUSG00000038034	Immunoglobulin superfamily member 8	8	8	13.4	1.11242	1.28171	1.27429	1.09061	1.05534	0.883792	0.958744	0.973867	0.763384	0.903361	0.762647	0.939834	0.813556	0.87021	0.707965	0.0473497	0.115938	0.00717367	NO	NO	NO	NO
A0A0R4J124	Uniprot	Srpk2	serine/arginine-rich protein specific kinase 2	20817	ENSMUSG00000062604	SRSF protein kinase 2 (Serine/arginine-rich protein specific kinase 2, isoform CRA_a)	3	1	4.3	1.03606	1.13022	NA	NA	0.987547	0.950627	NA	NA	0.9754	0.920142	NA	NA	0.8947	0.978005	0.875021	0.243667	0.586381	0.113948	NO	NO	NO	NO
A0A0R4J140	Uniprot	Cluh	clustered mitochondria (cluA/CLU1) homolog	74148	ENSMUSG00000020741	Clustered mitochondria protein homolog	18	18	14	1.02311	1.10202	1.10817	0.977339	1.00095	1.08398	1.09827	1.02541	0.904163	0.885766	0.931767	0.859039	0.999519	0.85081	0.850401	0.914516	0.0130085	0.009268	NO	NO	NO	NO
A0A0R4J170	Uniprot	Smarca4	SWI/SNF related, matrix associated, actin dependent regulator of chromatin, subfamily a, member 4	20586	ENSMUSG00000032187	Transcription activator BRG1	8	3	5.3	NA	NA	1.9327	1.17024	NA	NA	1.31951	0.205479	NA	NA	0.0705646	1.30151	0.491465	0.899726	0.442184	0.453506	0.867443	0.300468	NO	NO	NO	NO
A0A0R4J187	Uniprot	Xrcc6	X-ray repair complementing defective repair in Chinese hamster cells 6	14375	ENSMUSG00000022471	X-ray repair cross-complementing protein 6	16	16	29.4	1.15601	1.14313	0.97401	1.15444	1.03311	0.985892	0.776108	1.15573	0.698007	0.983853	0.92761	1.0121	0.892321	0.916659	0.817954	0.33364	0.488923	0.0518926	NO	NO	NO	NO
A0A0R4J1E2	Uniprot	Eef1d	eukaryotic translation elongation factor 1 delta (guanine nucleotide exchange protein)	66656	ENSMUSG00000055762	Elongation factor 1-delta	16	2	24.7	1.36616	0.977929	1.22186	0.549433	1.23991	0.710381	1.21978	0.943305	0.787367	0.91825	0.937078	1.12854	0.999514	0.91682	0.916374	0.92081	0.577113	0.564113	NO	NO	NO	NO
Q91X78	Uniprot	Erlin1	ER lipid raft associated 1	226144	ENSMUSG00000025198	Erlin-1 (SPFH domain family, member 1, isoform CRA_a)	9	5	25.9	0.866774	0.762349	0.936119	0.907827	0.972722	0.919219	0.85693	0.905401	1.23211	1.24683	1.23552	1.15821	1.05217	1.33341	1.40298	0.441549	0.00746524	0.00386538	NO	NO	NO	NO
A0A0R4J1I3	Uniprot	Men1	multiple endocrine neoplasia 1	17283	ENSMUSG00000024947	Menin	12	12	20.7	0.871442	0.878513	0.925063	0.779338	1.01929	1.00027	1.13462	0.900754	1.07536	1.15513	1.19383	1.06639	1.17386	1.10747	1.30002	0.0895819	0.150177	0.00548378	NO	NO	NO	NO
A0A0R4J1L4	Uniprot	Ap1m2	adaptor protein complex AP-1, mu 2 subunit	11768	ENSMUSG00000003309	AP-1 complex subunit mu-2 (Adaptor protein complex AP-1, mu 2 subunit, isoform CRA_a)	13	1	36.7	NA	NA	1.28453	0	NA	NA	1.52488	0	NA	NA	1.88376	1.30684	1.18711	2.09236	2.48387	0.865772	0.444953	0.258351	NO	NO	NO	NO
A0A0R4J1L9	Uniprot	Mtus1	mitochondrial tumor suppressor 1	102103	ENSMUSG00000045636	Microtubule-associated tumor suppressor 1 homolog	44	44	37.4	0.948773	0.962521	0.956085	0.957694	1.03903	1.01541	1.03657	0.96129	1.01041	1.02386	1.05257	1.03579	1.0594	1.01736	1.07779	0.0638592	0.446605	0.00387416	NO	NO	NO	NO
A0A0R4J1R1	Uniprot	Syvn1	synovial apoptosis inhibitor 1, synoviolin	74126	ENSMUSG00000024807	E3 ubiquitin-protein ligase synoviolin	6	6	7	1.86901	0.862775	0.943212	0.86376	0.926199	0.833446	1.03237	0.967864	0.850387	0.658181	1.11776	1.07504	0.828393	0.984438	0.815502	0.535606	0.840018	0.390402	NO	NO	NO	NO
A0A0R4J1V0	Uniprot	Pdzk1	PDZ domain containing 1	59020	ENSMUSG00000038298	Na(+)/H(+) exchange regulatory cofactor NHE-RF3	32	32	69.4	0.918418	0.89293	0.910732	0.941744	1.16346	1.07838	1.06388	1.09082	0.912174	1.03464	1.03188	0.960944	1.19999	0.896076	1.07528	0.0214452	0.050187	0.0650804	NO	NO	NO	NO
A0A0R4J1V1	Uniprot	Slc39a14	solute carrier family 39 (zinc transporter), member 14	213053	ENSMUSG00000022094	Solute carrier family 39 (Zinc transporter), member 14, isoform CRA_a (Zinc transporter ZIP14)	1	1	1.8	1.40447	1.23047	NA	NA	1.37024	1.35504	NA	NA	0.259092	0.380692	NA	NA	1.03429	0.234759	0.242808	0.678906	0.0215635	0.0167051	YES	NO	YES	YES
A0A0R4J1W7	Uniprot	Cdc23	CDC23 cell division cycle 23	52563	ENSMUSG00000024370	CDC23 (Cell division cycle 23, yeast, homolog), isoform CRA_c (Cell division cycle protein 23 homolog)	3	3	4.5	0.977704	1.03154	1.14802	1.01233	1.16979	1.0202	1.06882	0.8622	0.869725	0.931031	1.15629	0.752345	0.98835	0.900115	0.889629	0.837964	0.40752	0.217941	NO	NO	NO	NO
A0A0R4J1X6	Uniprot	Adck2	aarF domain containing kinase 2	57869	ENSMUSG00000046947	AarF domain containing kinase 2, isoform CRA_a	3	3	4.9	NA	NA	1.03539	0.902126	NA	NA	1.31636	1.03658	NA	NA	0.828668	0.880878	1.21441	0.726558	0.882339	0.403693	0.201206	0.21104	NO	NO	NO	NO
A0A0R4J1Y3	Uniprot	Osgep	O-sialoglycoprotein endopeptidase	66246	ENSMUSG00000006289	Probable tRNA N6-adenosine threonylcarbamoyltransferase (EC 2.3.1.234) (O-sialoglycoprotein endopeptidase) (t(6)A37 threonylcarbamoyladenosine biosynthesis protein Osgep) (tRNA threonylcarbamoyladenosine biosynthesis protein Osgep)	3	3	9.3	0.883933	1.23623	1.46491	1.37013	0.959852	0.85423	0.987876	1.12436	0.852924	1.21283	0.548639	0.50408	0.792363	0.794248	0.629333	0.192595	0.334759	0.0642818	NO	NO	NO	NO
A0A0R4J206	Uniprot	Mocs2	molybdenum cofactor synthesis 2	17434	ENSMUSG00000015536	Molybdopterin synthase catalytic subunit (EC 2.8.1.12) (Molybdenum cofactor synthesis protein 2 large subunit) (Molybdenum cofactor synthesis protein 2B) (MOCS2B)	2	2	12.7	0.830174	1.00417	1.32635	0.992799	0.88003	1.2633	1.09511	0.652361	0.858197	1.16413	0.862821	1.07056	0.936753	1.01669	0.952383	0.715269	0.854574	0.605767	NO	NO	NO	NO
A0A0R4J212	Uniprot	Nedd9	neural precursor cell expressed, developmentally down-regulated gene 9	18003	ENSMUSG00000021365	Enhancer of filamentation 1 (Neural cell expressed, developmentally down-regulated gene 9, isoform CRA_a)	2	2	2.8	1.06445	0.964533	0	0	1.20099	1.38889	2.81565	3.18435	0.661115	0.720014	0	0	4.23358	0.160786	0.680699	0.0781471	0.0404569	0.558837	YES	NO	YES	NO
A0A0R4J215	Uniprot	Gpatch11	G patch domain containing 11	53951	ENSMUSG00000050668	G patch domain-containing protein 11 (RIKEN cDNA 2310002B06)	4	4	14.4	1.12097	0.685224	1.17603	1.30229	1.16379	1.17211	0.499732	0.504023	0.859491	0.998413	1.09543	1.42249	0.77947	1.31026	1.02131	0.44188	0.34261	0.803613	NO	NO	NO	NO
A0A0R4J225	Uniprot	Bscl2	Berardinelli-Seip congenital lipodystrophy 2 (seipin)	14705	ENSMUSG00000071657	Bernardinelli-Seip congenital lipodystrophy 2 homolog (Human), isoform CRA_a (Seipin)	7	7	13.3	0.938378	0.903126	0.515825	0.378974	1.05287	0.994394	0.471505	0.51206	1.04246	1.06877	0.590031	3.53161	1.10764	2.05649	2.27784	0.736415	0.334075	0.206883	NO	NO	NO	NO
A0A0R4J242	Uniprot	Chid1	chitinase domain containing 1	68038	ENSMUSG00000025512	Chitinase domain-containing protein 1 (RIKEN cDNA 3110023E09, isoform CRA_c)	6	6	15.2	1.05684	1.14166	1.00349	0.930056	1.03222	0.828714	1.01388	1.00116	0.99042	0.950147	1.04493	1.00648	0.938024	1.02993	0.966101	0.452922	0.589509	0.417326	NO	NO	NO	NO
A0A0R4J275	Uniprot	Ndufa12	NADH:ubiquinone oxidoreductase subunit A12	66414	ENSMUSG00000020022	NADH dehydrogenase [ubiquinone] 1 alpha subcomplex subunit 12	4	4	32.9	1.35923	0.517468	0.595815	1.70683	1.31157	1.47151	1.48491	0.904055	0.72201	0.618206	0.775114	0.533283	1.23753	0.512101	0.63374	0.539118	0.0237114	0.204143	NO	NO	NO	NO
A0A0R4J291	Uniprot	Fastkd5	FAST kinase domains 5	380601	ENSMUSG00000079043	FAST kinase domain-containing protein 5, mitochondrial	1	1	1.1	NA	NA	1.0308	0.926523	NA	NA	1.01305	1.21565	NA	NA	1.08326	0.730716	1.13865	0.813916	0.926763	0.444739	0.445727	0.623652	NO	NO	NO	NO
A0A0R4J298	Uniprot	Eif2d	eukaryotic translation initiation factor 2D	16865	ENSMUSG00000026427	Eukaryotic translation initiation factor 2D	5	5	8.5	0	3.39386	1.22422	1.09562	0	0	0.938307	0.900265	0	2.60614	0.888888	0.952702	0.321783	2.41912	0.778433	0.345246	0.364767	0.624903	NO	NO	NO	NO
A0A0R4J2A3	Uniprot	Tktl2	transketolase-like 2	74419	ENSMUSG00000025519	Transketolase-like protein 2	12	12	19.6	0.900149	0.890412	0.969908	0.803185	1.0864	1.0526	1.04461	1.05125	0.991909	1.07853	1.07773	1.05333	1.18834	0.992124	1.17899	0.02814	0.691463	0.0123745	NO	NO	NO	NO
A0A0R4J2C1	Uniprot	Apbb1	amyloid beta (A4) precursor protein-binding, family B, member 1	11785	ENSMUSG00000037032	Amyloid-beta A4 precursor protein-binding family B member 1	2	2	4.1	NA	NA	1.31009	0.985952	NA	NA	0.8321	1.12456	NA	NA	1.01935	0.727947	0.852189	0.892996	0.761002	0.576272	0.643744	0.283204	NO	NO	NO	NO
A0A0U1RNF2	Uniprot	Lcmt1	leucine carboxyl methyltransferase 1	30949	ENSMUSG00000030763	Leucine carboxyl methyltransferase 1 (EC 2.1.1.233)	8	8	19.9	0.972681	0.98206	0.98142	0.866421	1.03992	1.03242	1.02164	1.03185	1.00283	0.970084	1.06414	1.03453	1.08501	0.98685	1.07074	0.0772471	0.543447	0.0887826	NO	NO	NO	NO
A0A0U1RNR7	Uniprot	Mfrp	membrane frizzled-related protein	259172	ENSMUSG00000034739	Membrane frizzled-related protein	2	2	3.8	NA	NA	0.778926	1.11334	NA	NA	1.146	1.01178	NA	NA	0.664015	1.28594	1.14032	0.903684	1.03049	0.591966	0.732136	0.849409	NO	NO	NO	NO
A0A0U1RNX4	Uniprot	Uri1	URI1, prefoldin-like chaperone	19777	ENSMUSG00000030421	Unconventional prefoldin RPB5 interactor (Fragment)	4	4	7.9	0.528161	0.470007	1.12925	1.37068	3.54813	0.548159	1.15935	1.09533	0.376059	0.529483	0.62901	0.616387	1.81555	0.338679	0.614889	0.439441	0.217539	0.164809	NO	NO	NO	NO
A0A0U1RQ37	Uniprot	Ube2s	ubiquitin-conjugating enzyme E2S	77891	ENSMUSG00000060860	MCG20927, isoform CRA_b (Ubiquitin-conjugating enzyme E2 S)	10	10	60.2	0.511694	0.794157	0.487445	0.471471	0.70334	0.817496	0.792474	0.748127	1.52392	1.64939	1.88178	1.6187	1.35177	2.17996	2.94679	0.105914	0.00693525	0.00255844	YES	NO	YES	YES
A0A0X1KG67	Uniprot	Emc10	ER membrane protein complex subunit 10	69683	ENSMUSG00000008140	ER membrane protein complex subunit 10 (RIKEN cDNA 2310044H10, isoform CRA_b)	2	2	5.6	1.17052	1.0596	NA	NA	0.952783	0.924382	NA	NA	0.971624	0.921095	NA	NA	0.841734	1.00829	0.848708	0.166337	0.764614	0.0952593	NO	NO	NO	NO
A0A140LHG8	Uniprot	Spcs2	signal peptidase complex subunit 2 homolog (S. cerevisiae)	66624	ENSMUSG00000035227	Signal peptidase complex subunit 2	9	9	38.5	1.00784	1.07515	1.0852	0.979608	0.964225	0.876589	0.819775	0.919613	1.06244	1.01376	1.17941	1.0164	0.863159	1.19323	1.02995	0.0484511	0.0361276	0.442306	NO	NO	NO	NO
A0A140LHH8	Uniprot	Tacc2	transforming, acidic coiled-coil containing protein 2	57752	ENSMUSG00000030852	Transforming acidic coiled-coil-containing protein 2 (Fragment)	56	3	41.9	0.949793	0.928301	0.714232	0.534265	0.945647	1.0077	2.77171	0.775625	1.02787	1.14068	0.559784	0.644385	1.75932	0.613146	1.07872	0.354266	0.361664	0.62344	NO	NO	NO	NO
A0A140LIU4	Uniprot	Cox7a1	cytochrome c oxidase subunit 7A1	12865	ENSMUSG00000074218	Cytochrome c oxidase subunit 7A1, mitochondrial (Cytochrome c oxidase, subunit VIIa 1, isoform CRA_a)	1	1	14.6	NA	NA	1.05778	0.964254	NA	NA	0.865109	0.927076	NA	NA	1.11215	1.07363	0.886327	1.21962	1.08098	0.269217	0.0640797	0.206852	NO	NO	NO	NO
A0A140LIU8	Uniprot	Gm18336	predicted gene, 18336	100416956	ENSMUSG00000096966	Uncharacterized protein	7	7	13.7	0.990684	1.08868	0.821735	0.819747	0.908809	1.02521	1.25451	1.05913	0.979261	1.00735	0.726455	1.31842	1.14159	0.949106	1.08349	0.32279	0.68465	0.497929	NO	NO	NO	NO
A0A140LJ04	Uniprot	Zzef1	zinc finger, ZZ-type with EF hand domain 1	195018	ENSMUSG00000055670	Zinc finger ZZ-type and EF-hand domain-containing protein 1	17	17	6.2	1.22824	1.1057	1.09937	1.22609	0.963797	1.02513	0.824353	1.0051	0.831841	0.845291	0.875101	0.969989	0.819501	0.922439	0.755939	0.0464843	0.277544	0.00542373	NO	NO	NO	NO
A0A140LJ69	Uniprot	Unc13b	unc-13 homolog B	22249	ENSMUSG00000028456	Protein unc-13 homolog B	4	4	0.9	NA	NA	1.0792	0.720696	NA	NA	1.02782	1.01065	NA	NA	1.16547	0.99617	1.13255	1.06043	1.20098	0.617926	0.551664	0.385191	NO	NO	NO	NO
A0A140LJB7	Uniprot	Gps1	G protein pathway suppressor 1	209318	ENSMUSG00000025156	COP9 signalosome complex subunit 1	21	1	39.5	0.967537	0.920458	0.875077	1.02058	1.03555	1.12788	1.13495	1.34065	1.01227	0.93631	1.00107	0.627677	1.22607	0.771138	0.94547	0.0674486	0.0901257	0.510219	NO	NO	NO	NO
A0A140LJJ5	Uniprot	Akap13	A kinase (PRKA) anchor protein 13	75547	ENSMUSG00000066406	A-kinase anchor protein 13	10	10	4	1.21427	1.32487	1.23738	1.14845	0.928294	0.93027	0.911357	0.906735	0.747798	0.854504	0.848595	0.947485	0.746535	0.924313	0.690032	0.0172459	0.190522	0.00457857	NO	NO	NO	NO
A0A140T8I6	Uniprot	Epsti1	epithelial stromal interaction 1 (breast)	108670	ENSMUSG00000022014	Epithelial stromal interaction 1 (Breast) (Epithelial-stromal interaction protein 1)	4	4	15.3	0	0	0.303837	0.195449	0	0.197905	0.376474	0.358251	4.26753	1.53457	2.87799	1.888	1.86793	11.3315	21.1664	0.472199	0.0294697	0.011775	YES	NO	YES	YES
A0A140T8T7	Uniprot	Col6a5	collagen, type VI, alpha 5	665033	ENSMUSG00000091345	Collagen alpha-5(VI) chain	13	10	5	1.23034	1.29334	1.45975	1.20265	0.947196	0.982824	0.55257	0.421318	0.745208	0.801097	1.92219	0.441521	0.559943	1.34647	0.753944	0.0439603	0.518416	0.314684	NO	NO	NO	NO
A0A1B0GQV2	Uniprot	Klhl2	kelch-like 2, Mayven	77113	ENSMUSG00000031605	Kelch-like protein 2	2	2	2.8	0.915969	0.648792	0.962497	0.969639	1.25049	1.13229	1.07235	0.945903	1.03202	1.02044	1.07056	0.979053	1.25855	0.932069	1.17306	0.127874	0.3462	0.0893245	NO	NO	NO	NO
A0A1B0GR11	Uniprot	Taldo1	transaldolase 1	21351	ENSMUSG00000025503	Transaldolase (EC 2.2.1.2)	17	17	36.6	0.98638	0.901789	0.865714	0.866197	0.862998	0.953027	0.871525	1.04315	1.11527	1.18054	1.16678	1.18663	1.03056	1.24621	1.28429	0.643195	0.016616	0.00395556	NO	NO	NO	NO
A0A1B0GR18	Uniprot	Mob2	MOB kinase activator 2	101513	ENSMUSG00000025147	MOB kinase activator 2 (RIKEN cDNA 2700078K21, isoform CRA_b)	5	5	17.3	0.752201	0.914714	0.993034	0.918669	1.05559	1.10652	1.02379	1.00038	1.08751	1.08346	1.05761	1.00652	1.1698	1.01166	1.18345	0.0839645	0.668376	0.0277422	NO	NO	NO	NO
A0A1B0GR85	Uniprot	2900026A02Rik	RIKEN cDNA 2900026A02 gene	243219	ENSMUSG00000051339	RIKEN cDNA 2900026A02 gene	2	2	1.5	0.837474	3.90271	2.49284	2.01803	0.459607	0.423001	0	1.48912	0.146214	0.230993	0	0	0.256374	0.159043	0.0407745	0.110064	0.221077	0.0184865	YES	NO	NO	YES
A0A1B0GRC2	Uniprot	Stx3	syntaxin 3	20908	ENSMUSG00000041488	Syntaxin-3	2	2	5.9	NA	NA	1.22454	1.18822	NA	NA	0.982403	1.13994	NA	NA	0.846656	0.618241	0.879634	0.690226	0.607146	0.309518	0.189354	0.0530418	NO	NO	NO	NO
A0A1B0GRP7	Uniprot	Plpbp	pyridoxal phosphate binding protein	114863	ENSMUSG00000031485	Pyridoxal phosphate homeostasis protein (Fragment)	2	2	5.5	NA	NA	1.43555	0.533864	NA	NA	1.8489	0.473099	NA	NA	0.483916	1.22468	1.17903	0.735829	0.867566	0.818242	0.699542	0.732801	NO	NO	NO	NO
A0A1B0GRS2	Uniprot	Ldha	lactate dehydrogenase A	16828	ENSMUSG00000063229	L-lactate dehydrogenase A chain (Fragment)	3	1	48.5	0.90272	0.929221	NA	NA	1.09113	1.03034	NA	NA	0.862189	1.1844	NA	NA	1.15805	0.964702	1.11717	0.107255	0.789002	0.482908	NO	NO	NO	NO
A0A1B0GS91	Uniprot	Svil	supervillin	225115	ENSMUSG00000024236	Supervillin	2	2	1	1.44255	1.66739	1.52151	1.5786	1.14948	1.00818	1.17512	0.940938	0.331821	0.400579	0.351439	0.43239	0.688193	0.35478	0.244157	0.0221132	0.0070365	0.00180645	YES	NO	YES	YES
A0A1B0GSA5	Uniprot	Ddhd2	DDHD domain containing 2	72108	ENSMUSG00000061313	Phospholipase DDHD2	5	5	6	1.07514	1.02112	0.995344	1.10649	1.09162	1.06854	1.04802	0.934927	0.886431	0.857154	0.961348	0.953873	0.986901	0.883108	0.87154	0.755848	0.0622678	0.0150914	NO	NO	NO	NO
A0A1B0GSG5	Uniprot	Rnh1	ribonuclease/angiogenin inhibitor 1	107702	ENSMUSG00000038650	Ribonuclease inhibitor	16	16	39.2	1.22876	0.969759	1.0801	1.07425	0.807115	0.814655	0.894593	0.857163	1.30968	0.870034	0.994871	1.09902	0.775012	1.26681	0.98179	0.0325083	0.0926186	0.749547	NO	NO	NO	NO
A0A1B0GSH8	Uniprot	Gm45808	predicted gene 45808	NA	ENSMUSG00000109926	Uncharacterized protein (Fragment)	3	2	14.8	0.990013	0.785216	NA	NA	0.732835	1.15706	NA	NA	0.963966	1.37091	NA	NA	1.06459	1.23545	1.31525	0.804262	0.538102	0.291825	NO	NO	NO	NO
A0A1B0GSU0	Uniprot	Aldh16a1	aldehyde dehydrogenase 16 family, member A1	69748	ENSMUSG00000007833	Aldehyde dehydrogenase family 16 member A1	12	12	18	1.04971	1.01676	1.08899	0.963351	0.919694	1.0021	1.04078	0.919019	0.972259	1.03948	0.959223	1.02864	0.942408	1.0304	0.971059	0.28815	0.473856	0.34362	NO	NO	NO	NO
A0A1B0GSX0	Uniprot	Ldha	lactate dehydrogenase A	16828	ENSMUSG00000063229	L-lactate dehydrogenase (EC 1.1.1.27)	11	4	30.5	0.78739	0.744169	0.89699	1.66231	2.02168	1.92761	1.6551	1.32023	0.213095	0.306051	0.222425	0.242947	1.6927	0.142177	0.240663	0.0890654	0.0100962	0.0175207	YES	NO	YES	YES
A0A1B0GSX7	Uniprot	Nup98	nucleoporin 98	269966	ENSMUSG00000063550	Nuclear pore complex protein Nup98-Nup96	28	28	17.4	0.794598	0.877427	0.700612	0.638991	0.870697	0.832846	0.880432	0.814299	1.30107	1.32336	1.57823	1.38744	1.12838	1.64498	1.85617	0.212221	0.0100576	0.00396437	NO	NO	NO	NO
A0A1C7CYV3	Uniprot	Zscan4-ps1	zinc finger and SCAN domain containing 4, pseudogene 1	545912	ENSMUSG00000110103	MCG113245, isoform CRA_a (Zinc finger and SCAN domain containing 4, pseudogene 1)	1	1	2.8	0.927777	0.91479	1.0359	1.1242	0.991387	0.88888	1.13364	1.07689	1.20776	1.06941	0.865801	0.763565	1.02202	0.954955	0.975983	0.76518	0.671365	0.724501	NO	NO	NO	NO
A0A1D5RLD1	Uniprot	Myo9b	myosin IXb	17925	ENSMUSG00000004677	Unconventional myosin-IXb	7	1	3.4	1.13869	1.54211	1.79214	1.10206	1.19345	1.16761	0.952449	1.24981	0.416253	0.541888	0.531522	0.372027	0.818534	0.407968	0.333936	0.300578	0.0101106	0.00600496	YES	NO	YES	YES
A0A1D5RLF0	Uniprot	Fbxw27	F-box and WD-40 domain protein 27	76998	ENSMUSG00000104614	F-box and WD-40 domain protein 27	15	8	25.8	0.866898	0.815177	0.847543	0.892368	1.05445	1.13686	1.05652	1.04798	1.01315	1.11346	1.09242	1.06316	1.25536	0.996828	1.25138	0.0161846	0.849593	0.00390045	NO	NO	NO	NO
A0A1D5RLG3	Uniprot	Rab3gap1	RAB3 GTPase activating protein subunit 1	226407	ENSMUSG00000036104	Rab3 GTPase-activating protein catalytic subunit	35	35	39.1	1.02797	0.884287	0.964783	0.869212	1.01368	0.924602	1.0109	0.942116	1.08745	1.062	1.1517	1.06129	1.03871	1.12108	1.16448	0.51682	0.0314705	0.0168132	NO	NO	NO	NO
A0A1D5RM85	Uniprot	Rpl18a	ribosomal protein L18A	76808	ENSMUSG00000045128	60S ribosomal protein L18a (Fragment)	6	6	24.7	0.992025	1.13285	1.13121	1.02127	1.07777	1.05429	1.04941	0.984858	0.918763	0.824294	0.91396	0.899297	0.974046	0.853583	0.831429	0.585633	0.0160227	0.01038	NO	NO	NO	NO
A0A1D5RMD4	Uniprot	Kif16b	kinesin family member 16B	16558	ENSMUSG00000038844	Kinesin-like protein KIF16B	7	5	4.4	1.21648	1.04049	1.36372	1.50981	0.865393	1.19914	1.27394	0.712101	0.858163	0.82033	0.556089	0.584337	0.789508	0.69593	0.549443	0.249048	0.138648	0.00897877	NO	NO	NO	NO
A0A1D5RMI8	Uniprot	Alms1	ALMS1, centrosome and basal body associated	236266	ENSMUSG00000063810	Alstrom syndrome protein 1 homolog	7	7	1.8	1.3632	1.34995	NA	NA	0.979615	0.739785	NA	NA	0.855648	0.711804	NA	NA	0.633728	0.911628	0.577724	0.114609	0.628711	0.0211346	NO	NO	NO	NO
A0A1D5RML8	Uniprot	Polr2c	polymerase (RNA) II (DNA directed) polypeptide C	20021	ENSMUSG00000031783	DNA-directed RNA polymerase II subunit RPB3	2	2	6.6	0.512882	0.375194	0.786198	0.785769	0.433317	3.4046	0.979397	0.855801	0.606334	0.667673	1.36773	1.2251	2.3061	0.681608	1.57186	0.377686	0.549996	0.136387	NO	NO	NO	NO
A0A1L1SQ51	Uniprot	Tln2	talin 2	70549	ENSMUSG00000052698	Talin-2	92	80	41.5	1.04825	1.00825	1.10392	1.05855	0.96803	0.99802	0.96648	0.94188	1.0145	0.96295	0.950589	0.978585	0.918331	1.00831	0.925967	0.0429392	0.649927	0.0230663	NO	NO	NO	NO
A0A1L1SRH8	Uniprot	Senp8	SUMO/sentrin specific peptidase 8	71599	ENSMUSG00000051705	Sentrin-specific protease 8	3	3	11.5	0.488443	0.524747	0.885407	0.908129	0.648694	0.662172	0.848755	0.938001	2.92194	0.754	1.1794	1.24031	1.10364	1.96785	2.1718	0.643053	0.221262	0.125383	NO	NO	NO	NO
A0A1L1SRJ4	Uniprot	Tspan3	tetraspanin 3	56434	ENSMUSG00000032324	Tetraspanin	2	2	5.5	0.91031	0.806249	0.963377	0.997289	0.986977	1.02067	0.985098	0.972327	1.18577	1.09003	1.09259	0.989314	1.07828	1.09902	1.18505	0.233936	0.0923824	0.0302174	NO	NO	NO	NO
A0A1L1SRP4	Uniprot	Kif23	kinesin family member 23	71819	ENSMUSG00000032254	Kinesin-like protein (Fragment)	25	1	45.5	0	0	0.870197	0.605698	3.35732	0	1.18817	0.777164	0	2.64268	1.43256	1.12621	3.60639	0.977227	3.52427	0.345277	0.902584	0.139749	NO	NO	NO	NO
A0A1L1SRT0	Uniprot	Bag1	BCL2-associated athanogene 1	12017	ENSMUSG00000028416	BAG family molecular chaperone regulator 1	8	8	19.7	0.96514	0.99289	1.04595	0.931928	1.05448	1.04202	1.01593	0.947993	0.885295	1.06018	1.01645	1.04176	1.03164	0.986025	1.01722	0.480448	0.72772	0.617281	NO	NO	NO	NO
A0A1L1SSA4	Uniprot	Cep164	centrosomal protein 164	214552	ENSMUSG00000043987	Centrosomal protein of 164 kDa	2	2	0.9	0.948036	1.10405	0.990217	0.969888	0.889161	1.02012	0.961621	1.08132	1.17033	0.86831	0.969983	1.02698	0.985053	1.0211	1.00583	0.77946	0.746285	0.844162	NO	NO	NO	NO
A0A1L1SSC0	Uniprot	Lrrfip2	leucine rich repeat (in FLII) interacting protein 2	71268	ENSMUSG00000032497	Leucine-rich repeat flightless-interacting protein 2	9	1	17.7	NA	NA	0.800003	1.25338	NA	NA	1.0461	1.14912	NA	NA	0.663212	1.08818	1.06907	0.79782	0.852928	0.779025	0.446872	0.568971	NO	NO	NO	NO
A0A1L1SSF2	Uniprot	Adpgk	ADP-dependent glucokinase	72141	ENSMUSG00000025236	ADP-dependent glucokinase	8	8	20.2	0.779332	0.504532	0.924194	0.828651	0.642543	0.719482	0.937343	1.03448	2.63212	0.721997	1.09254	1.18279	1.09785	1.68857	1.8538	0.626692	0.281261	0.155989	NO	NO	NO	NO
A0A1L1ST22	Uniprot	Clasp2	CLIP associating protein 2	76499	ENSMUSG00000033392	CLIP-associating protein 2	2	1	3.5	0.922604	1.15871	NA	NA	0.945992	0.968315	NA	NA	1.03674	0.967638	NA	NA	0.91976	1.04705	0.963038	0.603749	0.381004	0.67293	NO	NO	NO	NO
A0A1L1STE6	Uniprot	Idh3a	isocitrate dehydrogenase 3 (NAD+) alpha	67834	ENSMUSG00000032279	Isocitrate dehydrogenase [NAD] subunit, mitochondrial	18	18	36.5	0.913725	0.933157	0.950978	0.82959	1.0014	0.986585	1.07774	0.999525	1.08896	1.07617	1.11311	1.02906	1.12069	1.05954	1.18742	0.0602942	0.108131	0.00613301	NO	NO	NO	NO
A0A1L1SV73	Uniprot	Usp47	ubiquitin specific peptidase 47	74996	ENSMUSG00000059263	Ubiquitin carboxyl-terminal hydrolase 47	32	32	26.3	1.0172	0.932444	1.05599	0.958667	1.03435	1.07429	1.04279	1.00336	0.929584	1.01213	0.97826	0.960934	1.04805	0.93408	0.978964	0.274952	0.0521684	0.459509	NO	NO	NO	NO
A0A1N9M8A6	Uniprot	Dcun1d5	DCN1, defective in cullin neddylation 1, domain containing 5 (S. cerevisiae)	76863	ENSMUSG00000032002	DCN1-like protein (Defective in cullin neddylation protein 1-like protein)	2	2	7.8	0.514885	0.380336	0.553381	0.523859	1.03156	0.826582	0.83384	0.824341	1.6058	1.64084	1.6644	1.60018	1.78271	1.85171	3.30106	0.0226235	0.00573333	0.00339394	YES	NO	NO	YES
A0A1S6GWJ4	Uniprot	Ddx41	DEAD (Asp-Glu-Ala-Asp) box polypeptide 41	72935	ENSMUSG00000021494	DEAD (Asp-Glu-Ala-Asp) box polypeptide 41 (Probable ATP-dependent RNA helicase DDX41)	5	5	8.1	1.72338	1.49752	2.49618	2.37315	0.804389	0.493565	0.431725	0.46186	0.723549	0.7576	0.237079	0	0.270887	0.784028	0.212383	0.0229929	0.58492	0.00660476	YES	YES	NO	YES
A0A1W2P6Q8	Uniprot	Gm9040;Gm9044	predicted gene 9040;predicted gene 9044	668198-	ENSMUSG00000112814	Predicted gene 9040 (Predicted gene 9044)	2	2	3	2.38369	1.66903	1.34375	1.66472	0	1.94728	0.788908	0.664203	0	0	0.498381	1.04005	0.481561	0.452426	0.217871	0.16992	0.403609	0.0109782	YES	NO	NO	YES
A0A1W2P702	Uniprot	Max	Max protein	17187	ENSMUSG00000059436	Protein max (Fragment)	1	1	92.9	6	0	0	0	0	0	0	6	0	0	0	0	1	0	0	0.920462	0.394922	0.301911	NO	NO	NO	NO
A0A1W2P768	Uniprot	Hist2h3c1	histone cluster 2, H3c1	15077	ENSMUSG00000093769	Histone H3.2 (MCG140445)	6	1	24.9	1.01291	1.00717	1.02754	1.12266	0.926816	1.01496	1.05389	0.809478	1.11106	0.927082	0.919397	1.06703	0.912442	1.05767	0.965059	0.275709	0.499246	0.449789	NO	NO	NO	NO
A0A1W2P775	Uniprot	Itsn2	intersectin 2	20403	ENSMUSG00000020640	Intersectin-2 (Fragment)	7	1	10.1	NA	NA	0.829327	1.0719	NA	NA	1.47612	0.746016	NA	NA	0.942693	0.933938	1.16879	0.844515	0.987062	0.720928	0.660121	0.832655	NO	NO	NO	NO
A0A1W2P7A1	Uniprot	Rps12	ribosomal protein S12	20042	ENSMUSG00000061983	40S ribosomal protein S12	9	9	52	1.14267	0.875986	1.08555	0.916835	1.01862	1.07517	1.02515	0.969501	0.917329	0.970236	1.03645	0.966511	1.01676	0.951592	0.967541	0.795113	0.230378	0.548412	NO	NO	NO	NO
A0A1W2P7K6	Uniprot	Rab3ip	RAB3A interacting protein	216363	ENSMUSG00000064181	RAB3A interacting protein, isoform CRA_b (Rab-3A-interacting protein)	5	5	10	1.10842	1.02419	1.11887	1.06832	0.83398	1.09622	1.02079	0.842579	0.795893	1.14129	1.22196	0.727483	0.87818	1.02453	0.899719	0.181634	0.813746	0.35581	NO	NO	NO	NO
A0A1W2P7Q9	Uniprot	Myl6	myosin, light polypeptide 6, alkali, smooth muscle and non-muscle	17904	ENSMUSG00000090841	Myosin light polypeptide 6	9	9	53.8	0.848957	0.961112	0.939416	0.944535	1.1594	1.08419	1.08606	1.0702	1.03599	0.910348	0.969678	0.990103	1.19108	0.887783	1.05742	0.0251523	0.0316971	0.165197	NO	NO	NO	NO
A0A1W2P8C0	Uniprot	Epb41l2	erythrocyte membrane protein band 4.1 like 2	13822	ENSMUSG00000019978	Band 4.1-like protein 2 (Fragment)	5	1	25.5	0.912631	0.983099	0.534426	0.967285	0.98645	1.0947	0.970563	1.02055	0.894206	1.12891	1.29424	1.21293	1.19863	1.11247	1.33344	0.266003	0.303457	0.0761833	NO	NO	NO	NO
A0A1Y7VIR0	Uniprot	Ppp2r5c	protein phosphatase 2, regulatory subunit B', gamma	26931	ENSMUSG00000017843	Serine/threonine-protein phosphatase 2A 56 kDa regulatory subunit gamma isoform (Fragment)	2	1	9.2	NA	NA	1.01355	0.829898	NA	NA	0.707932	1.07141	NA	NA	1.15945	1.21776	0.965223	1.336	1.28954	0.847884	0.295795	0.0953168	NO	NO	NO	NO
A0A1Y7VJA2	Uniprot	Evl	Ena-vasodilator stimulated phosphoprotein	14026	ENSMUSG00000021262	Ena/VASP-like protein (Fragment)	2	2	7.5	6	0	NA	NA	0	0	NA	NA	0	0	NA	NA	0	#DIV/0!	0	0.502979	0.921532	0.356665	NO	NO	NO	NO
A0A1Y7VJA7	Uniprot	Stard3nl	STARD3 N-terminal like	76205	ENSMUSG00000003062	STARD3 N-terminal-like protein	2	2	8.7	NA	NA	1.82973	0.40859	NA	NA	0.469239	0.526541	NA	NA	2.17408	0.591815	0.444878	2.77762	1.2357	0.54221	0.415116	0.715938	NO	NO	NO	NO
A0A1Y7VJT0	Uniprot	Zfyve21	zinc finger, FYVE domain containing 21	68520	ENSMUSG00000021286	Zinc finger FYVE domain-containing protein 21 (Fragment)	6	6	21.7	1.20119	1.25869	1.41431	1.2929	1.19725	1.07066	1.08362	0.970054	0.715756	0.556455	0.601021	0.638097	0.83637	0.581112	0.486025	0.0585132	0.0101912	0.00294372	YES	NO	NO	YES
A0A1Y7VKY1	Uniprot	Gm11361;Rps18-ps5	predicted pseudogene 11361;ribosomal protein S18, pseudogene 5	100042388	ENSMUSG00000113061	MCG116671	7	7	32.9	1.00153	1.07725	1.21133	0.944686	0.949809	0.866482	0.921794	0.793329	1.04635	1.05857	1.09205	1.0368	0.833902	1.19889	0.999758	0.0926598	0.0200946	0.916115	NO	NO	NO	NO
A0A1Y7VM49	Uniprot	Tcl1b1	T cell leukemia/lymphoma 1B, 1	27379	ENSMUSG00000066359	MCG1160, isoform CRA_b (Protein TCL1B1)	1	1	9.3	NA	NA	1.05898	1.22744	NA	NA	0.566491	0.385194	NA	NA	1.45584	1.30606	0.416235	2.90212	1.20796	0.0810792	0.0419939	0.145049	YES	NO	YES	NO
A0A1Y7VMN0	Uniprot	Rock2	Rho-associated coiled-coil containing protein kinase 2	19878	ENSMUSG00000020580	Rho-associated protein kinase 2 (Fragment)	31	25	20.8	1.11664	1.09262	1.15286	1.20167	0.95564	0.997872	0.892119	0.984663	0.841797	0.995431	0.923258	0.845431	0.839279	0.94142	0.790115	0.0246667	0.294273	0.0059568	NO	NO	NO	NO
A0A1Y7VNZ6	Uniprot	Mark3	MAP/microtubule affinity regulating kinase 3	17169	ENSMUSG00000007411	Non-specific serine/threonine protein kinase (EC 2.7.11.1)	7	1	6.8	NA	NA	1.27825	1.44132	NA	NA	0.89939	0.983485	NA	NA	0.582116	0.81544	0.692344	0.742245	0.513889	0.100995	0.240108	0.0444886	NO	NO	NO	NO
A0A217FL83	Uniprot	Ccdc85c	coiled-coil domain containing 85C	668158	ENSMUSG00000084883	Coiled-coil domain-containing protein 85C	2	2	4.4	1.34845	1.3604	1.28357	1.21948	1.0622	1.26912	1.13018	1.15401	0.311048	0.648796	0.572964	0.639798	0.885571	0.47072	0.416856	0.0812745	0.0105949	0.00364444	YES	NO	YES	YES
A0A286YCG8	Uniprot	Ssr1	signal sequence receptor, alpha	107513	ENSMUSG00000021427	Translocon-associated protein subunit alpha	3	3	10.7	1.12365	1.08905	0.736026	0.948788	0.972791	0.907744	1.02577	0.955388	0.951209	0.95556	1.15811	1.17592	0.990811	1.09817	1.08808	0.871606	0.253811	0.383572	NO	NO	NO	NO
A0A286YCI8	Uniprot	Sorbs1	sorbin and SH3 domain containing 1	20411	ENSMUSG00000025006	Sorbin and SH3 domain-containing protein 1	24	1	20.2	NA	NA	1.14902	1.42353	NA	NA	0.821964	1.07956	NA	NA	0.711338	0.814588	0.739161	0.802474	0.593158	0.311899	0.351114	0.0654444	NO	NO	NO	NO
A0A286YCV9	Uniprot	Kif13b	kinesin family member 13B	16554	ENSMUSG00000060012	Kinesin family member 13B	30	28	17.5	1.08938	1.11924	1.17216	1.12893	0.955031	0.926054	1.00065	0.778297	0.919195	0.991096	0.990837	0.929128	0.811588	1.04651	0.849335	0.0347004	0.468547	0.00481833	NO	NO	NO	NO
A0A286YCZ5	Uniprot	Fars2	phenylalanine-tRNA synthetase 2 (mitochondrial)	69955	ENSMUSG00000021420	Phenylalanine--tRNA ligase, mitochondrial	10	10	21.5	0.969716	0.985237	0.946912	1.02201	0.920873	1.04873	0.91793	1.03896	1.12551	0.949935	1.1609	0.9133	1.00067	1.05683	1.05754	0.912582	0.485917	0.348424	NO	NO	NO	NO
A0A286YD34	Uniprot	Sorbs1	sorbin and SH3 domain containing 1	20411	ENSMUSG00000025006	Sorbin and SH3 domain-containing protein 1 (Fragment)	3	1	24.6	0.864774	0.933168	0.93569	0.905545	1.24151	1.57463	1.14475	1.07101	0.647654	0.738265	1.05057	0.892426	1.3827	0.661563	0.914745	0.063947	0.0538396	0.357179	NO	NO	NO	NO
A0A286YD40	Uniprot	Slc9a3	solute carrier family 9 (sodium/hydrogen exchanger), member 3	105243	ENSMUSG00000036123	Sodium/hydrogen exchanger	3	3	4.5	NA	NA	0.962788	1.03466	NA	NA	0.924065	1.22741	NA	NA	1.0776	0.773483	1.07711	0.860378	0.926724	0.687774	0.562161	0.578528	NO	NO	NO	NO
A0A286YD76	Uniprot	Macf1	microtubule-actin crosslinking factor 1	11426	ENSMUSG00000028649	Microtubule-actin cross-linking factor 1 (Fragment)	15	2	11	1.05566	1.26082	1.02866	1.24881	1.20621	0.669666	1.02674	0.854207	0.69477	1.11288	1.34964	0.49194	0.817778	0.971359	0.794356	0.252032	0.8451	0.245157	NO	NO	NO	NO
Q6AXC6	Uniprot	Ddx11	DEAD/H (Asp-Glu-Ala-Asp/His) box helicase 11	320209	ENSMUSG00000035842	ATP-dependent DNA helicase DDX11 (EC 3.6.4.12) (DEAD/H-box protein 11)	7	7	8.1	0.955877	0.98868	0	1.22818	0.941755	0.977695	0.805368	0.462549	1.02885	1.10715	3.5039	0	1.00461	1.76945	1.77761	0.914793	0.470481	0.390894	NO	NO	NO	NO
A0A286YDV7	Uniprot	Nolc1	nucleolar and coiled-body phosphoprotein 1	70769	ENSMUSG00000015176	Nucleolar and coiled-body phosphoprotein 1 (Fragment)	8	8	9.4	1.37932	0.751564	1.10411	1.00263	0.832105	0.786419	0.927584	1.04228	1.36393	0.886652	0.955846	0.967553	0.846792	1.16319	0.984982	0.389909	0.323485	0.83224	NO	NO	NO	NO
A0A2C9F2D2	Uniprot	Anxa7	annexin A7	11750	ENSMUSG00000021814	Annexin	26	26	44.5	0.97777	1.00441	0.941674	0.846504	0.952014	0.93298	0.969898	1.02525	1.05617	1.07666	1.14283	1.07384	1.02912	1.12096	1.1536	0.574453	0.0253711	0.015729	NO	NO	NO	NO
A0A2I3BPC5	Uniprot	Ppp3cc	protein phosphatase 3, catalytic subunit, gamma isoform	19057	ENSMUSG00000022092	Serine/threonine-protein phosphatase (EC 3.1.3.16)	3	1	5.2	0.704139	0.476639	NA	NA	1.10751	1.18722	NA	NA	1.36775	1.15674	NA	NA	1.94341	1.10012	2.13799	0.0990099	0.446154	0.0491622	YES	NO	NO	YES
A0A2I3BPG9	Uniprot	Rpl36a-ps1	ribosomal protein L36A, pseudogene 1	100043787	ENSMUSG00000060377	MCG113838 (Ribosomal protein L36A, pseudogene 1)	6	6	28.3	1.30795	1.22675	1.23903	1.21287	0.83455	0.856679	0.863275	0.866277	0.904997	0.869079	0.95919	0.859362	0.685996	1.05024	0.720457	0.037	0.167038	0.00269841	NO	NO	NO	NO
A0A2I3BPQ5	Uniprot	Zc3h13	zinc finger CCCH type containing 13	67302	ENSMUSG00000022000	Zinc finger CCCH domain-containing protein 13	2	2	1.4	0.938326	0.912657	0.451428	1.28864	0.657813	0.978797	0.952763	0.279498	1.24247	1.26994	1.57242	1.45525	0.798894	1.9311	1.54274	0.542268	0.0328404	0.04273	NO	NO	NO	NO
A0A2I3BPX3	Uniprot	Ano6	anoctamin 6	105722	ENSMUSG00000064210	Anoctamin	3	3	3.2	1.37802	1.0474	1.2528	1.16984	1.34656	0.911799	1.38223	1.1038	0.688685	0.627542	0.636961	0.454369	0.978616	0.507454	0.496602	0.817073	0.0200607	0.0044844	YES	NO	NO	YES
A0A2I3BQ50	Uniprot	Acbd5	acyl-Coenzyme A binding domain containing 5	74159	ENSMUSG00000026781	Acyl-CoA-binding domain-containing protein 5	6	6	11.3	0.903893	0.764348	0.687898	0.837245	0.96905	0.878393	0.971097	0.905816	1.31558	1.16874	1.38722	1.21072	1.16627	1.3646	1.5915	0.0982511	0.0121206	0.00460563	NO	NO	NO	NO
	Uniprot					Deleted.	2	2	42.4	NA	NA	1.00345	0.797147	NA	NA	1.10456	0.846385	NA	NA	0.958929	1.28954	1.0835	1.1525	1.24874	0.704302	0.557952	0.313751	NO	NO	NO	NO
A0A2I3BQJ3	Uniprot	Reep4	receptor accessory protein 4	72549	ENSMUSG00000033589	Receptor expression-enhancing protein	3	3	9.6	0.929954	1.12691	1.0837	1.03104	1.04145	1.0033	0.95297	0.990169	0.979175	0.919211	0.998845	0.943275	0.955959	0.963044	0.92063	0.449072	0.249391	0.10623	NO	NO	NO	NO
A0A2I3BQS6	Uniprot	Ubr5	ubiquitin protein ligase E3 component n-recognin 5	70790	ENSMUSG00000037487	E3 ubiquitin-protein ligase UBR5	5	5	1.8	1.32526	0.410813	1.22735	1.01486	0.564899	1.69817	0.978347	0.991053	0.576778	1.42408	1.13244	0.655957	1.06389	0.895282	0.952486	0.814719	0.699525	0.767364	NO	NO	NO	NO
A0A2I3BQV5	Uniprot	Xpo7	exportin 7	65246	ENSMUSG00000022100	Exportin-7	34	34	33	0.973517	0.906282	1.06651	0.796157	0.995911	1.0882	0.971932	1.14485	0.986002	1.05009	1.10043	0.920114	1.12249	0.965662	1.08395	0.241407	0.551426	0.251071	NO	NO	NO	NO
A0A2I3BQY4	Uniprot	Gnpnat1	glucosamine-phosphate N-acetyltransferase 1	54342	ENSMUSG00000037722	Glucosamine 6-phosphate N-acetyltransferase (MCG2015, isoform CRA_a)	2	2	12.6	0	0	0.774144	1.10059	1.13463	1.21949	0.97676	0.789296	2.03514	1.61074	1.13472	1.22449	2.19773	1.45748	3.20316	0.181879	0.125555	0.0287352	YES	NO	NO	YES
A0A2I3BR29	Uniprot	Fam107b	family with sequence similarity 107, member B	66540	ENSMUSG00000026655	Protein FAM107B	11	11	22.1	0.924286	0.830255	1.09794	1.01797	1.10611	1.00423	0.983665	0.997256	1.10835	1.02677	0.93594	0.967226	1.05705	0.98705	1.04336	0.504509	0.743225	0.475555	NO	NO	NO	NO
A0A2I3BRL3	Uniprot	Tinf2	Terf1 (TRF1)-interacting nuclear factor 2	28113	ENSMUSG00000007589	TERF1-interacting nuclear factor 2	4	4	8.8	1.06401	0.966518	1.13892	0.894502	0.955584	1.13024	1.20564	0.940022	0.848548	1.0351	0.889491	0.931423	1.04122	0.875474	0.911565	0.66669	0.185103	0.192001	NO	NO	NO	NO
A0A2I3BRL8	Uniprot	Gm7324	predicted gene 7324	652988	ENSMUSG00000049235	Predicted gene 7324	11	11	27.8	1.02693	0.995043	1.16325	1.00463	1.0185	0.990644	1.04107	0.966721	0.95994	1.00894	0.953503	0.870832	0.958728	0.944307	0.905333	0.437286	0.187932	0.0782786	NO	NO	NO	NO
A0A2K6EDP7	Uniprot	Wdhd1	WD repeat and HMG-box DNA binding protein 1	218973	ENSMUSG00000037572	WD repeat and HMG-box DNA-binding protein 1	21	21	21.2	0.934647	0.822003	0.890878	0.914675	1.03956	0.979756	0.968403	0.908134	1.12252	1.10151	1.19875	1.11916	1.09366	1.16584	1.27504	0.127397	0.0213768	0.00421181	NO	NO	NO	NO
A0JNY3	Uniprot	Gphn	gephyrin	268566	ENSMUSG00000047454	Gephyrin (Gphn protein)	5	5	7	1.04387	0.899963	0.98875	0.878252	1.05081	0.863055	1.12144	1.13156	1.05557	1.08673	0.948683	0.931316	1.09342	0.965308	1.05549	0.363935	0.627031	0.31453	NO	NO	NO	NO
A1BN54	Uniprot	Actn1	actinin, alpha 1	109711	ENSMUSG00000015143	Alpha actinin 1a (Alpha-actinin-1)	41	24	50.8	1.16078	1.23003	1.03752	1.10867	0.981975	1.05439	0.954816	1.15979	0.937834	0.634984	0.867707	0.8715	0.914914	0.797891	0.730002	0.257516	0.0743307	0.0131773	NO	NO	NO	NO
A2A432	Uniprot	Cul4b	cullin 4B	72584	ENSMUSG00000031095	Cullin-4B (CUL-4B)	50	33	45.4	1.03529	1.03606	1.09373	1.03584	0.954495	0.989258	1.01553	1.01492	1.02568	0.95921	0.930991	0.908982	0.946032	0.962422	0.910482	0.0810588	0.297521	0.0235373	NO	NO	NO	NO
A2A4J8	Uniprot	Vps25	vacuolar protein sorting 25	28084	ENSMUSG00000078656	Vacuolar protein-sorting-associated protein 25	2	2	10.9	1.10859	0.977989	1.13708	0.964394	1.12503	1.05947	1.2201	0.947837	0.854663	0.874252	0.830768	0.899818	1.03925	0.794841	0.82604	0.63177	0.0312039	0.0133505	NO	NO	NO	NO
A2A4P4	Uniprot	Gm27029	predicted gene, 27029	NA	ENSMUSG00000097239	PTGES3L-AARSD1 readthrough	12	12	24.1	1.61456	2.00967	1.88177	1.71467	1.45007	0.846017	1.11147	1.24123	0.0148075	0.0648786	0.0084727	0.0423815	0.643816	0.0280805	0.0180787	0.0345771	0.010467	0.00221053	YES	NO	YES	YES
A2A5N3	Uniprot	Pabpc1l	poly(A) binding protein, cytoplasmic 1-like	381404	ENSMUSG00000054582	Polyadenylate-binding protein (PABP)	37	33	57.3	1.14468	1.13565	1.16357	1.04182	0.972009	0.927599	1.02392	0.926121	0.881248	0.93882	0.948768	0.8958	0.858201	0.951941	0.816957	0.0304703	0.202471	0.00480257	NO	NO	NO	NO
A2A5R2	Uniprot	Arfgef2	ADP-ribosylation factor guanine nucleotide-exchange factor 2 (brefeldin A-inhibited)	99371	ENSMUSG00000074582	Brefeldin A-inhibited guanine nucleotide-exchange protein 2 (Brefeldin A-inhibited GEP 2) (ADP-ribosylation factor guanine nucleotide-exchange factor 2)	14	7	8.3	0.291246	0.701525	0.93867	1.08577	0.713968	3.03943	1.08315	0.965022	0.330423	0.923405	0.918528	1.00885	1.92283	0.548335	1.05435	0.355851	0.331949	0.757591	NO	NO	NO	NO
A2A6A1	Uniprot	Gpatch8	G patch domain containing 8	237943	ENSMUSG00000034621	G patch domain-containing protein 8	1	1	1	NA	NA	0.78331	1.09843	NA	NA	0.786385	0.964839	NA	NA	1.04153	1.32551	0.930642	1.35165	1.2579	0.75102	0.257915	0.315004	NO	NO	NO	NO
A2A7F7	Uniprot	Mthfr	methylenetetrahydrofolate reductase	17769	ENSMUSG00000029009	Methylenetetrahydrofolate reductase (EC 1.5.1.20)	2	1	2.7	NA	NA	0	0	NA	NA	6	0	NA	NA	0	0	#DIV/0!	0	#DIV/0!	0.502647	0.451794	0.919583	NO	NO	NO	NO
A2A7S7	Uniprot	Yars	tyrosyl-tRNA synthetase	107271	ENSMUSG00000028811	Tyrosine--tRNA ligase (EC 6.1.1.1) (Tyrosyl-tRNA synthetase)	14	14	24.3	1.02364	1.03839	1.08705	0.928867	0.942641	1.00482	1.01713	0.956048	0.963876	1.02663	1.02538	0.985526	0.961425	1.0206	0.98123	0.429208	0.457885	0.518455	NO	NO	NO	NO
A2A841	Uniprot	Epb41	erythrocyte membrane protein band 4.1	269587	ENSMUSG00000028906	Protein 4.1	3	2	3	1.17268	1.10395	NA	NA	0.971484	1.31551	NA	NA	0.687389	0.748984	NA	NA	1.00455	0.628063	0.630919	0.906634	0.183819	0.0175982	NO	NO	NO	NO
A2A8L5	Uniprot	Ptprf	protein tyrosine phosphatase, receptor type, F	19268	ENSMUSG00000033295	Receptor-type tyrosine-protein phosphatase F (EC 3.1.3.48) (Leukocyte common antigen related) (LAR)	13	10	8.1	1.76276	1.57282	1.27264	1.49973	1.41206	0.729213	1.08145	1.43249	0.249833	0.273319	0.34556	0.368129	0.762157	0.265689	0.202497	0.188579	0.0165852	0.00284519	YES	NO	YES	YES
A2A8N0	Uniprot	Gm13084	predicted gene 13084	381569	ENSMUSG00000059218	Uncharacterized protein	9	3	20.6	0.959898	0.994631	0.925171	0.950853	1.10466	1.00736	0.992741	1.05424	0.996362	0.937096	1.05494	1.02206	1.08574	0.964284	1.04696	0.0783059	0.377456	0.144626	NO	NO	NO	NO
A2A8N2	Uniprot	Gm13023	predicted gene 13023	194227	ENSMUSG00000066031	MCG116841, isoform CRA_a	13	5	24.9	0.333484	1.49728	0.544926	0.704072	1.50085	0.548762	0.647666	1.49878	0.76293	1.3567	1.7211	0.88346	1.36246	1.12586	1.53395	0.541551	0.683566	0.224501	NO	NO	NO	NO
A2A958	Uniprot	C87977	expressed sequence C87977	194227-	ENSMUSG00000046262	Expressed sequence C87977	15	5	30.3	0.579391	0.700842	0.627603	0.975172	0.649473	0.648254	0.942973	0.989249	2.74173	0.680315	1.13495	1.33005	1.12034	1.82264	2.04198	0.578742	0.244518	0.1285	NO	NO	NO	NO
A2A9H6	Uniprot	Gm884	predicted gene 884	380730	ENSMUSG00000034239	Uncharacterized protein	2	2	0.7	1.11619	1.0354	1.14875	1.00563	1.0837	0.927508	1.23322	1.09168	1.01455	0.82265	1.14112	0.379602	1.007	0.774408	0.77983	0.867771	0.268086	0.179222	NO	NO	NO	NO
A2A9M4	Uniprot	Dock7	dedicator of cytokinesis 7	67299	ENSMUSG00000028556	Dedicator of cytokinesis protein 7	7	7	3.5	1.21792	1.02061	0.994536	1.18337	0.7278	0.920093	1.13824	1.30926	1.16001	0.95356	0.658622	0.715968	0.927307	0.851728	0.789814	0.626599	0.440368	0.10449	NO	NO	NO	NO
A2A9Q2	Uniprot	Nrd1	nardilysin, N-arginine dibasic convertase, NRD convertase 1	230598	ENSMUSG00000053510	Nardilysin, N-arginine dibasic convertase, NRD convertase 1	28	28	24.6	1.02058	1.17764	1.02947	1.06088	0.97586	1.10214	0.983007	0.953873	0.89273	0.831054	0.918039	1.05473	0.936182	0.920712	0.861954	0.309642	0.267504	0.0479956	NO	NO	NO	NO
A2ACG7	Uniprot	Rpn2	ribophorin II	20014	ENSMUSG00000027642	Dolichyl-diphosphooligosaccharide--protein glycosyltransferase subunit 2	15	15	26.8	1.01569	0.943098	1.06862	1.01312	0.822109	1.00956	0.959881	1.04354	1.21961	0.989943	0.926797	0.988043	0.949157	1.07543	1.02076	0.474714	0.436216	0.661858	NO	NO	NO	NO
A2ACJ2	Uniprot	Faap100	Fanconi anemia core complex associated protein 100	71885	ENSMUSG00000025384	Fanconi anemia core complex-associated protein 100 (Fanconi anemia-associated protein of 100 kDa)	1	1	1.6	NA	NA	1.17159	0.87322	NA	NA	0.946993	0.955871	NA	NA	1.01084	1.04149	0.930583	1.07855	1.00368	0.695998	0.0762358	0.899991	NO	NO	NO	NO
A2ACP1	Uniprot	Ttc39a	tetratricopeptide repeat domain 39A	230603	ENSMUSG00000028555	Tetratricopeptide repeat protein 39A (TPR repeat protein 39A)	6	6	10.7	1.13115	0.955539	0.871224	0.967105	1.02771	0.98531	1.28268	1.12058	0.967077	0.933215	0.799345	0.959068	1.12516	0.828459	0.93215	0.294209	0.0836426	0.304845	NO	NO	NO	NO
A2ACT7	Uniprot	Col9a3	collagen, type IX, alpha 3	12841	ENSMUSG00000027570	Collagen, type IX, alpha 3 (Procollagen, type IX, alpha 3)	3	3	5.9	NA	NA	0.697852	2.80696	NA	NA	0.446323	0.42208	NA	NA	1.25512	0.371664	0.247774	1.87331	0.464158	0.429385	0.499618	0.416358	NO	NO	NO	NO
A2ADA5	Uniprot	Pusl1	pseudouridylate synthase-like 1	433813	ENSMUSG00000051557	tRNA pseudouridine synthase-like 1 (EC 5.4.99.-) (tRNA pseudouridylate synthase-like 1) (tRNA-uridine isomerase-like 1)	2	2	8.6	0	0	NA	NA	3	0	NA	NA	3	0	NA	NA	#DIV/0!	1	#DIV/0!	0.497234	0.915837	0.351798	NO	NO	NO	NO
A2ADH1	Uniprot	Magt1	magnesium transporter 1	67075	ENSMUSG00000031232	Magnesium transporter protein 1 (RIKEN cDNA 2610529C04, isoform CRA_b)	4	3	9	0.567541	0.482456	0.754591	1.40977	2.43237	0.440132	0.989958	0.920547	1.2657	0.811804	1.01717	0.907965	1.48801	0.836844	1.24523	0.521088	0.652865	0.363187	NO	NO	NO	NO
A2ADY9	Uniprot	Ddi2	DNA-damage inducible protein 2	68817	ENSMUSG00000078515	Protein DDI1 homolog 2 (EC 3.4.23.-)	18	18	53.1	0.813851	0.841606	0.798345	0.841506	1.10416	0.900555	1.19779	1.05907	1.23458	1.10525	1.16051	0.942785	1.29322	1.0426	1.34832	0.0422169	0.614514	0.00883027	NO	NO	NO	NO
A2AE27	Uniprot	Ampd2	adenosine monophosphate deaminase 2	109674	ENSMUSG00000027889	AMP deaminase (EC 3.5.4.6)	10	10	12.7	1.03703	0.899408	0.905789	0.96204	1.29344	0.984759	1.03608	1.07736	0.918466	0.8669	0.908617	1.11012	1.1544	0.866215	0.999956	0.174975	0.190346	0.920074	NO	NO	NO	NO
A2AE89	Uniprot	Gstm1	glutathione S-transferase, mu 1	14862	ENSMUSG00000058135	Glutathione S-transferase Mu 1	9	7	36.5	2.84072	2.52346	2.90633	2.44075	0.236332	0.226945	0.242154	0.195831	0.0578058	0.11474	0.0955429	0.119396	0.0841416	0.429936	0.0361755	0.0283636	0.0108911	0.00177778	YES	YES	YES	YES
A2AEG2	Uniprot	Ofd1	OFD1, centriole and centriolar satellite protein	237222	ENSMUSG00000040586	Oral-facial-digital syndrome 1 gene homolog (Human) (Oral-facial-digital syndrome 1 protein homolog)	3	3	2.9	1.24959	0.931	1.08263	1.07207	1.08906	1.20561	1.15826	1.0342	1.08848	0.436258	0.741875	0.910968	1.03502	0.708156	0.732958	0.663894	0.101557	0.0944199	NO	NO	NO	NO
A2AEG6	Uniprot	Gpm6b	glycoprotein m6b	14758	ENSMUSG00000031342	Glycoprotein m6b, isoform CRA_g (Neuronal membrane glycoprotein M6-b)	3	3	10.4	1.81173	3.12889	NA	NA	0.349249	0.368624	NA	NA	0.163483	0.178025	NA	NA	0.1453	0.475722	0.0691225	0.158854	0.0228913	0.0682519	YES	NO	YES	NO
A2AEM2	Uniprot	Clcc1	chloride channel CLIC-like 1	229725	ENSMUSG00000027884	Chloride channel CLIC-like 1, isoform CRA_a (Chloride channel CLIC-like protein 1)	10	10	21.3	0.685032	2.48393	0.794742	1.01986	0.758897	0.802235	1.09213	0.999461	0.614214	0.655695	1.07259	1.02121	0.732955	0.920878	0.674962	0.53533	0.621794	0.328743	NO	NO	NO	NO
A2AER4	Uniprot	Slc35a2	solute carrier family 35 (UDP-galactose transporter), member A2	22232	ENSMUSG00000031156	UDP-galactose translocator	1	1	2.8	0.756896	1.17155	1.37033	0.73877	1.06612	0.82356	0.736346	0.558223	1.29819	0.88369	1.12423	1.4721	0.78866	1.50058	1.18344	0.395472	0.0868816	0.331646	NO	NO	NO	NO
A2AES4	Uniprot	Otud5	OTU domain containing 5	54644	ENSMUSG00000031154	OTU domain-containing protein 5	3	3	6.3	0	0	NA	NA	0	0	NA	NA	3.19648	2.80352	NA	NA	#DIV/0!	#DIV/0!	#DIV/0!	0.919085	0.0229909	0.00935329	YES	NO	YES	YES
A2AEW1	Uniprot	Tfe3	transcription factor E3	209446	ENSMUSG00000000134	Transcription factor E3	4	2	5.8	0.950805	0.810781	0.828124	0.845334	1.06137	0.876482	0.902847	1.045	1.24637	1.0542	1.21102	1.16768	1.13119	1.20423	1.36221	0.171957	0.0488519	0.00547606	NO	NO	NO	NO
A2AEY2	Uniprot	Fhl1	four and a half LIM domains 1	14199	ENSMUSG00000023092	Four and a half LIM domains 1, isoform CRA_c (Four and a half LIM domains protein 1)	1	1	4	NA	NA	1.41665	0.940984	NA	NA	1.01659	0.871039	NA	NA	1.0462	0.708534	0.800643	0.9296	0.744278	0.521147	0.712998	0.347357	NO	NO	NO	NO
A2AF33	Uniprot	Tmsb15b1	thymosin beta 15b1	666244	ENSMUSG00000089768	Thymosin beta 15b1	2	2	40	0.91376	0.892246	1.31726	0	0.791252	0.834057	1.31644	0	1.36688	1.20181	1.71624	1.65006	0.941885	2.0175	1.90025	0.863286	0.080254	0.0573586	NO	NO	NO	NO
A2AFI6	Uniprot	Gm364	predicted gene 364	245423	ENSMUSG00000079584	Transmembrane 9 superfamily member	2	2	3.1	2.16355	0.42129	NA	NA	0.670528	1.60729	NA	NA	0.638512	0.498827	NA	NA	0.88122	0.499311	0.440003	0.848389	0.39088	0.413794	NO	NO	NO	NO
A2AFQ0	Uniprot	Huwe1	HECT, UBA and WWE domain containing 1	59026	ENSMUSG00000025261	E3 ubiquitin-protein ligase HUWE1	87	87	21.7	1.0294	0.994824	0.959562	1.02621	1.02899	1.02095	1.087	1.00444	0.981238	0.944597	0.956073	0.966715	1.03277	0.929308	0.959758	0.320211	0.0318619	0.0632576	NO	NO	NO	NO
A2AFQ2	Uniprot	Hsd17b10	hydroxysteroid (17-beta) dehydrogenase 10	15108	ENSMUSG00000025260	3-hydroxyacyl-CoA dehydrogenase type-2	15	15	66.1	0.641569	1.24619	1.02553	1.06509	0.975897	1.12403	0.863039	0.754788	1.01074	1.00158	1.13136	1.16018	0.934488	1.15765	1.08181	0.693376	0.199387	0.473345	NO	NO	NO	NO
A2AFY7	Uniprot	Ttc17	tetratricopeptide repeat domain 17	74569	ENSMUSG00000027194	Tetratricopeptide repeat protein 17	6	6	7.1	0.796988	1.09343	0.618942	1.75561	1.1358	1.26861	0.612212	1.58692	0.80593	0.899236	0.633699	0.79262	1.07938	0.680233	0.734234	0.787708	0.178384	0.260237	NO	NO	NO	NO
A2AG58	Uniprot	Bclaf3	Bclaf1 and Thrap3 family member 3	382252	ENSMUSG00000044150	BCLAF1 and THRAP3 family member 3	1	1	1.3	1.20906	1.05124	NA	NA	0.997638	0.814902	NA	NA	1.08426	0.842899	NA	NA	0.801903	1.06324	0.852614	0.300077	0.705067	0.311612	NO	NO	NO	NO
A2AGL5	Uniprot	Aven	apoptosis, caspase activation inhibitor	74268	ENSMUSG00000003604	Apoptosis, caspase activation inhibitor, isoform CRA_c (Cell death regulator Aven)	7	7	33.2	1.09425	0.997668	1.10113	0.943617	0.991861	1.03008	1.17078	0.928016	0.906731	0.979408	0.964759	0.891702	0.99615	0.908236	0.904739	0.889243	0.188207	0.0625464	NO	NO	NO	NO
A2AGQ5	Uniprot	Madd	MAP-kinase activating death domain	228355	ENSMUSG00000040687	MAP kinase-activating death domain protein	10	10	6	0.765535	1.94112	1.09561	1.01413	0.877684	0.646336	0.978013	0.952376	0.880492	0.888832	0.956974	1.0029	0.717218	1.07955	0.774271	0.345419	0.457207	0.279536	NO	NO	NO	NO
A2AGT5	Uniprot	Ckap5	cytoskeleton associated protein 5	75786	ENSMUSG00000040549	Cytoskeleton-associated protein 5	59	59	29.3	1.00597	0.981772	0.976878	0.974642	0.957642	0.948731	0.98073	0.912537	1.0664	1.03948	1.07655	1.07867	0.964556	1.12145	1.0817	0.138716	0.0105581	0.00457041	NO	NO	NO	NO
A2AH22	Uniprot	Ambra1	autophagy/beclin 1 regulator 1	228361	ENSMUSG00000040506	Activating molecule in BECN1-regulated autophagy protein 1	3	3	2.9	NA	NA	0.470534	0.470475	NA	NA	0.419708	1.8707	NA	NA	0.58678	2.1818	2.434	1.20877	2.94214	0.524816	0.79288	0.314548	NO	NO	NO	NO
A2AH25	Uniprot	Arhgap1	Rho GTPase activating protein 1	228359	ENSMUSG00000027247	Rho GTPase-activating protein 1	8	8	16.1	0.949721	0.876468	1.3411	1.07096	1.14091	0.942092	1.14573	0.743205	1.0229	1.06791	0.922895	0.776113	0.937165	0.954149	0.894195	0.674219	0.678303	0.329643	NO	NO	NO	NO
A2AH85	Uniprot	Eftud2	elongation factor Tu GTP binding domain containing 2	20624	ENSMUSG00000020929	116 kDa U5 small nuclear ribonucleoprotein component (Elongation factor Tu GTP binding domain containing 2)	21	20	24.9	1.06418	0.995375	1.11416	0.985919	1.00725	1.00043	1.02397	0.971074	0.92932	1.00345	0.941404	0.963466	0.962276	0.958758	0.92259	0.363633	0.123367	0.0552033	NO	NO	NO	NO
A2AHZ2	Uniprot	Siah1b	siah E3 ubiquitin protein ligase 1B	20438	ENSMUSG00000040749	E3 ubiquitin-protein ligase (EC 2.3.2.27)	3	3	10.6	0.69647	0.882818	1.0526	0.367047	0.991955	0.995207	1.25172	1.00383	1.25373	1.17981	0.66432	1.66048	1.41474	1.12154	1.58668	0.176673	0.57268	0.11399	NO	NO	NO	NO
A2AI08	Uniprot	Tprn	taperin	97031	ENSMUSG00000048707	Taperin	2	2	3.7	NA	NA	1.2339	1.1484	NA	NA	1.16855	1.00517	NA	NA	0.752812	0.691169	0.912447	0.66429	0.606129	0.464666	0.0886925	0.0179543	NO	NO	NO	NO
A2AI52	Uniprot	Usp8	ubiquitin specific peptidase 8	84092	ENSMUSG00000027363	Ubiquitin carboxyl-terminal hydrolase 8	24	24	22.2	0.929465	1.20194	1.09925	0.997198	0.991232	0.921667	1.1511	0.952364	1.01621	0.939478	0.867807	0.932281	0.949976	0.93512	0.888341	0.581905	0.358016	0.111022	NO	NO	NO	NO
A2AIM4	Uniprot	Tpm2	tropomyosin 2, beta	22004	ENSMUSG00000028464	Tropomyosin beta chain	9	1	25	1.07351	0.930318	NA	NA	1.19598	0.979054	NA	NA	0.694635	1.1265	NA	NA	1.08544	0.837293	0.908828	0.620922	0.548835	0.617359	NO	NO	NO	NO
E9QAT4	Uniprot	Sec16a	SEC16 homolog A, endoplasmic reticulum export factor	227648	ENSMUSG00000026924	Protein transport protein sec16	28	28	15.5	1.01285	1.10042	0.801395	1.11491	1.01976	1.04663	1.07556	1.14331	0.87026	0.950081	0.995602	0.869218	1.06345	0.859963	0.914527	0.51654	0.0334339	0.265307	NO	NO	NO	NO
A2AJI0	Uniprot	Map7d1	MAP7 domain containing 1	245877	ENSMUSG00000028849	MAP7 domain-containing protein 1	1	1	1.2	NA	NA	1.69905	1.23871	NA	NA	1.35963	0.931254	NA	NA	0	0.771352	0.779806	0.336705	0.262564	0.49539	0.278221	0.118734	NO	NO	NO	NO
A2AJK6	Uniprot	Chd7	chromodomain helicase DNA binding protein 7	320790	ENSMUSG00000041235	Chromodomain-helicase-DNA-binding protein 7 (CHD-7) (EC 3.6.4.12) (ATP-dependent helicase CHD7)	2	2	0.7	NA	NA	1.36014	1.06726	NA	NA	0.906801	1.16896	NA	NA	0.836001	0.660838	0.855138	0.721104	0.616643	0.535077	0.257926	0.0975731	NO	NO	NO	NO
A2AJQ0	Uniprot	Pdp1	pyruvate dehyrogenase phosphatase catalytic subunit 1	381511	ENSMUSG00000049225	[Pyruvate dehydrogenase [acetyl-transferring]]-phosphatase 1, mitochondrial	6	6	13.2	1.08762	1.00223	1.07662	1.15788	1.08318	1.14525	0.849841	1.26617	0.620429	1.0613	0.836137	0.813346	1.00465	0.766775	0.770339	0.891819	0.135094	0.0423343	NO	NO	NO	NO
A2AJW4	Uniprot	Ppp1r3d	protein phosphatase 1, regulatory subunit 3D	228966	ENSMUSG00000049999	Protein phosphatase 1 regulatory subunit	1	1	5.4	NA	NA	0	0	NA	NA	0	0	NA	NA	3.08658	2.91342	#DIV/0!	#DIV/0!	#DIV/0!	0.916733	0.01222	0.00524324	YES	NO	YES	YES
A2AKB9	Uniprot	Dcaf10	DDB1 and CUL4 associated factor 10	242418	ENSMUSG00000035572	DDB1- and CUL4-associated factor 10 (WD repeat-containing protein 32)	3	3	5.5	1.6624	0.584213	1.85679	2.28674	1.32645	1.04737	0.942027	0.914443	0.921339	0.458226	0	0	0.662004	0.326115	0.21589	0.292748	0.0546836	0.0297575	YES	NO	NO	YES
A2AKG8	Uniprot	Focad	focadhesin	230393	ENSMUSG00000038368	Focadhesin	23	23	13	1.01837	0.998546	0.913671	1.06741	0.951173	1.06657	1.05891	1.06174	0.918777	1.04656	0.941181	0.957085	1.03512	0.933601	0.966384	0.518233	0.180998	0.387213	NO	NO	NO	NO
A2AL50	Uniprot	Agps	alkylglycerone phosphate synthase	228061	ENSMUSG00000042410	Alkylglycerone-phosphate synthase (Alkyl-DHAP synthase) (EC 2.5.1.26)	13	13	25	0.962124	1.0019	0.88379	0.808499	0.909637	0.868823	1.00712	1.001	1.12592	1.13159	1.21898	1.08061	1.03563	1.20348	1.24636	0.617878	0.0241664	0.00971758	NO	NO	NO	NO
A2ALV3	Uniprot	Sh3gl2	SH3-domain GRB2-like 2	20404	ENSMUSG00000028488	Endophilin-A1	4	2	7.7	1.06244	1.14635	NA	NA	1.07618	1.03242	NA	NA	0.770217	0.912399	NA	NA	0.954643	0.797977	0.761784	0.487489	0.148519	0.0774266	NO	NO	NO	NO
A2ALW5	Uniprot	Dnajc25	DnaJ heat shock protein family (Hsp40) member C25	72429	ENSMUSG00000070972	DnaJ homolog subfamily C member 25	1	1	2.2	0.895815	1.08143	1.1917	0.982178	0.968036	1.0021	1.00208	0.735154	1.13629	0.916331	1.10993	0.978963	0.893102	1.1171	0.997687	0.361013	0.290392	0.893823	NO	NO	NO	NO
A2AMH5	Uniprot	Slc44a1	solute carrier family 44, member 1	100434	ENSMUSG00000028412	Choline transporter-like protein 1	5	5	8.4	1.09881	1.03976	0.903953	1.10007	1.16554	1.03868	0.798286	1.13666	0.821363	0.835848	1.04499	1.01603	0.999171	0.898306	0.897561	0.916893	0.381969	0.173139	NO	NO	NO	NO
A2AMW4	Uniprot	Magea10	melanoma antigen family A, 10	236852	ENSMUSG00000043453	Melanoma antigen family A, 10	1	1	2.8	NA	NA	0.847514	0.791768	NA	NA	0.877063	0.943488	NA	NA	1.25728	1.28288	1.11058	1.39527	1.54956	0.262995	0.0318091	0.00951604	NO	NO	NO	NO
A2AMZ4	Uniprot	Ndufaf8	NADH:ubiquinone oxidoreductase complex assembly factor 8	208501	ENSMUSG00000078572	NADH dehydrogenase [ubiquinone] 1 alpha subcomplex assembly factor 8	3	3	50	NA	NA	0.769542	0.763083	NA	NA	1.45534	0.729243	NA	NA	0.730624	1.55216	1.42539	1.04495	1.48946	0.535535	0.868984	0.385001	NO	NO	NO	NO
A2AN08	Uniprot	Ubr4	ubiquitin protein ligase E3 component n-recognin 4	69116	ENSMUSG00000066036	E3 ubiquitin-protein ligase UBR4 (EC 2.3.2.27) (N-recognin-4) (RING-type E3 ubiquitin transferase UBR4) (Zinc finger UBR1-type protein 1) (p600)	116	116	23.6	1.03209	0.929428	1.01307	1.03545	1.05476	1.03353	1.03909	1.01975	0.999101	0.951087	0.923023	0.96962	1.03419	0.926624	0.958304	0.329535	0.0238491	0.174787	NO	NO	NO	NO
A2ANY6	Uniprot	Mdn1	midasin AAA ATPase 1	100019	ENSMUSG00000058006	Midasin	6	6	1.2	1.41101	0.841908	1.30159	1.27737	1.18315	1.10684	0.85886	0.952469	1.04308	0.414025	0.56305	1.04666	0.848803	0.747765	0.634705	0.349282	0.249402	0.070258	NO	NO	NO	NO
A2AP82	Uniprot	Taf9b	TATA-box binding protein associated factor 9B	407786	ENSMUSG00000047242	Transcription initiation factor TFIID subunit 9B	3	3	10.6	0.837273	0.776819	0.57117	0.83191	1.20281	1.28404	0.888791	0.964916	1.20419	0.694872	1.45075	1.29247	1.43862	1.06951	1.53862	0.0720176	0.675663	0.0571771	NO	NO	NO	NO
A2AP88	Uniprot	Zc3h6	zinc finger CCCH type containing 6	78751	ENSMUSG00000042851	Zinc finger CCCH domain-containing protein 6 (Zinc finger CCCH type containing 6)	7	6	6	0	0	0.700974	0.3495	0.2781	0.1499	0.738149	0.348558	2.80602	2.76598	1.89158	1.97124	1.44193	6.22881	8.98149	0.639899	0.0105963	0.00455898	YES	NO	YES	YES
A2APB8	Uniprot	Tpx2	TPX2, microtubule-associated	72119	ENSMUSG00000027469	Targeting protein for Xklp2	17	17	25.4	0.0874189	0.113374	0.0446185	0.134927	0.263441	0.502105	0.318291	1.64721	3.10316	1.9305	1.85573	1.99923	7.18056	3.25466	23.3703	0.203333	0.0361367	0.00441431	YES	NO	YES	YES
A2APR8	Uniprot	Bub1	BUB1, mitotic checkpoint serine/threonine kinase	12235	ENSMUSG00000027379	Mitotic checkpoint serine/threonine-protein kinase BUB1	16	16	15.9	0.97699	1.00621	0.897591	0.916726	1.01363	0.970798	1.06536	0.953741	1.00857	1.02379	1.17699	0.989593	1.05425	1.04881	1.10571	0.292292	0.402693	0.081695	NO	NO	NO	NO
A2APV2	Uniprot	Fmnl2	formin-like 2	71409	ENSMUSG00000036053	Formin-like protein 2 (Protein Man)	14	6	12.1	1.64186	1.59392	0.680541	2.3337	1.03233	0.991817	0.635758	1.84861	0.246181	0.493896	0.218603	0.282789	0.72136	0.275361	0.198634	0.436065	0.0499483	0.0165882	YES	NO	YES	YES
A2APY7	Uniprot	Ndufaf5	NADH:ubiquinone oxidoreductase complex assembly factor 5	69487	ENSMUSG00000027384	Arginine-hydroxylase NDUFAF5, mitochondrial (EC 1.-.-.-) (NADH dehydrogenase [ubiquinone] 1 alpha subcomplex assembly factor 5) (Putative methyltransferase NDUFAF5) (EC 2.1.1.-)	6	6	20.7	0.760847	0.712777	0.879595	0.956396	0.705823	0.732898	1.01164	0.955255	2.19904	0.888616	1.11256	1.08456	1.02901	1.55178	1.59679	0.792463	0.225967	0.1322	NO	NO	NO	NO
A2AQC3	Uniprot	Atp9a	ATPase, class II, type 9A	11981	ENSMUSG00000027546	Phospholipid-transporting ATPase (EC 3.6.3.1)	12	12	10.8	0.868359	0.909093	0.982777	0.54556	1.06097	1.09478	1.47505	0.778175	1.01656	1.05025	1.48848	0.729959	1.33371	0.971936	1.29628	0.253029	0.827999	0.19454	NO	NO	NO	NO
A2AQE2	Uniprot	Secisbp2l	SECIS binding protein 2-like	70354	ENSMUSG00000035093	SECIS binding protein 2-like (Selenocysteine insertion sequence-binding protein 2-like)	2	2	2	1.18337	1.41922	NA	NA	1.15252	0.870124	NA	NA	0.710455	0.664311	NA	NA	0.777167	0.679687	0.528231	0.349245	0.200997	0.038185	NO	NO	NO	NO
A2AQJ6	Uniprot	Tmem87a	transmembrane protein 87A	211499	ENSMUSG00000033808	Transmembrane protein 87A	5	5	8	0.985664	1.01404	0.491882	0.507179	0.878914	1.01116	1.02266	1.17081	0.983936	1.12629	1.49422	1.31325	1.36174	1.20427	1.6399	0.219298	0.19781	0.0409157	NO	NO	NO	NO
A2AQN4	Uniprot	Acss2	acyl-CoA synthetase short-chain family member 2	60525	ENSMUSG00000027605	Acetyl-coenzyme A synthetase, cytoplasmic	6	6	7.7	1.14907	1.13221	1.1466	1.05149	0.933904	1.04769	0.803421	0.964793	0.898231	0.8389	1.07954	0.954155	0.83713	1.0056	0.841822	0.0583851	0.874451	0.0249627	NO	NO	NO	NO
A2AQP0	Uniprot	Myh7b	myosin, heavy chain 7B, cardiac muscle, beta	668940	ENSMUSG00000074652	Myosin-7B (Myosin cardiac muscle beta chain) (Myosin heavy chain 7B, cardiac muscle beta isoform)	5	2	2.5	NA	NA	0.847954	0.984343	NA	NA	1.0986	1.12584	NA	NA	0.924935	1.01832	1.21402	0.873592	1.06056	0.182919	0.146258	0.479752	NO	NO	NO	NO
A2AR02	Uniprot	Ppig	peptidyl-prolyl isomerase G (cyclophilin G)	228005	ENSMUSG00000042133	Peptidyl-prolyl cis-trans isomerase G (PPIase G) (Peptidyl-prolyl isomerase G) (EC 5.2.1.8) (Cyclophilin G) (Rotamase G)	2	2	2.8	2.50068	2.2125	3.23959	2.76041	0.231143	0.355624	0	0	0.318118	0.38194	0	0	0.0547706	1.19307	0.0653455	0.016	0.788904	0.00268027	YES	YES	NO	YES
A2ARM1	Uniprot	Patl2	protein associated with topoisomerase II homolog 2 (yeast)	67578	ENSMUSG00000027233	Protein PAT1 homolog 2 (PAT1-like protein 2) (Protein PAT1 homolog a) (Pat1a)	14	14	27.8	1.38094	1.3396	1.26218	1.38036	1.0561	1.00691	0.987728	0.942772	0.654584	0.561866	0.692288	0.734667	0.744629	0.661926	0.492889	0.0150737	0.0101625	0.00257325	YES	NO	NO	YES
A2AS98	Uniprot	Nckap1	NCK-associated protein 1	50884	ENSMUSG00000027002	Nck-associated protein 1	20	20	16.2	1.2208	1.03042	1.00415	1.25277	1.11952	1.04797	1.01386	1.24002	0.828634	0.752654	0.701666	0.787536	0.980755	0.694465	0.6811	0.786272	0.0127119	0.00671564	NO	NO	NO	NO
A2ASS6	Uniprot	Ttn	titin	22138	ENSMUSG00000051747	Titin (EC 2.7.11.1) (Connectin)	52	51	1.6	1.18325	1.10079	1.10227	1.09288	1.11327	0.951048	1.00581	0.976246	0.652655	0.998981	0.889638	0.933145	0.903371	0.858649	0.775678	0.0928192	0.186146	0.0238341	NO	NO	NO	NO
A2ASZ8	Uniprot	Slc25a25	solute carrier family 25 (mitochondrial carrier, phosphate carrier), member 25	227731	ENSMUSG00000026819	Calcium-binding mitochondrial carrier protein SCaMC-2 (Small calcium-binding mitochondrial carrier protein 2) (Solute carrier family 25 member 25)	5	5	8.8	1.00803	0.9445	1.07127	0.499787	0.892185	0.919977	0.88095	1.07627	1.10976	1.12555	1.34052	1.13119	1.06976	1.24875	1.33586	0.687402	0.0422811	0.0732117	NO	NO	NO	NO
A2AT37	Uniprot	Upf2	UPF2 regulator of nonsense transcripts homolog (yeast)	326622	ENSMUSG00000043241	UPF2 regulator of nonsense transcripts homolog (Yeast)	10	10	6.9	1.11908	1.26096	1.16942	1.06158	0.977868	0.925102	0.869106	0.993799	0.794348	0.922641	0.85987	1.04623	0.816709	0.962083	0.785742	0.0346589	0.57878	0.016733	NO	NO	NO	NO
A2ATU9	Uniprot	Hat1	histone aminotransferase 1	107435	ENSMUSG00000027018	Histone acetyltransferase type B catalytic subunit (EC 2.3.1.48)	7	7	16.5	0.934877	1.02904	0.944024	0.898604	1.04575	0.89756	1.10787	0.996523	1.12578	0.966999	1.06967	0.983311	1.06336	1.02422	1.08911	0.387789	0.662432	0.101868	NO	NO	NO	NO
A2AUD5	Uniprot	Tpd52l2	tumor protein D52-like 2	66314	ENSMUSG00000000827	Tumor protein D54	12	4	46.7	0.981353	0.709901	0.982687	0.724392	1.0633	0.987244	0.978554	1.03383	1.23504	1.02316	1.22193	1.05861	1.19556	1.11711	1.33558	0.151308	0.130509	0.0278492	NO	NO	NO	NO
A2AUM0	Uniprot	Eif2ak4	eukaryotic translation initiation factor 2 alpha kinase 4	27103	ENSMUSG00000005102	eIF-2-alpha kinase GCN2	31	31	20.7	0.869454	0.717724	0.80291	0.743534	0.92942	1.01468	1.02345	0.968742	1.23448	1.23424	1.2562	1.20516	1.25615	1.25247	1.57328	0.0281114	0.00636686	0.00313568	NO	NO	NO	NO
A2AVJ5	Uniprot	Prr5l	proline rich 5 like	72446	ENSMUSG00000032841	Proline-rich protein 5-like (Protein observed with Rictor-2) (Protor-2)	3	3	9.7	1.08172	0.904245	0.785894	0.859051	1.0134	1.04026	1.13868	0.898493	1.01692	0.943448	1.08814	1.22974	1.12667	1.04581	1.17829	0.294304	0.575291	0.0990214	NO	NO	NO	NO
A2AVR9	Uniprot	Dynlrb1	dynein light chain roadblock-type 1	67068	ENSMUSG00000047459	Dynein light chain roadblock	2	2	31.7	1.12412	1.01529	0.506617	0.988243	0.92281	1.15213	1.45436	0.917782	1.51214	0.273493	0.839574	1.29342	1.22365	0.88117	1.07824	0.410491	0.654883	0.713118	NO	NO	NO	NO
A2AWA9	Uniprot	Rabgap1	RAB GTPase activating protein 1	227800	ENSMUSG00000035437	Rab GTPase-activating protein 1 (GAP and centrosome-associated protein) (Rab6 GTPase-activating protein GAPCenA)	26	24	23.5	1.24064	1.29505	1.38385	1.24436	0.922899	0.945018	0.994777	0.922588	0.75642	0.839973	0.745703	0.708724	0.733028	0.805969	0.590798	0.0153402	0.0129165	0.00313364	NO	NO	NO	NO
A2AWN8	Uniprot	Ythdf1	YTH N6-methyladenosine RNA binding protein 1	228994	ENSMUSG00000038848	YTH domain family 1, isoform CRA_a (YTH domain-containing family protein 1)	7	3	12.8	NA	NA	1.58224	1.14428	NA	NA	1.10041	1.15916	NA	NA	0.488068	0.525851	0.828738	0.448723	0.371873	0.487634	0.0202333	0.057686	YES	NO	YES	NO
A2AWT7	Uniprot	Ubtf	upstream binding transcription factor, RNA polymerase I	21429	ENSMUSG00000020923	Nucleolar transcription factor 1 (Upstream binding transcription factor, RNA polymerase I, isoform CRA_b)	4	4	4.8	1.12326	1.36698	NA	NA	0.984631	0.985144	NA	NA	0.726629	0.813359	NA	NA	0.790999	0.781809	0.61841	0.257561	0.0707274	0.0630139	NO	NO	NO	NO
A2AX52	Uniprot	Col6a4	collagen, type VI, alpha 4	68553	ENSMUSG00000032572	Collagen alpha-4(VI) chain	5	5	2.2	1.31264	0.963061	1.19377	0.993381	0.957521	1.02708	1.0361	1.06045	0.879939	0.859753	0.854873	0.861431	0.914471	0.846819	0.774391	0.40231	0.0105275	0.0280568	NO	NO	NO	NO
A2BE28	Uniprot	Las1l	LAS1-like (S. cerevisiae)	76130	ENSMUSG00000057421	Ribosomal biogenesis protein LAS1L (Protein LAS1 homolog)	4	4	5.5	1.49251	1.48241	1.40084	1.35972	0.829749	0.864026	1.27091	1.08846	0.725186	0.606118	0.323915	0.556169	0.706679	0.545599	0.385563	0.0408491	0.0375512	0.00240244	YES	NO	NO	YES
A2BFF9	Uniprot	Dync1i2	dynein cytoplasmic 1 intermediate chain 2	13427	ENSMUSG00000027012	Cytoplasmic dynein 1 intermediate chain 2	16	16	22.3	0.967184	0.991154	1.05869	0.929322	1.04725	0.889142	1.03716	0.969521	1.07238	1.03289	1.08103	0.924273	0.999169	1.04248	1.04161	0.91193	0.470619	0.337909	NO	NO	NO	NO
A2CG35	Uniprot	Rab12	RAB12, member RAS oncogene family	19328	ENSMUSG00000023460	Ras-related protein Rab-12	5	5	18.9	0.756074	1.09734	1.07609	0.838938	1.0483	0.99647	0.939301	1.01418	1.13745	0.964367	1.06931	1.06217	1.06098	1.05879	1.12336	0.592646	0.263511	0.21336	NO	NO	NO	NO
A2CGA5	Uniprot	Birc3	baculoviral IAP repeat-containing 3	11796	ENSMUSG00000032000	Baculoviral IAP repeat-containing protein 3 (MCG9893)	7	7	11.1	0.483933	0.21988	0.448625	0.398718	0.438585	0.586868	0.543763	0.514786	2.03032	2.24041	2.14383	1.95028	1.34352	4.01384	5.39265	0.16712	0.0112	0.00204878	YES	NO	YES	YES
A2RSX9	Uniprot	Arfip1;Gm37240	ADP-ribosylation factor interacting protein 1;predicted gene, 37240	99889	ENSMUSG00000102805	ADP-ribosylation factor-interacting protein 1 (Arfip1 protein)	9	9	28.4	0.777367	0.763227	0.608287	0.982114	0.817252	0.974602	0.608961	1.03002	1.36504	1.30251	1.41008	1.36053	1.09577	1.58508	1.73688	0.607948	0.0159542	0.00445627	NO	NO	NO	NO
A2RT67	Uniprot	Dennd3	DENN/MADD domain containing 3	105841	ENSMUSG00000036661	DENN domain-containing protein 3	2	2	1.3	NA	NA	0.876335	0.969356	NA	NA	1.11457	0.970167	NA	NA	0.909243	1.16033	1.12951	0.992728	1.1213	0.393286	0.893251	0.41146	NO	NO	NO	NO
A2TJV2	Uniprot	Palm3	paralemmin 3	74337	ENSMUSG00000047986	Paralemmin-3	16	16	24.9	1.04889	1.33929	1.27478	0.964262	0.870789	0.69113	0.790855	1.13667	1.44718	0.602722	1.07264	0.760788	0.754113	1.11288	0.839235	0.141805	0.639389	0.342038	NO	NO	NO	NO
A3KG36	Uniprot	G6pdx	glucose-6-phosphate dehydrogenase X-linked	14381	ENSMUSG00000031400	Glucose-6-phosphate 1-dehydrogenase (EC 1.1.1.49) (Fragment)	27	1	56.3	1.19294	0.911769	1.05806	1.01875	0.938907	0.90625	0.988028	1.02597	1.06594	0.98419	0.921842	0.987348	0.922908	1.02596	0.946862	0.347755	0.55742	0.362415	NO	NO	NO	NO
A3KG93	Uniprot	Kdm1a	lysine (K)-specific demethylase 1A	99982	ENSMUSG00000036940	Lysine-specific histone demethylase 1A	2	2	2.1	0.405112	0.420796	1.39226	0	0.364971	0.418234	0.922061	0	3.67334	0.717544	1.93407	1.75161	0.768772	4.73625	3.6411	0.729252	0.0827285	0.0695553	NO	NO	NO	NO
A3KGU9	Uniprot	Sptan1	spectrin alpha, non-erythrocytic 1	20740	ENSMUSG00000057738	Spectrin alpha chain, non-erythrocytic 1	61	60	26.8	1.30285	1.23978	1.28162	1.25433	1.00594	0.975128	1.04698	1.02349	0.723371	0.75293	0.667532	0.726061	0.797771	0.708348	0.565099	0.022359	0.0072	0.00248889	NO	NO	NO	NO
A3KGV1	Uniprot	Odf2	outer dense fiber of sperm tails 2	18286	ENSMUSG00000026790	Outer dense fiber protein 2 (84 kDa outer dense fiber protein) (Cenexin) (Outer dense fiber of sperm tails protein 2)	5	4	5.7	1.17167	0.944608	1.05119	1.57445	0.76222	0.806742	0.577963	0.695058	1.16444	1.15032	0.701414	1.39992	0.599331	1.55387	0.931285	0.0595579	0.0772284	0.590527	NO	NO	NO	NO
A3KMP2	Uniprot	Ttc38	tetratricopeptide repeat domain 38	239570	ENSMUSG00000035944	Tetratricopeptide repeat protein 38 (TPR repeat protein 38)	12	12	29	1.0152	0.936663	0.991573	0.955451	1.09161	0.949784	0.940099	0.987598	1.04672	0.960032	1.06357	1.06171	1.01801	1.04105	1.0598	0.685869	0.410927	0.0898873	NO	NO	NO	NO
A4QPD3	Uniprot	Rel	reticuloendotheliosis oncogene	19696	ENSMUSG00000020275	Proto-oncogene c-Rel (Reticuloendotheliosis oncogene)	3	2	4.6	0.877189	1.18716	NA	NA	0.99139	0.859313	NA	NA	1.09911	0.985828	NA	NA	0.896505	1.12657	1.00997	0.631692	0.353389	0.866056	NO	NO	NO	NO
A5D6P2	Uniprot	Pard3	par-3 family cell polarity regulator	93742	ENSMUSG00000025812	Par-3 (Partitioning defective 3) homolog (C. elegans) (Partitioning defective 3 homolog)	11	11	8.6	1.43838	0.912999	1.05663	1.0726	0.742938	1.09431	0.930311	0.966249	0.681113	1.13026	0.945731	1.02849	0.833325	1.01387	0.844884	0.306992	0.853615	0.238359	NO	NO	NO	NO
A6H5Y3	Uniprot	Mtr	5-methyltetrahydrofolate-homocysteine methyltransferase	238505	ENSMUSG00000021311	Methionine synthase (EC 2.1.1.13) (5-methyltetrahydrofolate--homocysteine methyltransferase) (Vitamin-B12 dependent methionine synthase) (MS)	17	17	13.7	0.776088	0.773335	0.967254	0.995557	1.40659	0.771338	1.01341	0.981402	1.3792	0.893445	1.07018	0.972197	1.18806	1.0341	1.22857	0.394048	0.789436	0.131475	NO	NO	NO	NO
A6H603	Uniprot	Nwd1	NACHT and WD repeat domain containing 1	319555	ENSMUSG00000048148	NACHT domain- and WD repeat-containing protein 1	1	1	0.6	NA	NA	0.85969	1.27432	NA	NA	0.926205	0.802545	NA	NA	1.04749	1.08975	0.810094	1.23629	1.00151	0.522772	0.13324	0.913501	NO	NO	NO	NO
A6H611	Uniprot	Mipep	mitochondrial intermediate peptidase	70478	ENSMUSG00000021993	Mitochondrial intermediate peptidase (MIP) (EC 3.4.24.59)	2	2	2.5	0.850328	1.52447	0	0	0.785805	1.16114	0	0	0.831262	0.846995	6	0	0.819835	3.94375	3.23322	0.802452	0.387594	0.328452	NO	NO	NO	NO
A6H630	Uniprot	Armt1	acidic residue methyltransferase 1	73419	ENSMUSG00000061759	Protein-glutamate O-methyltransferase (EC 2.1.1.-) (Acidic residue methyltransferase 1)	8	8	16.2	1.65416	1.54516	1.35017	1.4214	1.13263	0.580808	0.790972	0.91068	0.548466	0.53878	0.635585	0.891186	0.571956	0.765431	0.437793	0.0284286	0.257576	0.00384821	YES	NO	NO	YES
A6H644	Uniprot	Ppp1r12b	protein phosphatase 1, regulatory subunit 12B	329251	ENSMUSG00000073557	MCG130490 (Protein phosphatase 1 regulatory subunit 12B) (Protein phosphatase 1, regulatory (Inhibitor) subunit 12B)	2	1	2.5	1.02255	0.694481	NA	NA	1.44986	0.786898	NA	NA	0.993344	1.05287	NA	NA	1.30269	0.914814	1.19172	0.604085	0.755234	0.363149	NO	NO	NO	NO
A6H686	Uniprot	Tcl1b4	T cell leukemia/lymphoma 1B, 4	27380	ENSMUSG00000079007	Protein TCL1B4 (Tcl1b4 protein)	3	3	24.8	0.092654	0.0551562	NA	NA	0.498539	0.243312	NA	NA	2.96571	2.14463	NA	NA	5.01894	6.88864	34.5737	0.237149	0.0687554	0.0304398	YES	NO	NO	YES
A6H6A9	Uniprot	Rabgap1l	RAB GTPase activating protein 1-like	29809	ENSMUSG00000026721	Rab GTPase-activating protein 1-like	3	1	8.9	0.888974	1.2818	0.953093	0.883846	0.86014	1.05333	1.13986	0.96665	0.883545	1.03222	1.04683	1.00972	1.00306	0.988144	0.991167	0.906676	0.81295	0.839583	NO	NO	NO	NO
A6H8H2	Uniprot	Dennd4c	DENN/MADD domain containing 4C	329877	ENSMUSG00000038024	DENN domain-containing protein 4C	12	12	6.9	0.535072	0.746992	0.708198	0.642174	0.776961	0.840337	0.850297	0.843002	1.67647	1.42417	1.41241	1.54392	1.25762	1.82957	2.3009	0.0526954	0.00694193	0.00262548	YES	NO	NO	YES
A6P3E4	Uniprot	Mapk8	mitogen-activated protein kinase 8	26419	ENSMUSG00000021936	Mitogen-activated protein kinase (EC 2.7.11.24)	12	9	35.7	1.00725	1.1887	1.06501	0.969753	0.527097	0.982087	0.922739	0.980463	0.982054	1.31281	1.02582	1.03622	0.806574	1.27679	1.02983	0.22574	0.172853	0.625474	NO	NO	NO	NO
A6PWE0	Uniprot	Elobl	elongin B-like	217066	ENSMUSG00000057534	Elongin B-like	12	12	41.6	0.843736	0.790268	0.863607	0.834089	0.970691	0.988101	1.01277	0.938841	1.23429	1.17291	1.1921	1.1586	1.1737	1.21673	1.42807	0.022218	0.0101449	0.00297059	NO	NO	NO	NO
A6PWY4	Uniprot	Wdr76	WD repeat domain 76	241627	ENSMUSG00000027242	WD repeat-containing protein 76	5	5	9	0.941405	1.12562	0.914623	1.08515	1.02549	0.944374	0.795544	0.916962	1.06616	0.896954	1.266	1.02172	0.905473	1.15437	1.04525	0.317923	0.216376	0.534676	NO	NO	NO	NO
A6X935	Uniprot	Itih4	inter alpha-trypsin inhibitor, heavy chain 4	16427	ENSMUSG00000021922	Inter alpha-trypsin inhibitor, heavy chain 4 (ITI heavy chain H4) (ITI-HC4) (Inter-alpha-inhibitor heavy chain 4)	9	9	9.4	0.533512	0.483497	0.240841	0.238471	1.05707	0.896647	0.784458	0.352552	1.5533	1.47598	1.75298	2.63069	2.06555	2.39845	4.95412	0.121242	0.0355263	0.00612454	YES	NO	YES	YES
A6ZI47	Uniprot	Aldoart2	aldolase 1 A, retrogene 2	79459	ENSMUSG00000063129	Fructose-bisphosphate aldolase (EC 4.1.2.13)	13	1	20.1	NA	NA	0.892879	1.3843	NA	NA	0.714522	1.10972	NA	NA	0.642739	1.25584	0.801101	1.04075	0.833743	0.597743	0.86174	0.571473	NO	NO	NO	NO
A7L9Z8	Uniprot	Atp2c2	ATPase, Ca++ transporting, type 2C, member 2	69047	ENSMUSG00000034112	Calcium-transporting ATPase type 2C member 2 (ATPase 2C2) (EC 3.6.3.8) (Secretory pathway Ca(2+)-ATPase 2)	7	6	10	1.03551	0.90921	1.09856	1.12139	0.962026	1.08824	1.01674	1.0887	0.891443	1.11357	0.749253	0.925357	0.997847	0.88544	0.883534	0.899258	0.242678	0.186349	NO	NO	NO	NO
A7TU71	Uniprot	Shroom2	shroom family member 2	110380	ENSMUSG00000045180	Protein Shroom2 (SHROOM2)	11	10	8	1.03713	0.454671	0.861371	1.27962	2.85723	0.899521	0.771272	0.78908	0.313545	0.437899	1.03375	1.26491	1.46364	0.57364	0.839603	0.535531	0.389847	0.529009	NO	NO	NO	NO
A8DIL0	Uniprot	Lgals8	lectin, galactose binding, soluble 8	56048	ENSMUSG00000057554	Galectin	3	3	9.8	0.798975	0.515034	NA	NA	0.972756	3.71324	NA	NA	0	0	NA	NA	3.56618	0	0	0.436251	0.279744	0.0447216	YES	NO	NO	YES
A8DUK4	Uniprot	Hbb-bs;Hbb-bt	hemoglobin, beta adult s chain;hemoglobin, beta adult t chain	100503605-	ENSMUSG00000052305	Beta-globin (Globin a1) (Hemoglobin, beta adult s chain) (Hemoglobin, beta adult t chain)	9	3	76.9	2.08482	1.92507	2.48793	2.26612	0.473919	0.187543	0.248926	0.265375	0.478753	0.849895	0.287502	0.444139	0.134159	1.7523	0.235087	0.0262069	0.199996	0.0024321	YES	YES	NO	YES
A9Z1V5	Uniprot	Vwa5b1	von Willebrand factor A domain containing 5B1	75718	ENSMUSG00000028753	von Willebrand factor A domain-containing protein 5B1	1	1	0.7	1.35194	1.21628	1.67806	1.06237	0.71906	0.864526	0.674094	0.658573	0.629887	1.2183	0.709455	1.21745	0.549339	1.2945	0.71112	0.032476	0.293505	0.0975256	NO	NO	NO	NO
B0V2P5	Uniprot	Dmxl2	Dmx-like 2	235380	ENSMUSG00000041268	DmX-like protein 2	4	4	1.3	1.11662	0.816429	1.17657	1.43104	1.15349	1.1541	1.18878	0.582864	1.15577	0.603588	0.499227	1.12152	0.898382	0.828615	0.744412	0.616153	0.486186	0.186375	NO	NO	NO	NO
B1APX2	Uniprot	5031439G07Rik	RIKEN cDNA 5031439G07 gene	223739	ENSMUSG00000036046	RIKEN cDNA 5031439G07 gene	9	9	19	0.727231	0.598031	1.36784	1.15759	0.746376	0.675692	1.14684	0.960986	0.597887	2.65478	0.542601	0.824146	0.916691	1.30866	1.19963	0.719507	0.608583	0.621636	NO	NO	NO	NO
B1AQD9	Uniprot	Unc119	unc-119 lipid binding chaperone	22248	ENSMUSG00000002058	Protein unc-119 homolog A	1	1	7.3	NA	NA	0	6	NA	NA	0	0	NA	NA	0	0	0	#DIV/0!	0	0.501985	0.920151	0.355436	NO	NO	NO	NO
B1AR69	Uniprot	Myh13	myosin, heavy polypeptide 13, skeletal muscle	544791	ENSMUSG00000060180	Myosin, heavy polypeptide 13, skeletal muscle	5	1	2.4	1.14375	1.055	1.4705	0.813747	1.02189	0.918379	1.28459	0.807162	0.967053	0.893927	1.00062	0.623376	0.899403	0.864325	0.777376	0.586333	0.385067	0.146587	NO	NO	NO	NO
B1ARB3	Uniprot	Pecam1	platelet/endothelial cell adhesion molecule 1	18613	ENSMUSG00000020717	Platelet endothelial cell adhesion molecule (Platelet/endothelial cell adhesion molecule 1, isoform CRA_d)	8	8	13.5	1.52189	1.02432	1.42722	1.33926	1.25863	1.25422	1.2898	1.13887	0.440811	0.500126	0.366001	0.43886	0.930137	0.353292	0.328609	0.520136	0.00730435	0.00370507	YES	NO	YES	YES
B1ART2	Uniprot	Vps13d	vacuolar protein sorting 13D	230895	ENSMUSG00000020220	Vacuolar protein sorting 13D	9	9	2.1	0.999366	1.09998	0.949462	0.833149	0.896375	0.865226	1.38096	1.22891	1.10724	1.03181	0.774501	0.833011	1.1261	0.857048	0.965123	0.493539	0.377348	0.627553	NO	NO	NO	NO
B1ASP2	Uniprot	Jak1	Janus kinase 1	16451	ENSMUSG00000028530	Tyrosine-protein kinase (EC 2.7.10.2)	2	2	1.9	0.87852	1.24345	NA	NA	0.570957	1.18047	NA	NA	1.1412	0.985404	NA	NA	0.825378	1.21422	1.00219	0.676479	0.605562	0.910245	NO	NO	NO	NO
B1ASQ6	Uniprot	Gm13212	predicted gene 13212	433801	ENSMUSG00000078502	Uncharacterized protein	1	1	2.4	NA	NA	1.21834	0.66928	NA	NA	1.45815	1.2398	NA	NA	0.660522	0.753906	1.42929	0.524259	0.749318	0.396743	0.0641035	0.406729	NO	NO	NO	NO
B1ATD4	Uniprot	Mtmr3	myotubularin related protein 3	74302	ENSMUSG00000034354	Myotubularin-related protein 3 (Fragment)	15	14	15	1.05542	1.0527	1.09663	1.17597	0.499439	0.81913	0.913882	1.12197	0.703556	1.86975	0.832254	0.859299	0.765723	1.27141	0.973552	0.178252	0.494472	0.82023	NO	NO	NO	NO
B1ATI0	Uniprot	Aldh3a2	aldehyde dehydrogenase family 3, subfamily A2	11671	ENSMUSG00000010025	Aldehyde dehydrogenase	12	12	22.7	0.748058	1.0201	0.796303	0.97475	0.943795	1.06479	1.01101	1.01317	1.06177	1.1615	1.00819	1.19659	1.13945	1.09802	1.25114	0.217781	0.140488	0.0341603	NO	NO	NO	NO
B1ATP9	Uniprot	Elac2	elaC ribonuclease Z 2	68626	ENSMUSG00000020549	Zinc phosphodiesterase ELAC protein 2 (Fragment)	5	1	35.3	1.07172	1.06441	NA	NA	1.07137	1.02293	NA	NA	0.953733	0.815837	NA	NA	0.980415	0.844947	0.828399	0.548191	0.206082	0.101691	NO	NO	NO	NO
B1ATV0	Uniprot	Clcn5	chloride channel, voltage-sensitive 5	12728	ENSMUSG00000004317	Chloride channel protein	7	5	8.3	3.63267	0.457687	0.750514	1.09472	0.403227	0.455093	0.955185	1.06527	0.490586	0.560738	1.05055	1.08375	0.485002	1.10659	0.5367	0.436283	0.712378	0.331627	NO	NO	NO	NO
B1AU74	Uniprot	Mospd2	motile sperm domain containing 2	76763	ENSMUSG00000061778	Motile sperm domain-containing protein 2	7	7	13.3	0.92129	0.580758	0.767688	0.710359	1.20864	1.0225	2.0053	0.79888	1.22248	1.04434	0.696892	1.02088	1.68965	0.79133	1.33707	0.185168	0.423585	0.0893698	NO	NO	NO	NO
B1AU75	Uniprot	Nasp	nuclear autoantigenic sperm protein (histone-binding)	50927	ENSMUSG00000028693	Nuclear autoantigenic sperm protein (Nuclear autoantigenic sperm protein (Histone-binding), isoform CRA_c)	35	35	42.8	0.868228	0.884161	0.930399	0.852914	1.09889	1.06336	1.04132	0.949945	1.10106	0.984301	1.15903	1.0664	1.17474	1.03786	1.21922	0.032563	0.472816	0.00807375	NO	NO	NO	NO
B1AUF1	Uniprot	Ski	ski sarcoma viral oncogene homolog (avian)	20481	ENSMUSG00000029050	Ski oncogene (Sloan-Kettering viral oncogene homolog)	15	15	17.2	0.914565	1.02397	0.925537	0.907516	0.989015	1.03052	0.979246	1.03117	1.04656	0.995371	1.1394	1.01713	1.0685	1.04181	1.11318	0.149112	0.317765	0.0445813	NO	NO	NO	NO
B1AUN2	Uniprot	Eif2b3	eukaryotic translation initiation factor 2B, subunit 3	108067	ENSMUSG00000028683	Eukaryotic translation initiation factor 2B, subunit 3 (MCG14442)	15	15	34.3	1.01419	0.928689	1.09271	0.993515	1.11642	1.08829	0.983365	1.00215	0.848135	1.00428	0.987959	0.940296	1.03999	0.902257	0.938339	0.503379	0.116913	0.208764	NO	NO	NO	NO
B1AVB3	Uniprot	Scml2	Scm polycomb group protein like 2	107815	ENSMUSG00000000037	Scm polycomb group protein-like 2	3	3	17.1	0.622143	0.539743	0.601921	0.414148	0.58055	0.64661	0.645192	0.605377	1.94279	1.66816	1.74173	1.99163	1.13764	2.96413	3.37212	0.274348	0.00621622	0.00277108	YES	NO	YES	YES
B1AWD9	Uniprot	Clta	clathrin, light polypeptide (Lca)	12757	ENSMUSG00000028478	Clathrin light chain	10	1	26.6	1.19074	1.02644	0.894192	0.948684	0.973615	1.11942	1.06688	1.04516	0.897582	0.792206	1.0689	0.976191	1.03572	0.888185	0.919908	0.661117	0.172584	0.328422	NO	NO	NO	NO
B1AWE1	Uniprot	Clta	clathrin, light polypeptide (Lca)	12757	ENSMUSG00000028478	Clathrin light chain	10	1	34.3	0	1.57918	NA	NA	1.00992	1.39648	NA	NA	0.84513	1.1693	NA	NA	1.52383	0.837115	1.27562	0.681559	0.529849	0.701218	NO	NO	NO	NO
B1AWN8	Uniprot	Cylc2	cylicin, basic protein of sperm head cytoskeleton 2	74914	ENSMUSG00000039555	Cylicin, basic protein of sperm head cytoskeleton 2	4	4	12.3	1.98296	2.3467	1.92247	2.31607	0	0.8516	0.312243	0.30299	0.299478	0.519257	0.649455	0.496775	0.171195	1.3396	0.229332	0.0173559	0.548168	0.00333333	YES	YES	NO	YES
B1AX58	Uniprot	Pls3	plastin 3 (T-isoform)	102866	ENSMUSG00000016382	Plastin-3	20	14	32.9	1.13159	1.09765	1.10382	0.961971	1.1403	1.0163	1.13836	1.05926	0.797429	0.81673	0.88181	0.854779	1.01378	0.76954	0.780144	0.765356	0.0106113	0.00594301	NO	NO	NO	NO
B1AXD8	Uniprot	Akirin2	akirin 2	433693	ENSMUSG00000028291	Akirin-2	5	5	22.4	0.147765	0.200008	0.210712	0.121858	0.500779	0.556887	0.696408	0.823407	2.31481	2.27975	2.26649	1.88112	3.78851	3.39175	12.8497	0.0218341	0.00707143	0.00197647	YES	YES	YES	YES
B1AXZ5	Uniprot	Elavl2	ELAV like RNA binding protein 1	15569	ENSMUSG00000008489	ELAV-like protein	16	15	37.3	1.54082	1.31	1.45289	1.39819	1.02804	0.943823	1.01912	0.906155	0.652084	0.525236	0.527804	0.695838	0.683479	0.616084	0.421081	0.020563	0.0105635	0.00312	YES	NO	NO	YES
B1AZ99	Uniprot	Otud3	OTU domain containing 3	73162	ENSMUSG00000041161	OTU domain-containing protein 3 (EC 3.4.19.12)	1	1	2.8	1.18325	0.696869	0.902836	0.839697	0.791486	0.986504	0.936593	1.21574	1.42235	0.919542	1.07114	1.034	1.08493	1.13147	1.22756	0.63042	0.423185	0.181709	NO	NO	NO	NO
B1AZP2	Uniprot	Dlgap4	DLG associated protein 4	228836	ENSMUSG00000061689	Disks large-associated protein 4 (DAP-4) (PSD-95/SAP90-binding protein 4) (SAP90/PSD-95-associated protein 4) (SAPAP-4)	18	18	18.3	1.63653	1.00377	1.23636	1.00611	1.0371	0.823573	0.992849	0.936699	0.784107	0.714917	0.906531	0.921448	0.776245	0.877785	0.681376	0.214974	0.186538	0.0483281	NO	NO	NO	NO
B1B0V2	Uniprot	AU022751	expressed sequence AU022751	102991	ENSMUSG00000073294	Expressed sequence AU022751 (MCG1037812)	23	23	46.9	0.110878	0.113082	0.282797	0.217806	0.78124	0.718596	0.946959	0.69198	2.35825	1.91796	1.99345	1.86701	4.33196	2.5923	11.2297	0.0172101	0.00674725	0.00288571	YES	YES	YES	YES
B2FDE5	Uniprot	AU015836	expressed sequence AU015836	385493	ENSMUSG00000081044	Expressed sequence AU015836	1	1	7.1	NA	NA	1.62421	0.842933	NA	NA	0.907643	0.740824	NA	NA	1.21432	0.670068	0.668168	1.14312	0.763794	0.496561	0.687795	0.505396	NO	NO	NO	NO
B2KF50	Uniprot	Uhrf1bp1	UHRF1 (ICBP90) binding protein 1	224648	ENSMUSG00000039512	UHRF1 (ICBP90)-binding protein 1	5	5	3.4	2.22149	0.703189	0.595638	0.747145	1.80299	0.480888	0.535154	0.430262	0.312758	0.478682	3.2627	0.429101	0.761412	1.37976	1.05056	0.664906	0.679987	0.857223	NO	NO	NO	NO
B2KGF0	Uniprot	Rpe	ribulose-5-phosphate-3-epimerase	66646	ENSMUSG00000026005	Ribulose-phosphate 3-epimerase (EC 5.1.3.1)	5	5	23	1.03269	0.967279	0.781554	1.24444	0.987991	0.931457	0.892027	0.898789	1.01153	1.06906	1.23362	0.949569	0.921585	1.14918	1.05907	0.525092	0.118066	0.518112	NO	NO	NO	NO
B2RPU2	Uniprot	Plekhd1	pleckstrin homology domain containing, family D (with coiled-coil domains) member 1	217682	ENSMUSG00000066438	Pleckstrin homology domain-containing family D member 1 (PH domain-containing family D member 1)	1	1	2.2	1.77033	1.49137	2.06727	1.72216	1.13735	1.60096	0	2.21057	0	0	0	0	0.701856	0	0	0.410077	0.0706314	0.00262338	YES	NO	NO	YES
B2RQ57	Uniprot	Abl2	v-abl Abelson murine leukemia viral oncogene 2 (arg, Abelson-related gene)	11352	ENSMUSG00000026596	Tyrosine-protein kinase (EC 2.7.10.2)	8	8	9	0.438122	0.51278	1.15279	1.41803	1.06613	0.947659	1.05464	0.929489	0.961629	2.07368	0.720454	0.724598	1.13522	1.12067	1.27221	0.669184	0.691874	0.481369	NO	NO	NO	NO
B2RQC6	Uniprot	Cad	carbamoyl-phosphate synthetase 2, aspartate transcarbamylase, and dihydroorotase	69719	ENSMUSG00000013629	CAD protein [Includes: Glutamine-dependent carbamoyl-phosphate synthase (EC 6.3.5.5); Aspartate carbamoyltransferase (EC 2.1.3.2); Dihydroorotase (EC 3.5.2.3)]	14	14	7.3	1.28722	1.11214	0.760298	0.866072	0.996207	1.0613	2.24912	0.720787	0.723413	0.819718	0.710491	0.69323	1.24882	0.586156	0.732005	0.571424	0.226754	0.0650898	NO	NO	NO	NO
B2RQR2	Uniprot	Mpdz	multiple PDZ domain protein	17475	ENSMUSG00000028402	Mpdz protein (Multiple PDZ domain protein)	12	10	6.5	0.535961	1.22301	2.39812	0.872483	2.02191	0.490775	0.395219	0.49203	0.49912	1.22922	0.954226	0.887925	0.675989	1.05017	0.7099	0.561113	0.856932	0.365474	NO	NO	NO	NO
B2RQR5	Uniprot	Sgsm1	small G protein signaling modulator 1	52850	ENSMUSG00000042216	Small G protein signaling modulator 1	8	8	10.2	1.09771	1.05874	1.13542	1.30641	0.925942	2.3499	1.03915	1.10348	0.248788	0.318921	0.807191	0.60835	1.17837	0.366016	0.431303	0.61279	0.0894136	0.00856844	YES	NO	NO	YES
B2RR82	Uniprot	Itsn2	intersectin 2	20403	ENSMUSG00000020640	Intersectin-2 (Itsn2 protein)	30	21	17.9	0.861829	0.825812	0.976234	0.921752	1.04369	1.08606	0.989896	0.936116	0.977285	1.20532	1.14397	1.03203	1.13112	1.07467	1.21558	0.100846	0.311693	0.0250533	NO	NO	NO	NO
B2RR83	Uniprot	Ythdc2	YTH domain containing 2	240255	ENSMUSG00000034653	3'-5' RNA helicase YTHDC2 (EC 3.6.4.13) (Keen to exit meiosis leaving testes under-populated protein) (Ketu) (YTH domain-containing protein C2) (mYTHDC2)	8	8	6	0.810847	1.04072	1.1176	0.988633	0.895699	0.609042	0.900635	0.926173	0.809378	1.83432	0.753008	1.31396	0.841769	1.41396	1.19022	0.257424	0.289871	0.416402	NO	NO	NO	NO
B2RRE7	Uniprot	Otud4	OTU domain containing 4	73945	ENSMUSG00000036990	OTU domain-containing protein 4 (EC 3.4.19.12)	2	2	2.1	6	0	0	1.21257	0	0	1.04176	1.36881	0	0	1.43578	0.941086	0.334217	0.986018	0.329544	0.521419	0.911773	0.373933	NO	NO	NO	NO
B2RSU7	Uniprot	Gcc2	GRIP and coiled-coil domain containing 2	70297	ENSMUSG00000038039	GRIP and coiled-coil domain containing 2 (GRIP and coiled-coil domain-containing protein 2)	74	74	45	1.09638	1.04474	1.01655	1.00547	0.909103	0.98161	0.943964	0.978355	0.962175	1.00599	0.980012	1.07565	0.915903	1.05528	0.966538	0.0570255	0.178839	0.268804	NO	NO	NO	NO
B2RUF0	Uniprot	Ybx2	Y box protein 2	53422	ENSMUSG00000018554	Y box protein 2 (Y-box-binding protein 2)	23	19	68.2	1.45346	1.50502	1.36431	1.39256	1.08514	0.986591	0.997594	1.11297	0.42079	0.548996	0.529172	0.603394	0.731765	0.502679	0.367843	0.0152696	0.00660123	0.00238298	YES	NO	NO	YES
B2RUJ5	Uniprot	Apba1	amyloid beta (A4) precursor protein binding, family A, member 1;amyloid beta (A4) precursor protein binding, family A, member 1	319924	ENSMUSG00000024897	Amyloid-beta A4 precursor protein-binding family A member 1 (Adapter protein X11alpha) (Neuron-specific X11 protein) (Neuronal Munc18-1-interacting protein 1) (Mint-1)	4	4	4.5	1.17781	1.2584	1.43033	1.21496	0.979494	1.02781	0.948533	0.893316	0.738756	0.817728	0.779325	0.733542	0.757484	0.79741	0.604025	0.0278266	0.0128516	0.00373265	NO	NO	NO	NO
B2RUM3	Uniprot	AU015836	expressed sequence AU015836	385493	ENSMUSG00000081044	AU015836 protein (Expressed sequence AU015836)	5	5	19.8	1.03248	0.803252	1.07588	0.76863	1.12574	0.968627	1.11991	1.0487	1.11999	0.949914	1.02949	0.957384	1.15834	0.95163	1.10232	0.230923	0.412527	0.272613	NO	NO	NO	NO
B2RXC1	Uniprot	Trappc11	trafficking protein particle complex 11	320714	ENSMUSG00000038102	Trafficking protein particle complex subunit 11	10	10	9.4	0.922291	1.0196	0.970588	1.00517	1.06131	1.07008	1.02377	1.03666	0.949988	0.97673	0.93302	1.03079	1.06998	0.928123	0.993077	0.0774599	0.0480661	0.7189	NO	NO	NO	NO
B2RXQ2	Uniprot	Ppfia1	protein tyrosine phosphatase, receptor type, f polypeptide (PTPRF), interacting protein (liprin), alpha 1	233977	ENSMUSG00000037519	Ppfia1 protein (Protein tyrosine phosphatase, receptor type, f polypeptide (PTPRF),-interacting protein (liprin), alpha 1)	5	3	4.1	0	1.34598	0.939305	1.12466	1.29804	1.66983	1.50303	0	0.452286	1.23387	1.12512	1.30789	1.31113	0.921331	1.20799	0.640366	0.791973	0.532991	NO	NO	NO	NO
B2RXS4	Uniprot	Plxnb2	plexin B2	140570	ENSMUSG00000036606	Plexin-B2	41	41	25.7	0.936227	1.02566	1.02115	0.975242	1.08633	0.980192	1.09975	1.00111	0.912295	1.0593	1.00932	0.893431	1.05283	0.929683	0.978796	0.299114	0.240044	0.551007	NO	NO	NO	NO
B2RXT3	Uniprot	Ogdhl	oxoglutarate dehydrogenase-like	239017	ENSMUSG00000021913	Ogdhl protein (Oxoglutarate dehydrogenase-like)	43	34	43.9	0.834447	0.770066	1.11119	0.881863	1.27674	0.997311	0.962431	0.981199	1.21863	0.902807	1.04293	1.02038	1.17237	0.992191	1.16322	0.286073	0.868858	0.160156	NO	NO	NO	NO
B2RXX0	Uniprot	Nek1	NIMA (never in mitosis gene a)-related expressed kinase 1	18004	ENSMUSG00000031644	Nek1 protein (Serine/threonine-protein kinase Nek1)	3	3	2.3	NA	NA	1.2951	1.05052	NA	NA	1.15612	0.849875	NA	NA	0.798697	0.849683	0.855208	0.821726	0.702746	0.544013	0.406178	0.0943787	NO	NO	NO	NO
B2RY56	Uniprot	Rbm25	RNA binding motif protein 25	67039	ENSMUSG00000010608	RNA-binding protein 25 (RNA-binding motif protein 25)	7	7	8.5	1.0154	1.36801	1.18788	1.14461	0.5739	0.586177	0.869217	0.707737	1.17228	1.28423	1.11064	0.979924	0.580384	1.66132	0.964201	0.0280546	0.02	0.571394	NO	NO	NO	NO
B7ZNG0	Uniprot	Kif7	kinesin family member 7	16576	ENSMUSG00000050382	Kinesin-like protein KIF7	2	2	1.8	NA	NA	0.948475	0.961539	NA	NA	0.975509	1.01438	NA	NA	1.03711	1.06299	1.04182	1.05538	1.09952	0.28603	0.190428	0.0272408	NO	NO	NO	NO
B7ZNL2	Uniprot	Nap1l4	nucleosome assembly protein 1-like 4	17955	ENSMUSG00000059119	Nap1l4 protein (Nucleosome assembly protein 1-like 4) (Nucleosome assembly protein 1-like 4, isoform CRA_b)	13	11	32.6	0.865231	0.905198	0.87882	0.914113	1.07004	1.04741	1.07582	1.00871	1.06623	1.04589	1.05668	1.06585	1.17922	1.00777	1.18839	0.0171057	0.617414	0.00321348	NO	NO	NO	NO
B7ZNU9	Uniprot	Sntb2	syntrophin, basic 2	20650	ENSMUSG00000041308	Beta-2-syntrophin (Sntb2 protein)	4	4	8.9	0.826267	0.907996	1.44982	1.70749	3.67895	0.586782	0.654778	0.887989	0	0	0.66218	0.63775	1.18745	0.223798	0.265749	0.770078	0.243217	0.0245886	YES	NO	NO	YES
B8JJ69	Uniprot	2310061I04Rik	RIKEN cDNA 2310061I04 gene	69662	ENSMUSG00000050705	RIKEN cDNA 2310061I04 gene	3	3	7.3	0.489769	0.435685	0.985284	0.76264	1.58368	1.24914	0.87407	0.987767	1.13195	1.10977	1.23811	1.15213	1.75608	0.986645	1.73262	0.103898	0.859809	0.0150475	NO	NO	NO	NO
B8JJC1	Uniprot	Tdp1	tyrosyl-DNA phosphodiesterase 1	104884	ENSMUSG00000021177	Tyrosyl-DNA phosphodiesterase 1 (Tyrosyl-DNA phosphodiesterase 1, isoform CRA_b)	4	4	8.9	1.02714	0.849352	0.537112	1.04691	1.08621	1.20699	1.54242	0.707256	1.19066	0.639651	1.2015	0.964802	1.31277	0.879752	1.15492	0.338386	0.55833	0.400163	NO	NO	NO	NO
B8JK67	Uniprot	Pigp	phosphatidylinositol glycan anchor biosynthesis, class P	56176	ENSMUSG00000022940	MCG19610, isoform CRA_d (Phosphatidylinositol N-acetylglucosaminyltransferase subunit P)	1	1	5.9	0.770952	1.50286	0	0	1.24921	0.832278	6	0	0.802895	0.841808	0	0	3.55416	0.203515	0.723324	0.430642	0.333027	0.618363	NO	NO	NO	NO
B8JKV0	Uniprot	Amn1	antagonist of mitotic exit network 1	232566	ENSMUSG00000068250	Antagonist of mitotic exit network 1	9	9	44.2	0.965831	0.885434	0.715415	0.802427	1.04107	1.04957	1.23373	0.984625	1.04248	1.01561	1.20137	1.06243	1.27897	1.00299	1.2828	0.0649869	0.893909	0.0182158	NO	NO	NO	NO
B9EI38	Uniprot	Reps2	RALBP1 associated Eps domain containing protein 2	194590	ENSMUSG00000040855	RalBP1-associated Eps domain-containing protein 2	2	1	2.5	NA	NA	0.837307	1.02931	NA	NA	0.954019	1.10136	NA	NA	1.00013	1.07788	1.10112	1.01101	1.11325	0.575038	0.841236	0.351509	NO	NO	NO	NO
B9EJ86	Uniprot	Osbpl8	oxysterol binding protein-like 8	237542	ENSMUSG00000020189	Oxysterol-binding protein-related protein 8 (ORP-8) (OSBP-related protein 8)	23	22	25.8	0.837944	1.09059	0.976321	0.815843	1.10849	1.03061	0.979866	1.12601	0.854642	1.07772	1.23844	0.863524	1.14091	0.950376	1.08429	0.203194	0.605758	0.427613	NO	NO	NO	NO
B9EJR8	Uniprot	Dnaaf5	dynein, axonemal assembly factor 5	433956	ENSMUSG00000025857	Dynein assembly factor 5, axonemal (HEAT repeat-containing protein 2)	18	18	21.1	0.527293	0.562877	0.572158	0.581531	0.873426	0.892526	0.88213	0.914439	1.58779	1.55609	1.50964	1.54011	1.58768	1.73855	2.76025	0.0312	0.028	0.007	YES	NO	NO	YES
B9EKI3	Uniprot	Tmf1	TATA element modulatory factor 1	232286	ENSMUSG00000030059	TATA element modulatory factor (TMF) (Androgen receptor coactivator 160 kDa protein) (Androgen receptor-associated protein of 160 kDa)	9	9	8.2	1.27297	1.20246	3.95118	0.617884	1.07361	0.905192	0.806939	0	0.762794	0.782968	0.623994	0	0.395449	0.778879	0.308007	0.317643	0.617434	0.139788	NO	NO	NO	NO
B9EKJ3	Uniprot	Mon2	MON2 homolog, regulator of endosome to Golgi trafficking	67074	ENSMUSG00000034602	Mon2 protein (Protein MON2 homolog)	28	1	17	NA	NA	1.31898	1.27176	NA	NA	0.975724	0.959238	NA	NA	0.539026	0.935276	0.746877	0.761928	0.569066	0.0341471	0.404093	0.0939065	NO	NO	NO	NO
C0HKE1	Uniprot	Hist1h2an;Hist1h2ap;H2ac4;Hist1h2ab;Hist1h2ae;H2ac11;Hist1h2ag;Hist1h2ad;H2ac13;Hist1h2ai;H2ac6;Hist1h2ac;H2ac7;Hist1h2ao;H2ac8	histone cluster 1, H2an;histone cluster 1, H2ap;H2A clustered histone 4;histone cluster 1, H2ab;histone cluster 1, H2ae;H2A clustered histone 11;histone cluster 1, H2ag;histone cluster 1, H2ad;H2A clustered histone 13;histone cluster 1, H2ai;H2A clustered histone 6;histone cluster 1, H2ac;H2A clustered histone 7;histone cluster 1, H2ao;H2A clustered histone 8	319170-	ENSMUSG00000069309	Histone H2A type 1-B	4	1	32.3	3.18376	2.81624	NA	NA	0	0	NA	NA	0	0	NA	NA	0	#DIV/0!	0	0.0288465	0.916228	0.00872915	YES	YES	NO	YES
C0HKG5	Uniprot	Rnaset2b;Rnaset2a;Gm49673;Gm49721	ribonuclease T2B;ribonuclease T2A;predicted gene, 49673;predicted gene, 49721	68195-	ENSMUSG00000094724	Ribonuclease T2-A (EC 3.1.27.-) (Ribonuclease 6-A)	2	2	7.3	NA	NA	1.25605	1.22643	NA	NA	1.33158	1.05816	NA	NA	0.560302	0.56748	0.962643	0.471927	0.454297	0.761721	0.0776651	0.00462479	YES	NO	NO	YES
C0LLJ0	Uniprot	Kpna7	karyopherin alpha 7 (importin alpha 8)	381686	ENSMUSG00000038770	Importin subunit alpha-8 (Karyopherin subunit alpha-7)	15	15	29.4	0.894207	1.10521	0.795184	1.09158	1.00897	0.933762	0.884536	1.04136	1.00722	1.05063	1.11005	1.0773	0.995481	1.09734	1.09238	0.892501	0.103681	0.251369	NO	NO	NO	NO
C3VD30	Uniprot	Zar1l	zygote arrest 1-like	545824	ENSMUSG00000056586	Zygote arrest 1-like (Zygotic arrest 2)	10	10	48.5	1.33162	1.25603	1.29086	1.13209	1.02117	0.987496	0.986002	0.975209	0.629082	0.774599	0.839754	0.776083	0.792297	0.760606	0.602626	0.0226312	0.0160153	0.00373086	NO	NO	NO	NO
D3YTQ3	Uniprot	Hnrnpdl	heterogeneous nuclear ribonucleoprotein D-like	50926	ENSMUSG00000029328	Heterogeneous nuclear ribonucleoprotein D-like	6	5	13.3	0.458693	0.475913	1.11679	1.02013	3.52081	0.47884	0.73028	1.28576	0.531363	0.53438	1.09353	0.753514	1.95853	0.484198	0.948316	0.433925	0.357122	0.752671	NO	NO	NO	NO
D3YTS1	Uniprot	Sec11a	SEC11 homolog A, signal peptidase complex subunit	56529	ENSMUSG00000025724	Signal peptidase complex catalytic subunit SEC11 (EC 3.4.21.89)	4	4	13.8	1.05601	0.977113	1.01682	0.95674	0.967863	1.02171	1.0369	0.942327	1.00929	0.968005	1.04185	1.00536	0.990544	1.01404	1.00445	0.765402	0.614677	0.765188	NO	NO	NO	NO
D3YTY6	Uniprot	Gm6096	predicted gene 6096	102638521-	ENSMUSG00000078380	Uncharacterized protein	5	1	22.5	3.59575	0	NA	NA	2.40425	0	NA	NA	0	0	NA	NA	0.668635	0	0	0.792283	0.446872	0.351698	NO	NO	NO	NO
D3YUD2	Uniprot	Afdn	afadin, adherens junction formation factor	17356	ENSMUSG00000068036	Afadin (Fragment)	12	1	45.4	1.358	1.18707	NA	NA	1.45336	2.00157	NA	NA	0	0	NA	NA	1.3575	0	0	0.347855	0.0539982	0.00946026	YES	NO	NO	YES
D3YUP1	Uniprot	Carm1	coactivator-associated arginine methyltransferase 1	59035	ENSMUSG00000032185	Histone-arginine methyltransferase CARM1	9	9	12.6	0.945631	0.849661	1.07971	0.953697	1.0034	1.05864	1.02501	0.894504	0.966638	1.17603	1.07288	0.974199	1.03992	1.05229	1.0943	0.594281	0.453985	0.196179	NO	NO	NO	NO
D3YUV1	Uniprot	Nrbp1	nuclear receptor binding protein 1	192292	ENSMUSG00000029148	Nuclear receptor-binding protein	9	9	17.7	1.48559	1.04351	0.977667	1.13625	1.14636	1.13734	1.09918	1.05831	0.553162	0.634037	0.864597	0.863988	0.956533	0.656531	0.627993	0.691492	0.0214038	0.0255457	NO	NO	NO	NO
D3YVK4	Uniprot	Gm45799;Timm10b	predicted gene 45799;translocase of inner mitochondrial membrane 10B	14356	ENSMUSG00000110234	Predicted gene 45799	3	3	29.4	NA	NA	1.39867	1.52752	NA	NA	0.838989	1.20935	NA	NA	0.34505	0.68043	0.700004	0.50064	0.35045	0.24574	0.226861	0.0358358	YES	NO	NO	YES
D3YVY9	Uniprot	Dscc1	DNA replication and sister chromatid cohesion 1	72107	ENSMUSG00000022422	DNA replication and sister chromatid cohesion 1	3	3	7.6	1.43078	0.834113	1.23288	1.05159	1.30715	0.795738	0.70693	1.18904	0.740658	0.891554	0.742251	1.07731	0.878995	0.863188	0.758738	0.566464	0.469066	0.101802	NO	NO	NO	NO
D3YW25	Uniprot	Ninj1	ninjurin 1	18081	ENSMUSG00000037966	Ninjurin 1, isoform CRA_a (Ninjurin-1)	2	2	9.5	0	0	0.437291	0.370785	1.79408	0	2.0689	1.96726	1.98866	2.21727	0.537247	0.618509	7.21497	0.919631	6.63512	0.103411	0.807876	0.048135	YES	NO	NO	YES
D3YW42	Uniprot	Ccdc9	coiled-coil domain containing 9	243846	ENSMUSG00000041375	Coiled-coil domain-containing protein 9	6	6	13.2	1.03353	0.690169	1.02706	0.961879	0.467768	1.72395	1.06534	0.957737	0.63188	1.4527	1.00985	0.978134	1.13526	0.966254	1.09695	0.680396	0.847448	0.54417	NO	NO	NO	NO
D3YW86	Uniprot	Tsc22d1	TSC22 domain family, member 1	21807	ENSMUSG00000022010	TSC22 domain family protein 1	7	3	55.1	0.791433	0.855476	0.825963	0.812782	1.0868	1.0202	0.96251	0.913454	1.11536	1.13073	1.33952	1.14578	1.21223	1.18791	1.44001	0.0322261	0.0585228	0.00471215	NO	NO	NO	NO
D3YWD3	Uniprot	Tmem245	transmembrane protein 245	242474	ENSMUSG00000055296	Transmembrane protein 245	9	9	10	2.32505	1.16047	1.65054	1.41242	0.889039	0	0.943103	0.742287	0.930284	0.695156	0.677762	0.573889	0.393134	1.11757	0.439352	0.0675782	0.715315	0.0179743	YES	NO	NO	YES
D3YWN7	Uniprot	Map7	microtubule-associated protein 7	17761	ENSMUSG00000019996	Ensconsin (Microtubule-associated protein 7, isoform CRA_b)	9	8	12.3	1.21183	1.57805	1.46131	1.35681	1.22895	0.779089	0.991451	0.860429	0.546506	0.655585	0.826694	0.503305	0.688289	0.655996	0.451515	0.0509617	0.0657927	0.00448184	YES	NO	NO	YES
D3YY09	Uniprot	Drap1	Dr1 associated protein 1 (negative cofactor 2 alpha)	66556	ENSMUSG00000024914	Dr1-associated corepressor	5	5	31.6	1.24615	1.25687	0.930935	0.948443	0.865216	0.86341	1.24734	0.762707	0.855399	0.912954	1.42157	0.689005	0.853113	1.03751	0.885115	0.388195	0.805479	0.430187	NO	NO	NO	NO
D3YY91	Uniprot	Lrr1	leucine rich repeat protein 1	69706	ENSMUSG00000034883	Leucine-rich repeat protein 1	13	13	32.9	0.704464	0.81245	0.783429	0.648431	0.776819	0.909004	0.854913	0.829661	1.3085	1.48876	1.49536	1.3882	1.14298	1.68551	1.9265	0.129085	0.0068	0.00293103	NO	NO	NO	NO
D3YYC3	Uniprot	Setdb1	SET domain, bifurcated 1	84505	ENSMUSG00000015697	Histone-lysine N-methyltransferase (EC 2.1.1.43)	2	2	1.3	0.929223	0.940056	0.658152	0.762154	0.949829	1.0002	1.04796	1.08024	1.04472	1.13598	0.92704	1.52446	1.23974	1.13584	1.40814	0.088126	0.37753	0.0589747	NO	NO	NO	NO
D3YYC9	Uniprot	Disc1	disrupted in schizophrenia 1	244667	ENSMUSG00000043051	Disrupted in schizophrenia 1 homolog	1	1	1.6	NA	NA	0	6	NA	NA	0	0	NA	NA	0	0	0	#DIV/0!	0	0.498046	0.916618	0.352298	NO	NO	NO	NO
D3YYU8	Uniprot	Obsl1	obscurin-like 1	98733	ENSMUSG00000026211	Obscurin-like protein 1	2	2	1.6	1.60081	1.66956	1.53258	1.7732	1.25012	1.18135	1.67479	1.01944	0	0.298158	0	0	0.779438	0.0581692	0.0453393	0.109415	0.0107808	0.00243478	YES	NO	YES	YES
D3YZC8	Uniprot	Brd8	bromodomain containing 8	78656	ENSMUSG00000003778	Bromodomain-containing protein 8	1	1	1.2	0.686609	0.446947	NA	NA	0.614806	0.82009	NA	NA	1.74068	1.69087	NA	NA	1.26584	2.3915	3.02724	0.518254	0.0339679	0.0167198	YES	NO	YES	YES
D3YZG8	Uniprot	Mthfd2l	methylenetetrahydrofolate dehydrogenase (NADP+ dependent) 2-like	665563	ENSMUSG00000029376	Probable bifunctional methylenetetrahydrofolate dehydrogenase/cyclohydrolase 2 (NADP-dependent methylenetetrahydrofolate dehydrogenase 2-like protein) (MTHFD2-like) [Includes: NAD-dependent methylenetetrahydrofolate dehydrogenase (EC 1.5.1.15); Methenyltetrahydrofolate cyclohydrolase (EC 3.5.4.9)]	2	1	4.1	0.594263	0.675895	0.559171	0.639016	0.939536	1.02127	1.00083	1.04779	1.29903	1.47	1.35599	1.3972	1.62434	1.37731	2.23722	0.0158644	0.0103755	0.00241379	YES	NO	NO	YES
D3YZP9	Uniprot	Ccdc6	coiled-coil domain containing 6	76551	ENSMUSG00000048701	Coiled-coil domain-containing protein 6	24	24	42.6	0.939655	0.890783	0.937609	0.860565	1.03515	1.03907	1.05618	1.04696	1.05619	1.03916	1.05524	1.04345	1.15123	1.00399	1.15582	0.0236973	0.541679	0.00439775	NO	NO	NO	NO
D3YZZ5	Uniprot	Tmed7	transmembrane p24 trafficking protein 7	66676	ENSMUSG00000033184	Transmembrane p24-trafficking protein 7	9	8	38.8	0.857528	0.896744	0.949388	1.02636	1.01752	0.859086	1.02579	0.921724	1.28414	1.08498	1.11894	0.957799	1.02523	1.16258	1.19191	0.693794	0.138519	0.0553337	NO	NO	NO	NO
D3Z030	Uniprot	Carmil1	capping protein regulator and myosin 1 linker 1	68732	ENSMUSG00000021338	F-actin-uncapping protein LRRC16A	8	8	5.9	0.73523	0.780284	0.56089	0.294887	0.721075	0.782089	1.19961	0.728981	1.5497	1.43162	2.3126	0.903028	1.44721	1.80577	2.61333	0.234928	0.108905	0.0266728	YES	NO	NO	YES
D3Z041	Uniprot	Acsl1	acyl-CoA synthetase long-chain family member 1	14081	ENSMUSG00000018796	Long-chain-fatty-acid--CoA ligase 1	32	30	44.9	0.963239	0.954415	1.04238	0.940765	1.02043	0.939259	1.01454	0.966354	1.0765	1.04616	1.09015	0.945817	1.0102	1.05533	1.0661	0.750803	0.251722	0.134883	NO	NO	NO	NO
D3Z080	Uniprot	Sorbs2	sorbin and SH3 domain containing 2	234214	ENSMUSG00000031626	Sorbin and SH3 domain-containing protein 2	14	13	23.5	1.49226	1.55572	0.904238	1.25995	0.766633	0.682319	1.17376	0.998773	0.693634	0.809439	0.787036	0.876247	0.694815	0.874325	0.607494	0.144721	0.40845	0.0207784	NO	NO	NO	NO
D3Z0M9	Uniprot	Ddx23	DEAD (Asp-Glu-Ala-Asp) box polypeptide 23	74351	ENSMUSG00000003360	DEAD (Asp-Glu-Ala-Asp) box polypeptide 23 (MCG18410, isoform CRA_a)	24	24	28.6	1.11115	1.05655	1.10767	1.02757	0.966701	0.954699	0.98132	0.929955	0.936994	0.97391	0.944555	1.00893	0.890711	1.00827	0.898081	0.027102	0.673189	0.0105193	NO	NO	NO	NO
D3Z0Y8	Uniprot	Otub2	OTU domain, ubiquitin aldehyde binding 2	68149	ENSMUSG00000021203	Ubiquitin thioesterase (EC 3.4.19.12)	5	5	14.2	0.967036	0.860751	0.87493	0.96737	1.12577	1.04553	1.10934	1.06277	1.05368	0.947238	1.00638	0.979205	1.18346	0.917827	1.08621	0.0284492	0.0523514	0.0687389	NO	NO	NO	NO
D3Z230	Uniprot	Inpp4a	inositol polyphosphate-4-phosphatase, type I	269180	ENSMUSG00000026113	Type I inositol 3,4-bisphosphate 4-phosphatase	3	3	2.7	NA	NA	0.866744	1.64826	NA	NA	0.619305	0.691898	NA	NA	1.83045	0.343338	0.521352	1.65786	0.864329	0.358458	0.612858	0.747617	NO	NO	NO	NO
D3Z2E9	Uniprot	Fam241b	family with sequence similarity 241, member B	69894	ENSMUSG00000020083	Uncharacterized protein FAM241B (Fragment)	3	3	31.1	0	0	0.301317	0.560274	1.11862	0	0.877897	0.752251	2.54272	2.33866	1.55023	1.95803	3.19034	3.05215	9.73738	0.227042	0.0237457	0.00446784	YES	NO	YES	YES
D3Z2J4	Uniprot	Aktip	thymoma viral proto-oncogene 1 interacting protein	14339	ENSMUSG00000031667	AKT-interacting protein	6	6	21.6	1.04991	1.31252	1.05837	1.14714	0.873367	0.932484	2.03312	1.33272	0.971845	0.859867	0.185542	0.243103	1.13217	0.437063	0.49483	0.639906	0.115157	0.037207	YES	NO	NO	YES
D3Z312	Uniprot	Tnfaip8	tumor necrosis factor, alpha-induced protein 8	106869	ENSMUSG00000062210	Tumor necrosis factor alpha-induced protein 8	4	4	17.9	0.473337	0.447488	1.04546	0.777422	1.26599	1.92529	1.08686	1.01861	0.501677	1.38621	1.11208	0.959581	1.93051	0.747542	1.44314	0.0987676	0.321529	0.201709	NO	NO	NO	NO
D3Z3C1	Uniprot	Faim	Fas apoptotic inhibitory molecule	23873	ENSMUSG00000032463	Fas apoptotic inhibitory molecule 1 (Fas apoptotic inhibitory molecule, isoform CRA_a)	4	4	19.4	0.881015	1.27361	1.10864	1.05279	1.13043	0.823236	0.951945	1.00183	1.26488	0.626823	0.974977	0.909811	0.905328	0.966485	0.874986	0.44958	0.778724	0.351172	NO	NO	NO	NO
D3Z3N4	Uniprot	Hnrnph3	heterogeneous nuclear ribonucleoprotein H3	432467	ENSMUSG00000020069	Heterogeneous nuclear ribonucleoprotein H3 (MCG11326, isoform CRA_a)	7	6	26.3	1.40578	1.06567	1.23233	1.21945	0.710687	0.521777	0.899915	0.721089	1.34471	0.95138	0.901445	1.02576	0.579592	1.48006	0.85783	0.0281219	0.0662052	0.169735	NO	NO	NO	NO
D3Z442	Uniprot	Aamdc	adipogenesis associated Mth938 domain containing	66273	ENSMUSG00000035642	Mth938 domain-containing protein	7	7	50.4	1.05714	0.930338	1.58005	0.566025	1.05172	0.958201	1.23891	0.687902	0.981781	1.02082	1.22136	0.705753	0.952383	0.998217	0.950685	0.814057	0.914304	0.724167	NO	NO	NO	NO
D3Z4E5	Uniprot	Dctn6	dynactin 6	22428	ENSMUSG00000031516	Dynactin subunit 6	2	2	14.4	NA	NA	0.965933	0.997499	NA	NA	1.01681	1.04549	NA	NA	1.00428	0.969988	1.05036	0.957311	1.00552	0.234797	0.238383	0.726075	NO	NO	NO	NO
D3Z4J3	Uniprot	Myo5a	myosin VA	17918	ENSMUSG00000034593	Unconventional myosin-Va	37	30	18.7	1.10313	1.13094	1.18809	1.1268	1.15134	1.12116	1.06074	1.00239	0.796463	0.696974	0.829236	0.792738	0.953106	0.718559	0.684863	0.300672	0.0106746	0.00278445	NO	NO	NO	NO
D3Z4P2	Uniprot	Lman2l	lectin, mannose-binding 2-like	214895	ENSMUSG00000001143	Lectin, mannose-binding 2-like, isoform CRA_b (VIP36-like protein)	7	7	21.2	0.773164	0.956004	0.828799	1.03739	1.16118	1.17936	0.902647	1.04022	1.05906	0.871229	1.15447	1.03647	1.19137	0.962137	1.14626	0.174116	0.640286	0.144716	NO	NO	NO	NO
D3Z4S3	Uniprot	Ptrhd1	peptidyl-tRNA hydrolase domain containing 1	69709	ENSMUSG00000096199	Putative peptidyl-tRNA hydrolase PTRHD1 (EC 3.1.1.29) (Peptidyl-tRNA hydrolase domain-containing protein 1)	3	3	19.3	0.763322	0.565177	1.04869	0.914568	0.681843	0.517706	0.904422	0.886574	1.94421	1.52774	1.09741	1.14833	0.908496	1.91192	1.73698	0.643911	0.0485049	0.0363441	NO	NO	NO	NO
D3Z4T0	Uniprot	Il17rb	interleukin 17 receptor B	50905	ENSMUSG00000015966	Interleukin-17 receptor B	2	2	3.8	1.14624	1.15254	1.14435	1.39363	1.10727	0.955865	1.19373	1.40684	0.789756	0.848322	0.861451	0	0.964219	0.535954	0.516777	0.718265	0.0927763	0.0383593	NO	NO	NO	NO
D3Z4U5	Uniprot	Jakmip1	janus kinase and microtubule interacting protein 1	76071	ENSMUSG00000063646	Janus kinase and microtubule-interacting protein 1	4	4	4.9	1.65219	1.55725	1.63008	1.37915	1.10512	1.02553	1.49464	0.909515	0.31573	0.344181	0.414951	0.171659	0.729223	0.274879	0.200448	0.0680992	0.0123246	0.00286525	YES	NO	YES	YES
D3Z5F7	Uniprot	Gm20521	predicted gene 20521	NA	ENSMUSG00000092232	BCL2L2-PABPN1 readthrough	4	3	10.2	1.05958	1.09798	1.04435	1.03397	0.665711	0.737625	0.793105	0.770687	1.2658	1.1733	1.06931	1.28858	0.700475	1.61671	1.13247	0.016359	0.0102491	0.037355	NO	NO	NO	NO
D3Z5N6	Uniprot	Dpf2	D4, zinc and double PHD fingers family 2	19708	ENSMUSG00000024826	Zinc finger protein ubi-d4	1	1	2.5	0.789974	1.38105	1.50726	2.2608	1.01958	1.23651	0	0	0.666272	0.906613	0	2.23194	0.379872	1.68647	0.640642	0.158357	0.533929	0.318873	NO	NO	NO	NO
D3Z656	Uniprot	Synj1	synaptojanin 1	104015	ENSMUSG00000022973	Synaptojanin-1	32	32	21.7	0.957417	0.989204	0.911445	0.95143	1.00944	0.981228	1.03087	1.02105	1.0616	1.00111	1.0186	1.06661	1.06119	1.02606	1.08884	0.0661827	0.273288	0.0151107	NO	NO	NO	NO
D3Z667	Uniprot	Dnah2	dynein, axonemal, heavy chain 2	327954	ENSMUSG00000005237	Dynein heavy chain 2, axonemal	2	2	0.4	0.933689	0.878346	1.00378	0.977044	1.11439	0.782451	1.13914	0.92879	0.995202	1.29592	1.01007	0.941175	1.04533	1.07001	1.11851	0.67077	0.574613	0.194608	NO	NO	NO	NO
D3Z6H8	Uniprot	Amd2	S-adenosylmethionine decarboxylase 2	100041585	ENSMUSG00000063953	S-adenosylmethionine decarboxylase proenzyme 2 (AdoMetDC 2) (SAMDC 2) (EC 4.1.1.50) [Cleaved into: S-adenosylmethionine decarboxylase 2 alpha chain; S-adenosylmethionine decarboxylase 2 beta chain]	1	1	3.9	0.921348	0.608911	NA	NA	1.17057	1.23554	NA	NA	0.910463	1.15317	NA	NA	1.57235	0.857666	1.34855	0.188601	0.349484	0.259903	NO	NO	NO	NO
D3Z6W7	Uniprot	Gxylt1	glucoside xylosyltransferase 1	223827	ENSMUSG00000036197	Glucoside xylosyltransferase 1	3	3	8.3	0	0	0.868468	1.02018	0	0	1.01219	0.853258	0	6	1.11852	1.12738	0.987715	4.42034	4.36604	0.913194	0.334568	0.242945	NO	NO	NO	NO
D3Z780	Uniprot	Eif2b4	eukaryotic translation initiation factor 2B, subunit 4 delta	13667	ENSMUSG00000029145	Translation initiation factor eIF-2B subunit delta	10	10	21	1.22414	1.02515	0.98367	1.1564	1.03876	0.92232	1.11627	0.955888	0.889893	0.899743	0.915203	0.872572	0.918867	0.886984	0.81502	0.349291	0.0761584	0.0176037	NO	NO	NO	NO
D3Z7B5	Uniprot	Cip2a	cell proliferation regulating inhibitor of protein phosphatase 2A	224171	ENSMUSG00000033031	Protein CIP2A	31	31	30.4	1.1873	1.10826	1.15836	1.13202	0.981109	1.00592	1.02942	0.927752	0.868539	0.848868	0.897201	0.855247	0.860064	0.879735	0.756629	0.0228635	0.02	0.00296552	NO	NO	NO	NO
D3Z7F5	Uniprot	Nlrp9a	NLR family, pyrin domain containing 9A	233001	ENSMUSG00000054102	NACHT, LRR and PYD domains-containing protein 9A	31	18	30.3	0.976515	0.964892	0.954226	0.947201	1.08966	1.07804	1.145	0.971217	1.05011	0.840775	0.950168	1.03219	1.11478	0.904136	1.00791	0.0676549	0.186256	0.774209	NO	NO	NO	NO
D3Z7P0	Uniprot	Babam2	BRISC and BRCA1 A complex member 2	107976	ENSMUSG00000052139	BRISC and BRCA1-A complex member 2	5	5	14.3	0.883434	0.869996	0.96059	1.13434	1.17926	1.09476	0.984258	0.986451	1.04383	0.928715	0.989149	0.945215	1.103	0.920414	1.01522	0.341152	0.216264	0.71984	NO	NO	NO	NO
D3Z7X0	Uniprot	Acad12	acyl-Coenzyme A dehydrogenase family, member 12	338350	ENSMUSG00000042647	Acyl-Coenzyme A dehydrogenase family, member 12 (MCG142036)	10	4	19.8	0.889877	0.779984	0.63568	0.637541	0.880972	1.23788	2.58303	0.623738	1.31811	0.893176	0.727885	0.792124	1.80954	0.70063	1.26782	0.320505	0.445998	0.190994	NO	NO	NO	NO
D6RH77	Uniprot	Pld1	phospholipase D1	18805	ENSMUSG00000027695	Phospholipase (EC 3.1.4.4)	20	20	18.8	0.621183	0.684373	0.669337	0.673242	1.02216	0.994865	1.06512	1.02324	1.36925	1.30817	1.23879	1.33027	1.55029	1.27795	1.9812	0.0357333	0.0101221	0.00164706	NO	NO	NO	NO
E0CXB9	Uniprot	Ctnna2	catenin (cadherin associated protein), alpha 2	12386	ENSMUSG00000063063	Catenin alpha-2	6	1	6	NA	NA	0.988313	1.06161	NA	NA	0.870096	0.855612	NA	NA	1.11398	1.1104	0.841842	1.28896	1.0851	0.107726	0.012146	0.121173	NO	NO	NO	NO
E0CXT7	Uniprot	Cpsf4	cleavage and polyadenylation specific factor 4	54188	ENSMUSG00000029625	Cleavage and polyadenylation-specificity factor subunit 4	4	4	17.5	1.27139	0.680039	1.1855	1.09016	0.903359	1.33104	0.85075	0.943131	0.696292	1.11789	1.11461	0.815847	0.952967	0.929587	0.885865	0.772782	0.641436	0.419787	NO	NO	NO	NO
E0CYA9	Uniprot	Pole4	polymerase (DNA-directed), epsilon 4 (p12 subunit)	66979	ENSMUSG00000030042	DNA polymerase epsilon subunit 4	4	4	53.8	0.555056	0.39444	0.597152	0.514526	0.948859	1.24032	0.989872	0.960657	1.47759	1.38374	1.54722	1.39058	2.00842	1.40086	2.8135	0.0220444	0.0156364	0.00308397	YES	YES	NO	YES
E0CYB9	Uniprot	Mff	mitochondrial fission factor	75734	ENSMUSG00000026150	Mitochondrial fission factor	3	3	10.1	NA	NA	1.16764	0.622225	NA	NA	0.941634	0.887744	NA	NA	1.43593	0.944822	1.02207	1.3014	1.33013	0.887287	0.415046	0.422283	NO	NO	NO	NO
E0CYH0	Uniprot	Wtap	Wilms tumour 1-associating protein	60532	ENSMUSG00000060475	MCG16685, isoform CRA_d (Pre-mRNA-splicing regulator WTAP)	8	8	27.5	0.234176	0.43664	0.464578	0.555214	1.24718	1.09912	1.05671	1.01911	1.42197	1.56092	1.4576	1.44679	2.61569	1.33133	3.48234	0.0166667	0.0122359	0.00273809	YES	YES	NO	YES
E0CYQ0	Uniprot	Kctd17	potassium channel tetramerisation domain containing 17	72844	ENSMUSG00000033287	MCG13350, isoform CRA_b (Potassium channel tetramerisation domain-containing 17)	1	1	3.4	1.0133	0.851683	0.894488	1.29955	1.31466	1.30612	1.02734	0.992066	0.631059	0.883173	0.986964	0.799598	1.14318	0.71135	0.8132	0.410007	0.0579894	0.156431	NO	NO	NO	NO
E0CYV0	Uniprot	Pcmt1	protein-L-isoaspartate (D-aspartate) O-methyltransferase 1	18537	ENSMUSG00000019795	Protein-L-isoaspartate O-methyltransferase (EC 2.1.1.77)	13	13	45.8	0.887437	1.16753	1.03921	0.988666	0.787732	1.05185	0.998295	0.871313	1.05759	1.04786	1.06221	1.04031	0.908483	1.13447	1.03065	0.398631	0.126344	0.512335	NO	NO	NO	NO
E0CZ22	Uniprot	Mroh1	maestro heat-like repeat family member 1	223658	ENSMUSG00000022558	Maestro heat-like repeat family member 1	13	13	7.8	1.00627	0.997733	0.968264	1.04709	1.05842	0.916925	1.10172	0.880996	1.07059	0.950058	1.00909	0.992834	0.984748	1.0163	1.0008	0.782363	0.74775	0.895633	NO	NO	NO	NO
E0CZB3	Uniprot	Ubl5	ubiquitin-like 5	66177	ENSMUSG00000084786	Ubiquitin-like protein 5	4	4	26.5	0.930701	1.03788	0.927236	1.19924	0.964901	1.01623	0.959565	0.987729	1.05496	0.995327	0.866118	1.06011	0.959309	1.01224	0.971052	0.597627	0.759489	0.60894	NO	NO	NO	NO
E9PUA3	Uniprot	Iqsec1	IQ motif and Sec7 domain 1	232227	ENSMUSG00000034312	IQ motif and SEC7 domain-containing protein 1	5	5	5.3	1.83842	1.18585	0.577497	0.415144	0.495251	1.12042	3.66319	0.479234	0.410378	0.949694	0.533059	0.331875	1.43347	0.386414	0.553911	0.650033	0.340457	0.209056	NO	NO	NO	NO
E9PUA7	Uniprot	Tpd52	tumor protein D52	21985	ENSMUSG00000027506	Tumor protein D52	12	12	46.9	1.0176	0.904864	1.04715	0.848171	1.04342	0.980031	1.07104	0.965785	1.08717	0.966923	1.06775	1.0001	1.06351	1.01519	1.07967	0.392206	0.670767	0.180188	NO	NO	NO	NO
E9PUI5	Uniprot	Fnbp1l	formin binding protein 1-like	214459	ENSMUSG00000039735	Formin-binding protein 1-like	16	15	27.6	0.99033	0.85181	0.996301	0.834934	0.877146	0.984276	0.955644	0.958043	1.20143	1.09501	1.10905	1.14603	1.02769	1.20567	1.23906	0.657576	0.0126984	0.0095069	NO	NO	NO	NO
E9PUQ5	Uniprot	Golga2	golgi autoantigen, golgin subfamily a, 2	99412	ENSMUSG00000002546	Golgin subfamily A member 2	27	27	30.4	1.13658	1.30948	1.18889	1.14229	1.14113	0.947107	1.07851	0.992149	0.643492	0.822212	0.770593	0.827569	0.870564	0.736702	0.641346	0.0924498	0.0229451	0.00445048	NO	NO	NO	NO
E9PUR0	Uniprot	Ankhd1	ankyrin repeat and KH domain containing 1	108857	ENSMUSG00000024483	Ankyrin repeat and KH domain-containing 1	10	1	4.9	NA	NA	1.28303	1.46113	NA	NA	1.15532	0.852149	NA	NA	0.872034	0.376329	0.731543	0.621858	0.454916	0.262917	0.363738	0.0915433	NO	NO	NO	NO
E9PUS2	Uniprot	Btbd2	BTB (POZ) domain containing 2	208198	ENSMUSG00000003344	BTB (POZ) domain-containing 2	2	2	3.6	1.60677	1.22271	1.1308	0.850467	0.992902	1.39495	0.673059	1.19515	0.782669	0	0.877007	1.27352	0.884697	0.689182	0.609717	0.600335	0.366047	0.153584	NO	NO	NO	NO
E9PUV4	Uniprot	Skp1a	S-phase kinase-associated protein 1A	21402	ENSMUSG00000036309	S-phase kinase-associated protein 1A (Fragment)	7	1	69.8	NA	NA	0.909171	1.09124	NA	NA	1.0528	0.921295	NA	NA	1.07853	0.946958	0.986849	1.02603	1.01254	0.867046	0.760505	0.824198	NO	NO	NO	NO
E9PV22	Uniprot	Lrrc47	leucine rich repeat containing 47	72946	ENSMUSG00000029028	Leucine-rich repeat-containing protein 47	25	25	41.3	0.942981	0.893598	1.04283	0.880923	1.04956	1.00257	1.10355	0.958496	1.03826	1.07303	1.04796	0.966239	1.0941	1.00275	1.09711	0.195879	0.874388	0.0730545	NO	NO	NO	NO
E9PV24	Uniprot	Fga	fibrinogen alpha chain	14161	ENSMUSG00000028001	Fibrinogen alpha chain [Cleaved into: Fibrinopeptide A; Fibrinogen alpha chain]	7	7	8.9	0.598892	0.751937	0.608337	0.49122	1.95307	1.72579	2.40136	2.06149	0.530538	0.439777	0.221021	0.216576	3.32262	0.172926	0.574567	0.0157363	0.00648193	0.0363257	YES	YES	YES	NO
E9PV36	Uniprot	Lig1	ligase I, DNA, ATP-dependent	16881	ENSMUSG00000056394	DNA ligase 1 (Fragment)	4	1	12.6	1.49619	0.641311	NA	NA	1.19707	0.725432	NA	NA	1.25943	0.680568	NA	NA	0.899417	1.0091	0.907602	0.81477	0.909556	0.756862	NO	NO	NO	NO
E9PV41	Uniprot	Diaph1	diaphanous related formin 1	13367	ENSMUSG00000024456	Protein diaphanous homolog 1	45	45	30.9	0.964849	0.818109	0.899838	0.854814	1.03296	0.975369	0.952958	1.01508	1.16208	1.04664	1.15316	1.12416	1.12402	1.12818	1.2681	0.0673127	0.0282097	0.00577049	NO	NO	NO	NO
E9PV45	Uniprot	Usp24	ubiquitin specific peptidase 24	329908	ENSMUSG00000028514	Ubiquitin carboxyl-terminal hydrolase 24	21	21	8.3	1.08096	1.00422	1.04445	1.00942	1.05746	1.0688	1.0186	1.05088	0.884029	0.904531	0.905302	0.971353	1.0137	0.873557	0.885521	0.577913	0.0122131	0.00895838	NO	NO	NO	NO
E9PVA6	Uniprot	Git2	GIT ArfGAP 2	26431	ENSMUSG00000041890	ARF GTPase-activating protein GIT2	6	4	6.5	1.12166	1.13689	NA	NA	0.787761	0.901751	NA	NA	1.06894	0.983004	NA	NA	0.748053	1.21452	0.908525	0.089682	0.173161	0.122006	NO	NO	NO	NO
E9PVA8	Uniprot	Gcn1l1;Gcn1	GCN1 general control of amino-acid synthesis 1-like 1 (yeast);GCN1 activator of EIF2AK4	231659	ENSMUSG00000041638	eIF-2-alpha kinase activator GCN1 (GCN1 eIF-2-alpha kinase activator homolog) (GCN1-like protein 1) (General control of amino-acid synthesis 1-like protein 1) (Translational activator GCN1)	30	30	11.5	1.31266	1.19343	1.28385	1.19311	1.03647	1.04058	1.02138	0.991441	0.710578	0.706285	0.708448	0.801771	0.820757	0.715691	0.587408	0.0230928	0.00683688	0.00314286	NO	NO	NO	NO
E9PVB7	Uniprot	Satb1	special AT-rich sequence binding protein 1	20230	ENSMUSG00000023927	DNA-binding protein SATB (Special AT-rich sequence-binding protein)	3	3	3.3	0.749853	0.813938	0.879742	0.655321	0.945049	0.955048	0.905939	0.942882	1.23904	1.29707	1.156	1.46012	1.20978	1.37432	1.66262	0.0567578	0.0143287	0.00490995	NO	NO	NO	NO
E9PVN6	Uniprot	Gm20498	predicted gene 20498	105940408	ENSMUSG00000021139	Synaptojanin-2-binding protein	6	1	31.9	1.03353	0.954396	0.881792	1.09471	0.914745	1.08101	0.876555	1.10041	1.00614	1.01019	1.06103	0.9855	1.00209	1.02269	1.02483	0.906156	0.686063	0.531811	NO	NO	NO	NO
E9PVP0	Uniprot	Stard10	START domain containing 10	56018	ENSMUSG00000030688	START domain-containing protein 10	1	1	3.3	1.19922	2.03285	NA	NA	1.59687	0	NA	NA	0	1.17107	NA	NA	0.494071	0.733352	0.362328	0.531891	0.796101	0.242052	NO	NO	NO	NO
E9PVU0	Uniprot	Myo6	myosin VI	17920	ENSMUSG00000033577	Unconventional myosin-VI	52	2	41.7	1.00277	0.967311	0.605577	0.477581	1.29861	0.919025	0.64852	0.521721	0.877194	0.935094	3.4663	0.2803	1.1096	1.64082	1.82066	0.716992	0.50254	0.353985	NO	NO	NO	NO
E9PVZ3	Uniprot	Ccdc144b	coiled-coil domain containing 144B	241943	ENSMUSG00000047696	Coiled-coil domain-containing 144B	1	1	2.3	NA	NA	1.01363	0.987859	NA	NA	1.0232	1.05811	NA	NA	0.979949	0.937242	1.03988	0.921143	0.957881	0.301773	0.140599	0.195768	NO	NO	NO	NO
E9PVZ8	Uniprot	Golgb1	golgi autoantigen, golgin subfamily b, macrogolgin 1	224139	ENSMUSG00000034243	Golgi autoantigen, golgin subfamily b, macrogolgin 1	71	71	24.4	0.971155	0.946359	0.941545	0.962212	0.990342	0.986943	1.00117	1.02102	1.06626	1.03894	1.05738	1.01667	1.04663	1.04495	1.09368	0.0325629	0.0406013	0.00458144	NO	NO	NO	NO
E9PVZ9	Uniprot	Eif4e1b	eukaryotic translation initiation factor 4E family member 1B	218268	ENSMUSG00000074895	Eukaryotic translation initiation factor 4E type 1B	14	14	50.4	1.19083	1.15688	1.14298	1.13098	1.07651	0.971512	1.06884	1.01819	0.836637	0.767635	0.821523	0.817492	0.894712	0.78434	0.701758	0.032	0.0099	0.0025	NO	NO	NO	NO
E9PW38	Uniprot	Mctp1	multiple C2 domains, transmembrane 1	78771	ENSMUSG00000021596	Multiple C2 and transmembrane domain-containing protein 1	2	1	2.3	NA	NA	0.907264	1.06339	NA	NA	0.939069	0.918585	NA	NA	1.23022	0.941467	0.942659	1.16905	1.10202	0.597793	0.423687	0.505261	NO	NO	NO	NO
E9PW43	Uniprot	Gm10320	predicted pseudogene 10320	101055909	ENSMUSG00000092116	Protein transport protein Sec61 subunit beta	4	4	38.1	0.864003	0.756477	0.901817	0.980188	1.09815	0.99822	1.02998	1.00637	1.17565	1.1075	1.01875	1.06289	1.17994	1.05615	1.2462	0.0654359	0.251766	0.0151287	NO	NO	NO	NO
E9PW66	Uniprot	Nap1l1	nucleosome assembly protein 1-like 1	53605	ENSMUSG00000058799	Nucleosome assembly protein 1-like 1	8	6	18.2	0.997088	0.736508	0.594673	1.2275	0.726196	0.759737	1.3576	0.538467	1.35735	1.42312	1.45087	0.830892	0.951132	1.49681	1.42367	0.820267	0.1635	0.0976258	NO	NO	NO	NO
E9PWG2	Uniprot	Trappc8	trafficking protein particle complex 8	75964	ENSMUSG00000033382	Trafficking protein particle complex 8	31	31	22.1	0.998947	1.04096	1.02791	1.01201	1.0427	0.999672	1.0478	0.960646	0.928813	0.988905	0.976791	0.974844	0.992892	0.955202	0.948412	0.754486	0.157821	0.0227812	NO	NO	NO	NO
E9PWG6	Uniprot	Ncapg	non-SMC condensin I complex, subunit G	54392	ENSMUSG00000015880	Non-SMC condensin I complex, subunit G	18	18	20.4	0.982742	0.992375	1.00806	1.09362	1.01007	1.14408	1.0227	0.932988	0.937286	0.93345	1.00908	0.933557	1.00811	0.927863	0.935385	0.837573	0.21809	0.0740604	NO	NO	NO	NO
E9PWN0	Uniprot	Lpin2	lipin 2	64898	ENSMUSG00000024052	Phosphatidate phosphatase LPIN2	25	24	30.6	0.971042	0.976008	0.886791	0.88928	0.945268	1.01765	1.03766	0.931251	1.02317	1.06686	1.15199	1.10303	1.05606	1.1051	1.16705	0.29267	0.0658039	0.0103547	NO	NO	NO	NO
E9PWR4	Uniprot	Dip2c	disco interacting protein 2 homolog C	208440	ENSMUSG00000048264	Disco-interacting protein 2 homolog C	3	2	1.9	1.52341	1.46448	1.4666	1.03747	0.761727	0.555664	0.960047	0.663303	0.465689	1.22903	0.915003	0.957586	0.535464	1.21306	0.649552	0.0300807	0.447638	0.0483174	NO	NO	NO	NO
E9PWS4	Uniprot	AU018091	expressed sequence AU018091	245128	ENSMUSG00000054753	Expressed sequence AU018091	1	1	1.9	NA	NA	1.05836	0.729083	NA	NA	1.01914	0.684903	NA	NA	1.31536	1.19314	0.953341	1.47209	1.4034	0.837711	0.201159	0.15079	NO	NO	NO	NO
E9PX30	Uniprot	Map4k5	mitogen-activated protein kinase kinase kinase kinase 5	399510	ENSMUSG00000034761	Mitogen-activated protein kinase kinase kinase kinase (EC 2.7.11.1)	10	10	12.2	0.400589	0.296947	0.730388	0.638608	1.20604	1.02329	0.956238	0.937963	1.65702	1.41611	1.4133	1.3235	1.99538	1.40897	2.81145	0.0327069	0.0228061	0.00429046	YES	NO	NO	YES
E9PX68	Uniprot	Slc4a1ap	solute carrier family 4 (anion exchanger), member 1, adaptor protein	20534	ENSMUSG00000029141	Solute carrier family 4 (anion exchanger), member 1, adaptor protein	11	11	15.5	1.02794	0.666228	2.67002	0.473293	0.666975	0.633711	0.476594	0.509514	0.785822	2.21933	1.34893	0.521646	0.472724	2.13213	1.00791	0.346393	0.186261	0.907482	NO	NO	NO	NO
E9PX89	Uniprot	Bola3	bolA-like 3 (E. coli)	78653	ENSMUSG00000045160	BolA-like protein 3	4	4	32.4	0.450962	0.424382	NA	NA	0.493948	3.47129	NA	NA	0.656355	0.50306	NA	NA	4.52992	0.292395	1.32452	0.492586	0.470636	0.176155	NO	NO	NO	NO
E9PXM9	Uniprot	Fbxw24	F-box and WD-40 domain protein 24	382106	ENSMUSG00000062275	F-box and WD-40 domain protein 24	25	19	47.6	0.933285	0.916134	0.975175	0.917201	1.00348	1.0496	1.04551	1.02065	1.02735	1.07015	1.02863	1.01283	1.10087	1.00479	1.10614	0.0251556	0.731843	0.00617734	NO	NO	NO	NO
E9PXP7	Uniprot	Ston2	stonin 2	108800	ENSMUSG00000020961	Stonin-2	6	6	6.3	1.6346	1.28951	1.22205	1.17842	0.980377	0.993762	1.16138	1.02284	0.840947	0.260805	0.626011	0.789296	0.780974	0.605301	0.472725	0.0926512	0.0541082	0.0105575	YES	NO	NO	YES
E9PXU2	Uniprot	Adam17	a disintegrin and metallopeptidase domain 17	11491	ENSMUSG00000052593	Disintegrin and metalloproteinase domain-containing protein 17	9	9	12.1	0.947116	0.9898	1.23313	1.0595	1.20612	1.17217	1.62862	0.910161	0.919586	0.765213	0.637101	0.531483	1.16255	0.580302	0.674631	0.419424	0.052473	0.02254	NO	NO	NO	NO
E9PXV9	Uniprot	Obox2	oocyte specific homeobox 2	246792	ENSMUSG00000074369	Oocyte-specific homeobox 2	12	6	69.5	0.0148482	0.00642491	0.0594712	0.0626137	0.0788001	0.126925	0.128523	0.254688	3.02172	2.75128	2.73293	2.76177	4.10815	19.1323	78.5984	0.0818418	0.028	0.0056	YES	NO	YES	YES
E9PXY8	Uniprot	Usp7	ubiquitin specific peptidase 7	252870	ENSMUSG00000022710	Ubiquitin carboxyl-terminal hydrolase 7	39	39	34.3	0.907767	0.927781	0.887626	1.05849	1.04049	1.01826	1.09237	0.884804	1.0447	1.061	1.0555	1.02121	1.06723	1.0363	1.10597	0.412924	0.472711	0.0455036	NO	NO	NO	NO
E9PY39	Uniprot	Gm20431	predicted gene 20431	NA	ENSMUSG00000089739	TMEM189-UBE2V1 readthrough	7	2	19.1	1.16077	1.04147	1.13073	1.06626	0.996453	0.949536	0.931412	0.92197	0.953938	0.897833	0.982611	0.967016	0.863645	1.00053	0.864106	0.0283055	0.909956	0.00910553	NO	NO	NO	NO
E9PYD1	Uniprot	Fam98c	family with sequence similarity 98, member C	73833	ENSMUSG00000030590	Family with sequence similarity 98, member C	10	9	31.4	1.00139	1.1222	0.948952	1.00491	1.01982	0.939381	1.07002	1.09512	0.894298	1.02291	0.895071	0.985928	1.0115	0.920925	0.931514	0.799767	0.184284	0.17238	NO	NO	NO	NO
E9PYG6	Uniprot	Rasa1	RAS p21 protein activator 1	218397	ENSMUSG00000021549	RAS p21 protein activator 1	27	27	29.2	1.03634	1.00903	0.942659	0.997109	1.05016	0.967203	1.05957	1.00778	0.949553	0.987711	1.03441	0.95847	1.02499	0.96216	0.986201	0.503218	0.275625	0.531717	NO	NO	NO	NO
E9PYH0	Uniprot	Vcan	versican	13003	ENSMUSG00000021614	Versican core protein	14	14	3.7	0.396289	0.50918	0.692271	0.607931	1.75084	0.619422	1.02054	1.09342	1.32659	1.39768	1.33114	1.2547	2.03304	1.18418	2.40748	0.121149	0.446012	0.00260536	YES	NO	NO	YES
E9PYH2	Uniprot	Acot7	acyl-CoA thioesterase 7	70025	ENSMUSG00000028937	Cytosolic acyl coenzyme A thioester hydrolase	14	1	32.6	0.718729	1.00376	0.91663	0.843484	1.16884	1.1818	1.11243	0.993291	0.997205	0.929665	0.998331	1.13584	1.27961	0.91129	1.16609	0.0578342	0.206077	0.0880125	NO	NO	NO	NO
E9PYH4	Uniprot	Syce2	synaptonemal complex central element protein 2	71846	ENSMUSG00000003824	Synaptonemal complex central element protein 2	7	7	35	1.00394	1.05653	0.760113	0.691674	1.25193	0.980747	1.61726	1.42619	0.90626	0.800598	0.793891	0.71087	1.50221	0.608708	0.914404	0.0846202	0.0333951	0.39696	NO	NO	NO	NO
E9PYH6	Uniprot	Setd1a	SET domain containing 1A	233904	ENSMUSG00000042308	SET domain-containing 1A	1	1	0.8	NA	NA	0.848508	1.10434	NA	NA	0.750711	0.765585	NA	NA	1.25248	1.27837	0.776452	1.6691	1.29598	0.326352	0.0121675	0.132418	NO	NO	NO	NO
E9PYK3	Uniprot	Parp4	poly (ADP-ribose) polymerase family, member 4	328417	ENSMUSG00000054509	Poly [ADP-ribose] polymerase (PARP) (EC 2.4.2.30)	30	30	17.1	1.02867	1.2687	1.16758	1.16607	0.976419	1.20408	1.0111	0.880434	0.764692	0.757438	0.886226	0.88859	0.879293	0.809657	0.711926	0.235917	0.0802758	0.00605	NO	NO	NO	NO
E9PYL9	Uniprot	Gm10036	predicted gene 10036	100040551	ENSMUSG00000058064	Uncharacterized protein	7	7	33.7	1.10872	1.15003	1.1015	1.08033	0.877113	0.91687	0.982665	0.936781	0.926319	1.02095	0.953533	0.945191	0.836248	1.0357	0.866101	0.0231958	0.35664	0.00555	NO	NO	NO	NO
E9PYN1	Uniprot	Cadm1	cell adhesion molecule 1	54725	ENSMUSG00000032076	Cell adhesion molecule 1 (Cell adhesion molecule 1 transcript variant 8abc)	5	5	20.9	0.530631	1.77885	1.5478	1.31359	1.31278	0.981806	1.06606	0.893918	0.66861	0.727316	0.82784	0.350782	0.822794	0.605125	0.497894	0.526621	0.0506919	0.0628344	NO	NO	NO	NO
E9PYP2	Uniprot	Nbeal1	neurobeachin like 1	269198	ENSMUSG00000073664	Neurobeachin-like 1	6	6	2.1	1.749	2.02324	NA	NA	0.640366	0.616011	NA	NA	0.550956	0.420425	NA	NA	0.333058	0.773161	0.257508	0.0473629	0.214852	0.0174668	YES	YES	NO	YES
E9PZ50	Uniprot	Tdrd6	tudor domain containing 6	210510	ENSMUSG00000040140	Tudor domain-containing protein 6	1	1	0.7	NA	NA	0.482067	0.68258	NA	NA	0.645804	0.630157	NA	NA	1.63323	1.92617	1.09558	2.78958	3.0562	0.664896	0.0417513	0.0260814	YES	NO	YES	YES
E9PZF0	Uniprot	Gm20390	predicted gene 20390	NA	ENSMUSG00000091228	Nucleoside diphosphate kinase (EC 2.7.4.6)	11	4	55.4	0.914887	1.25739	0.65022	0.690629	0.821128	0.863502	0.374308	1.75603	1.04673	1.09636	0.334623	2.19419	1.08592	1.22463	1.32984	0.799604	0.650774	0.421794	NO	NO	NO	NO
E9PZI6	Uniprot	Katna1	katanin p60 (ATPase-containing) subunit A1	23924	ENSMUSG00000019794	Katanin p60 ATPase-containing subunit A1 (Katanin p60 subunit A1) (EC 3.6.4.3) (p60 katanin)	3	3	5.7	0.377713	0.395292	0.886897	0.847186	0.448322	1.30249	1.68624	0.682067	1.77434	1.70185	1.89761	0	1.64299	1.3046	2.14344	0.345191	0.578522	0.152798	NO	NO	NO	NO
E9PZJ8	Uniprot	Ascc3	activating signal cointegrator 1 complex subunit 3	77987	ENSMUSG00000038774	Activating signal cointegrator 1 complex subunit 3 (EC 3.6.4.12)	10	10	4.7	1.19575	1.79998	0.68207	0.553598	0.879206	0.541784	0.800119	0.649553	0.67365	0.909635	2.78374	0.53092	0.67842	1.70621	1.15753	0.38562	0.412375	0.679351	NO	NO	NO	NO
E9PZP8	Uniprot	Herc1	HECT and RLD domain containing E3 ubiquitin protein ligase family member 1	235439	ENSMUSG00000038664	HECT and RLD domain-containing E3 ubiquitin protein ligase family member 1	9	9	2	1.06193	1.01566	1.15699	1.08018	0.909223	1.02041	0.734504	0.98786	0.959872	1.03292	0.950135	1.09034	0.846398	1.1044	0.934762	0.120502	0.284719	0.139205	NO	NO	NO	NO
E9PZS8	Uniprot	Cox7a2l	cytochrome c oxidase subunit 7A2 like	20463	ENSMUSG00000024248	Cytochrome c oxidase subunit 7A-related protein, mitochondrial	2	2	14.9	0.483258	1.16553	0	2.91574	0.530216	1.46941	3.08426	0	1.21722	1.13436	0	0	1.11379	0.462556	0.515189	0.850095	0.431818	0.397154	NO	NO	NO	NO
E9Q035	Uniprot	Gm20425	predicted gene 20425	NA	ENSMUSG00000090639	Uncharacterized protein	33	11	36.3	0.875532	0.966285	0.891614	0.451432	0.995672	1.02355	1.35422	0.457186	1.07205	1.06691	1.65361	1.19193	1.20276	1.30122	1.56506	0.553732	0.308807	0.0482372	NO	NO	NO	NO
E9Q0N0	Uniprot	Itsn1	intersectin 1 (SH3 domain protein 1A)	16443	ENSMUSG00000022957	Intersectin-1	5	2	3.1	0.936875	1.40371	1.11195	0.932468	1.22965	0.735093	0.96994	0.906073	1.14122	0.553457	0.950191	1.12938	0.875884	0.982684	0.860718	0.488074	0.860307	0.355734	NO	NO	NO	NO
E9Q0V4	Uniprot	Mpc1	mitochondrial pyruvate carrier 1	55951	ENSMUSG00000023861	Mitochondrial pyruvate carrier	3	3	10.2	1.01236	0.76465	NA	NA	0.924258	1.08326	NA	NA	1.27771	0.937767	NA	NA	1.12972	1.10359	1.24674	0.573463	0.623957	0.344461	NO	NO	NO	NO
E9Q0Y4	Uniprot	Sipa1	signal-induced proliferation associated gene 1	20469	ENSMUSG00000056917	Signal-induced proliferation-associated protein 1	3	3	3.9	NA	NA	1.17369	1.10025	NA	NA	1.00787	1.20449	NA	NA	0.905612	0.608093	0.972917	0.684206	0.665675	0.785419	0.240293	0.113943	NO	NO	NO	NO
E9Q137	Uniprot	Tex264	testis expressed gene 264	21767	ENSMUSG00000040813	Testis-expressed gene 264	8	8	22.3	1.59911	1.49334	1.41207	1.2479	1.02685	0.727172	1.07696	1.03868	0.410677	0.742851	0.606375	0.618012	0.672702	0.614502	0.413376	0.0324407	0.0358537	0.00378841	YES	NO	NO	YES
E9Q166	Uniprot	Atad2b	ATPase family, AAA domain containing 2B	320817	ENSMUSG00000052812	ATPase family, AAA domain-containing 2B	4	4	3.2	0.806397	1.30542	0.801196	1.21509	1.1815	0.356179	0.653631	0.958335	1.19175	1.15876	1.26074	1.11101	0.762977	1.4993	1.14393	0.408554	0.116142	0.267877	NO	NO	NO	NO
E9Q1F5	Uniprot	Myo5c	myosin VC	208943	ENSMUSG00000033590	Myosin VC	5	1	2.9	NA	NA	0.992736	1.01833	NA	NA	0.883288	1.26515	NA	NA	0.823773	1.01673	1.06831	0.856672	0.915188	0.751516	0.553001	0.397219	NO	NO	NO	NO
E9Q1G8	Uniprot	2022-09-07	septin 7	235072	ENSMUSG00000001833	Septin-7	20	19	39.8	1.16118	1.15823	1.03094	1.31921	1.08657	1.03301	1.16158	1.15472	0.690217	0.870782	0.643065	0.69048	0.949957	0.652528	0.619874	0.496556	0.0114005	0.00583536	NO	NO	NO	NO
E9Q1K1	Uniprot	Cfap97	cilia and flagella associated protein 97	66756	ENSMUSG00000031631	Cilia- and flagella-associated protein 97	3	3	5.9	0.316741	0.809983	0.453839	0.470423	1.03668	0.943614	0.708291	0.765878	1.4004	1.49258	1.86842	1.73315	1.68429	1.88005	3.16655	0.085642	0.0130111	0.00448	YES	NO	NO	YES
E9Q284	Uniprot	Coil	coilin	12812	ENSMUSG00000033983	Coilin	1	1	2.1	1.19073	0.838958	NA	NA	0.828371	1.19611	NA	NA	1.13652	0.809315	NA	NA	0.997435	0.961154	0.958688	0.916868	0.827331	0.771289	NO	NO	NO	NO
E9Q2E4	Uniprot	Hectd4	HECT domain E3 ubiquitin protein ligase 4	269700	ENSMUSG00000042744	HECT domain E3 ubiquitin protein ligase 4	11	11	2.6	0.691324	1.01098	0.938211	0.907999	0.766621	1.47684	0.94161	1.03042	1.40384	0.650391	1.06152	1.12024	1.18796	1.00486	1.19374	0.443683	0.908601	0.297859	NO	NO	NO	NO
E9Q2N1	Uniprot	Brwd1	bromodomain and WD repeat domain containing 1	93871	ENSMUSG00000022914	Bromodomain and WD repeat-containing protein 1 (Fragment)	3	3	1.2	1.29217	1.16147	1.12839	1.03922	0.494558	0.804338	1.43919	0.753913	0.942671	1.30479	0.796321	0.842962	0.755641	1.11304	0.84106	0.31771	0.661159	0.167515	NO	NO	NO	NO
E9Q2W8	Uniprot	Borcs5	BLOC-1 related complex subunit 5	67774	ENSMUSG00000042992	BLOC-1-related complex subunit 5	1	1	5.1	0.779257	0.507567	NA	NA	0.9664	1.32374	NA	NA	1.12223	1.30081	NA	NA	1.77968	1.05803	1.88296	0.246158	0.729545	0.0681435	NO	NO	NO	NO
E9Q2Z1	Uniprot	Cecr2	CECR2, histone acetyl-lysine reader	330409	ENSMUSG00000071226	Cat eye syndrome critical region protein 2 homolog	7	7	4.9	0.669368	0.356803	0.305	0.177466	0.909743	0.862745	0.860555	0.899127	1.71392	1.48742	2.05974	1.69811	2.3413	1.97023	4.6129	0.0284134	0.0107975	0.00384127	YES	YES	NO	YES
E9Q309	Uniprot	Cep350	centrosomal protein 350	74081	ENSMUSG00000033671	Centrosome-associated protein 350 (Cep350)	3	2	0.9	1.04283	0.652739	0.516276	0.448043	1.22551	1.07483	0.503514	2.30671	1.32109	0.683004	1.60792	0.617539	1.92135	0.827608	1.59012	0.26764	0.628182	0.173901	NO	NO	NO	NO
E9Q317	Uniprot	Sap18b;Sap18	Sin3-associated polypeptide 18B;Sin3-associated polypeptide 18	100041953-	ENSMUSG00000061104	Histone deacetylase complex subunit SAP18 (Sin3-associated polypeptide 18B)	5	5	25	1.41749	1.58212	1.31445	1.23524	0.7112	1.34492	1.1406	1.15507	0.194301	0.749971	0.560013	0.594618	0.784204	0.482308	0.378228	0.176093	0.047793	0.00509639	YES	NO	YES	YES
E9Q3C1	Uniprot	C2cd2	C2 calcium-dependent domain containing 2	207781	ENSMUSG00000045975	C2 domain-containing protein 2	6	6	11.2	0.754204	1.78147	1.28456	1.31076	1.92798	0.341929	1.2668	0.672489	0.521205	0.673204	0.747747	0.717641	0.820349	0.6319	0.518379	0.632261	0.357514	0.0320639	NO	NO	NO	NO
E9Q3E2	Uniprot	Synpo	synaptopodin	104027	ENSMUSG00000043079	Synaptopodin	18	18	19.7	1.72408	1.65593	1.71879	1.82275	1.1031	1.25329	1.16229	1.10416	0.148703	0.114895	0.0796056	0.112407	0.66789	0.0985566	0.0658249	0.0167692	0.014	0.00622222	YES	NO	YES	YES
E9Q3G8	Uniprot	Nup153	nucleoporin 153	218210	ENSMUSG00000021374	Nucleoporin 153	12	12	9.2	0.925093	0.744596	0.553532	0.614193	0.850215	0.999526	0.599738	0.78551	1.28802	1.19255	1.87362	1.57341	1.14012	1.83234	2.08909	0.507642	0.0298736	0.00951629	YES	NO	NO	YES
E9Q3L2	Uniprot	Pi4ka	phosphatidylinositol 4-kinase alpha	224020	ENSMUSG00000041720	Phosphatidylinositol 4-kinase alpha (PI4-kinase alpha) (PI4K-alpha) (PtdIns-4-kinase alpha) (EC 2.7.1.67)	6	6	2.8	1.02233	1.071	1.25817	1.13246	1.23894	1.08907	1.04769	1.12504	0.709365	0.869289	0.583169	0.853475	1.00374	0.669956	0.672463	0.888505	0.0207776	0.00969895	NO	NO	NO	NO
E9Q3L4	Uniprot	Ifi207	interferon activated gene 207	226691	ENSMUSG00000073490	Interferon-activated gene 207	1	1	0.9	NA	NA	2.02729	0.711763	NA	NA	0.65823	0.728505	NA	NA	0.763861	1.11035	0.506283	1.35153	0.684257	0.496458	0.34668	0.494076	NO	NO	NO	NO
E9Q3P4	Uniprot	Cenpf	centromere protein F	108000	ENSMUSG00000026605	Centromere protein F	128	128	43.6	0.870647	0.944753	0.916114	0.838262	1.02774	0.996899	1.07388	1.01224	1.10179	1.05816	1.11367	1.04584	1.15155	1.05077	1.21001	0.0282249	0.107877	0.00484142	NO	NO	NO	NO
E9Q3T0	Uniprot	Gm10073	predicted pseudogene 10073	100042734	ENSMUSG00000060019	Uncharacterized protein	1	1	14	NA	NA	0.864839	0.846481	NA	NA	0.731467	0.557213	NA	NA	1.4897	1.5103	0.753033	2.32796	1.75303	0.224749	0.0330023	0.00455749	YES	NO	YES	NO
E9Q3X0	Uniprot	Mvp	major vault protein	78388	ENSMUSG00000030681	Major vault protein	44	44	54.1	0.969237	0.967172	1.00017	0.886761	0.955601	0.982919	0.948152	0.94566	1.07343	1.05164	1.18346	1.0358	1.00235	1.1336	1.13627	0.875979	0.0325248	0.024638	NO	NO	NO	NO
E9Q411	Uniprot	Nbas	neuroblastoma amplified sequence	71169	ENSMUSG00000020576	Neuroblastoma-amplified sequence	31	31	14.3	0.916308	0.994665	1.00827	0.972583	1.03865	1.05372	0.977129	0.98613	1.04237	0.954279	1.02098	1.03491	1.04209	0.999238	1.0413	0.28614	0.90594	0.175746	NO	NO	NO	NO
E9Q446	Uniprot	Rnf25	ring finger protein 25	57751	ENSMUSG00000026171	E3 ubiquitin-protein ligase RNF25	10	1	28.6	0.827066	0.911972	0.781895	0.69037	1.05393	1.11225	1.21655	1.14793	1.03835	1.05643	1.02673	1.13652	1.41085	0.939826	1.32595	0.0230036	0.206028	0.00722421	NO	NO	NO	NO
E9Q481	Uniprot	Ppp4r3a	protein phosphatase 4 regulatory subunit 3A	68734	ENSMUSG00000041846	Serine/threonine-protein phosphatase 4 regulatory subunit 3A	2	2	2.3	NA	NA	1.1308	0.974178	NA	NA	1.02644	1.03985	NA	NA	0.975987	0.852752	0.981622	0.885036	0.868771	0.802911	0.245589	0.251596	NO	NO	NO	NO
E9Q496	Uniprot	Use1	unconventional SNARE in the ER 1 homolog (S. cerevisiae)	67023	ENSMUSG00000002395	Vesicle transport protein USE1	8	8	26.1	0.978797	0.993494	0.913709	1.05164	1.06841	1.05547	1.11779	0.985273	0.942401	0.96143	0.943569	0.988012	1.07347	0.907372	0.974037	0.195585	0.0407479	0.365403	NO	NO	NO	NO
E9Q4D1	Uniprot	Adamts17	a disintegrin-like and metallopeptidase (reprolysin type) with thrombospondin type 1 motif, 17	233332	ENSMUSG00000058145	A disintegrin-like and metallopeptidase (reprolysin type) with thrombospondin type 1 motif, 17	1	1	1.4	0	1.58855	0.997932	1.13802	0	1.69634	1.02146	0.975101	0	2.71511	1.01944	0.848042	0.991517	1.24092	1.23039	0.912492	0.712303	0.645088	NO	NO	NO	NO
E9Q4K0	Uniprot	Ablim2	actin-binding LIM protein 2	231148	ENSMUSG00000029095	Actin-binding LIM protein 2	5	5	8.3	NA	NA	1.02493	0.942892	NA	NA	1.00395	1.07311	NA	NA	1.04834	0.906777	1.05551	0.941293	0.993548	0.498295	0.531328	0.8527	NO	NO	NO	NO
E9Q4N7	Uniprot	Arid1b	AT rich interactive domain 1B (SWI-like)	239985	ENSMUSG00000069729	AT-rich interactive domain-containing protein 1B (ARID domain-containing protein 1B) (BRG1-associated factor 250b) (BAF250B)	5	5	2.1	1.1227	1.01795	0.663472	0.660549	1.03903	0.931023	0.606464	0.813061	0.960654	0.928646	2.6138	0.642655	0.978327	1.51811	1.48521	0.859408	0.410687	0.339685	NO	NO	NO	NO
E9Q4S7	Uniprot	Ptprj	protein tyrosine phosphatase, receptor type, J	19271	ENSMUSG00000025314	Receptor-type tyrosine-protein phosphatase eta	6	6	4.5	1.04526	1.26181	1.73382	1.23362	1.13346	0.885637	1.191	0.528989	0.740298	0.933532	0.441192	0.871379	0.708898	0.798697	0.566195	0.197347	0.390571	0.0252884	NO	NO	NO	NO
E9Q4Y4	Uniprot	Cep192	centrosomal protein 192	70799	ENSMUSG00000024542	Centrosomal protein 192	2	2	0.8	NA	NA	3.53664	0.57671	NA	NA	0.43847	0.464814	NA	NA	0.47715	0.506215	0.219598	1.08866	0.239067	0.478889	0.227533	0.340903	NO	NO	NO	NO
E9Q4Z2	Uniprot	Acacb	acetyl-Coenzyme A carboxylase beta	100705	ENSMUSG00000042010	Acetyl-CoA carboxylase 2 (EC 6.4.1.2) (ACC-beta) [Includes: Biotin carboxylase (EC 6.3.4.14)]	21	21	10.3	1.25948	1.18148	1.13284	1.23887	0.908398	1.11094	0.882907	0.974649	0.716831	0.822874	0.856472	0.914256	0.805559	0.853888	0.687857	0.0378416	0.116217	0.00418623	NO	NO	NO	NO
E9Q555	Uniprot	Rnf213	ring finger protein 213	672511	ENSMUSG00000070327	E3 ubiquitin-protein ligase RNF213 (EC 2.3.2.27) (EC 3.6.4.-) (Mysterin) (RING finger protein 213) (RING-type E3 ubiquitin transferase RNF213)	2	2	0.5	NA	NA	1.1644	0.696743	NA	NA	1.53604	0.87194	NA	NA	1.13205	0.598827	1.29382	0.718807	0.930007	0.615158	0.523668	0.762947	NO	NO	NO	NO
E9Q557	Uniprot	Dsp	desmoplakin	109620	ENSMUSG00000054889	Desmoplakin (DP)	21	20	6.3	2.4026	2.32173	2.31239	2.29222	0.547627	0.548317	0.504324	0.632027	0.0569429	0.122783	0.0811255	0.17791	0.239287	0.196552	0.0470323	0	0.0064918	0	YES	YES	YES	YES
E9Q5D6	Uniprot	Ranbp9	RAN binding protein 9	56705	ENSMUSG00000038546	Ran-binding protein 9	11	10	18.5	0.798688	2.33675	0.861062	0.77764	0.785957	0.706693	2.01364	0.756696	0.591773	0.780143	0.803709	0.787255	0.892933	0.695025	0.620611	0.789431	0.389742	0.238449	NO	NO	NO	NO
E9Q5G3	Uniprot	Kif23	kinesin family member 23	71819	ENSMUSG00000032254	Kinesin-like protein KIF23	37	13	40.7	0.484785	0.729798	0.562775	0.390625	0.854546	0.790011	0.968458	0.687132	1.43464	1.70622	1.64204	1.74897	1.52222	1.97927	3.01288	0.0655888	0.0104211	0.00252788	YES	NO	NO	YES
E9Q5K9	Uniprot	Ythdc1	YTH domain containing 1	231386	ENSMUSG00000035851	YTH domain-containing protein 1	3	3	4.1	NA	NA	0.997061	1.22126	NA	NA	0.274751	1.14192	NA	NA	1.429	0.936013	0.638622	1.66942	1.06613	0.53509	0.467775	0.700979	NO	NO	NO	NO
E9Q616	Uniprot	Ahnak	AHNAK nucleoprotein (desmoyokin)	66395	ENSMUSG00000069833	AHNAK nucleoprotein (desmoyokin)	3	3	4.1	1.60221	1.61295	1.21219	1.15349	1.17063	1.01292	0.974363	1.06193	0.315284	0.286005	0.623332	0.974691	0.75613	0.521183	0.394082	0.0927229	0.0522662	0.0109409	YES	NO	NO	YES
E9Q634	Uniprot	Myo1e	myosin IE	71602	ENSMUSG00000032220	Unconventional myosin-Ie (Unconventional myosin 1E)	15	15	13.2	1.22964	1.3597	1.17517	1.23444	1.67352	1.68571	1.76323	1.47764	0.0225156	0.0289087	0.162161	0.187356	1.32029	0.0607478	0.080205	0.0249158	0.00861538	0.00207407	YES	NO	YES	YES
E9Q649	Uniprot	Gcnt4	glucosaminyl (N-acetyl) transferase 4, core 2 (beta-1,6-N-acetylglucosaminyltransferase)	218476	ENSMUSG00000091387	Beta-1,3-galactosyl-O-glycosyl-glycoprotein beta-1,6-N-acetylglucosaminyltransferase 4 (EC 2.4.1.102) (Core 2-branching enzyme 3) (Core2-GlcNAc-transferase 3) (C2GnT3)	10	10	18.9	0.602263	0.598841	0.886788	0.901809	0.565741	1.25303	0.916141	0.997962	1.57646	1.40367	1.04108	1.25622	1.24858	1.41377	1.7652	0.397211	0.119531	0.0121938	NO	NO	NO	NO
E9Q6A6	Uniprot	Col6a6	collagen, type VI, alpha 6	245026	ENSMUSG00000043719	Collagen alpha-6(VI) chain	20	17	9.5	1.02742	1.2339	1.23259	1.10087	0.923985	0.834868	0.96918	0.95135	0.915721	1.0641	0.868899	0.877108	0.800773	1.01262	0.810881	0.0411379	0.786359	0.0241481	NO	NO	NO	NO
E9Q6H8	Uniprot	Plekha5	pleckstrin homology domain containing, family A member 5	109135	ENSMUSG00000030231	Pleckstrin homology domain-containing, family A member 5	2	2	1.8	0.514474	0.876084	0.896597	0.883217	0.678803	0.606661	0.895087	0.945097	0.323978	3	1.08057	1.29943	0.985893	1.8249	1.79915	0.874563	0.346706	0.260478	NO	NO	NO	NO
E9Q6J5	Uniprot	Bod1l	biorientation of chromosomes in cell division 1-like	665775	ENSMUSG00000061755	Biorientation of chromosomes in cell division protein 1-like 1	3	1	1.1	1.01935	0.985255	1.0604	0.958302	1.04115	0.949665	1.10069	1.00542	1.02503	0.979546	0.924573	0.950619	1.0183	0.946996	0.964324	0.674161	0.256776	0.242602	NO	NO	NO	NO
E9Q6L7	Uniprot	Gm10639	predicted gene 10639	100042314	ENSMUSG00000074179	Glutathione S-transferase (EC 2.5.1.18)	8	1	32.4	1.32125	0.570167	0.951359	0.794453	1.11127	1.00784	0.992941	1.10174	0.870839	1.11862	1.08406	1.07545	1.15852	0.984618	1.1407	0.489117	0.760857	0.39806	NO	NO	NO	NO
E9Q6Y9	Uniprot	Btbd10	BTB (POZ) domain containing 10	68815	ENSMUSG00000038187	BTB/POZ domain-containing protein 10	8	8	18.8	0.289989	0.574151	0.474403	2.43833	0.960318	1.08386	0.475534	0.600008	1.65161	1.44008	0.966221	1.04551	0.826006	1.63586	1.35123	0.758329	0.100876	0.462844	NO	NO	NO	NO
E9Q7G0	Uniprot	Numa1	nuclear mitotic apparatus protein 1	101706	ENSMUSG00000066306	Nuclear mitotic apparatus protein 1 (Nuclear mitotic apparatus protein) (NuMA protein)	34	26	16.8	0.862174	0.676105	0.841729	0.710723	0.832428	0.931793	0.833989	0.900125	1.22695	1.47055	1.42642	1.28701	1.13188	1.54672	1.7507	0.178354	0.0107361	0.00394679	NO	NO	NO	NO
E9Q7M2	Uniprot	Tsc22d2	TSC22 domain family, member 2	72033	ENSMUSG00000027806	TSC22 domain family, member 2	8	4	9.2	1.31345	0.831022	1.04711	0.784442	1.3103	1.07155	0.81484	1.21244	0.654695	0.818989	1.16487	0.9763	1.10893	0.819856	0.909163	0.584281	0.293202	0.502332	NO	NO	NO	NO
E9Q7N4	Uniprot	Dgkk	diacylglycerol kinase kappa	331374	ENSMUSG00000062393	Diacylglycerol kinase (DAG kinase) (EC 2.7.1.107)	15	15	13.5	0.902794	0.974036	0.976476	1.04101	0.886725	1.00353	1.05663	0.927113	1.21588	1.01703	1.02898	0.969789	0.994782	1.09233	1.08663	0.867528	0.27636	0.182671	NO	NO	NO	NO
E9Q7P1	Uniprot	Col22a1	collagen, type XXII, alpha 1	69700	ENSMUSG00000079022	Collagen, type XXII, alpha 1	2	2	1.5	2.43045	2.1907	0.942407	1.01241	1.37885	0	0.987701	0.934696	0	0	1.02105	1.10174	0.502017	0.643027	0.32281	0.23084	0.525489	0.0616247	NO	NO	NO	NO
E9Q827	Uniprot	Arpp19	cAMP-regulated phosphoprotein 19	59046	ENSMUSG00000007656	cAMP-regulated phosphoprotein 19	4	3	35.9	0.82184	1.0218	NA	NA	1.21867	1.10612	NA	NA	0.792378	1.03919	NA	NA	1.26098	0.787838	0.99345	0.26272	0.260114	0.887952	NO	NO	NO	NO
E9Q835	Uniprot	Cadps2	Ca2+-dependent activator protein for secretion 2	320405	ENSMUSG00000017978	Calcium-dependent secretion activator 2	2	2	1.4	1.64965	0	NA	NA	1.94842	1.33122	NA	NA	1.07071	0	NA	NA	1.98808	0.326471	0.649051	0.525852	0.265316	0.686143	NO	NO	NO	NO
E9Q8A4	Uniprot	Fbxw28	F-box and WD-40 domain protein 28	668758	ENSMUSG00000054087	F-box and WD-40 domain protein 28	23	3	50.4	1.04778	0.994365	1.1696	1.06538	1.08916	0.928755	0.93918	0.988646	1.04121	0.898729	0.968071	0.869128	0.922524	0.957268	0.883103	0.253164	0.47988	0.0546205	NO	NO	NO	NO
E9Q8I0	Uniprot	Cfh	complement component factor h	12628	ENSMUSG00000026365	Complement factor H	5	1	5.6	1.69816	0.854542	NA	NA	0.72985	0.586015	NA	NA	0.955457	1.17598	NA	NA	0.51548	1.6198	0.834974	0.380982	0.135001	0.571018	NO	NO	NO	NO
E9Q8I7	Uniprot	Nfxl1	nuclear transcription factor, X-box binding-like 1	100978	ENSMUSG00000072889	Nuclear transcription factor, X-box-binding-like 1	39	39	48.7	0.838491	0.803361	0.797048	0.854651	0.903792	0.909971	0.991455	1.06931	1.24218	1.3022	1.24004	1.0475	1.1764	1.2471	1.46709	0.0506308	0.0355719	0.00476768	NO	NO	NO	NO
E9Q8L9	Uniprot	Rab11fip1	RAB11 family interacting protein 1 (class I)	75767	ENSMUSG00000031488	Rab11 family-interacting protein 1	6	6	5.6	1.17872	1.31187	1.18388	1.24883	1.15743	1.0937	1.12015	0.995544	0.702369	0.555899	0.667473	0.784122	0.88697	0.620557	0.550415	0.0682105	0.0106055	0.00237349	NO	NO	NO	NO
E9Q8Z8	Uniprot	Ctnnd1;Gm28635	catenin (cadherin associated protein), delta 1;predicted gene 28635	12388	ENSMUSG00000034101	Catenin delta-1	11	11	12	1.32392	1.22162	1.57504	1.3479	0.975499	0.978586	0.694967	1.39368	0.68466	0.815717	0.435225	0.553196	0.739279	0.615623	0.455118	0.138677	0.094508	0.00474372	YES	NO	NO	YES
E9Q912	Uniprot	Rap1gds1	RAP1, GTP-GDP dissociation stimulator 1	229877	ENSMUSG00000028149	RAP1, GTP-GDP dissociation stimulator 1	21	20	40.2	0.968705	0.678091	0.957004	0.979595	1.23584	0.9332	1.03975	0.973933	1.18446	0.999696	1.0483	1.00142	1.16725	1.01223	1.18153	0.274289	0.818477	0.0904503	NO	NO	NO	NO
E9Q967	Uniprot	Dvl3	dishevelled segment polarity protein 3	13544	ENSMUSG00000003233	Segment polarity protein dishevelled homolog DVL-3	5	3	7	1.02759	1.09498	0.894845	1.0964	0.999825	1.00105	1.16205	0.977637	0.877933	0.99862	1.00638	0.862689	1.0065	0.904619	0.910499	0.868435	0.184265	0.155458	NO	NO	NO	NO
E9Q9D5	Uniprot	Rabl2	RAB, member RAS oncogene family-like 2	68708	ENSMUSG00000022621	Rab-like protein 2A	1	1	3.9	1.03227	0.913897	NA	NA	1.0097	0.938662	NA	NA	1.05003	1.05544	NA	NA	1.00113	1.08064	1.08185	0.913368	0.207604	0.260686	NO	NO	NO	NO
E9Q9F9	Uniprot	Edrf1	erythroid differentiation regulatory factor 1	214764	ENSMUSG00000039990	Erythroid differentiation-related factor 1 (RIKEN cDNA 2700050L05, isoform CRA_c)	13	13	13.1	0.871294	0.619079	0.627676	0.405616	0.872817	0.804059	1.21843	0.709677	1.45589	1.37686	1.64843	1.39017	1.42847	1.62868	2.32652	0.193294	0.0231051	0.00452071	YES	NO	NO	YES
E9Q9J4	Uniprot	Ppip5k2	diphosphoinositol pentakisphosphate kinase 2	227399	ENSMUSG00000040648	Inositol hexakisphosphate and diphosphoinositol-pentakisphosphate kinase (EC 2.7.4.21) (EC 2.7.4.24)	22	22	17.9	0.955673	1.03258	0.986005	0.984466	0.921307	0.931613	0.9875	0.965498	1.05238	1.10645	1.07181	1.00472	0.961401	1.11284	1.06988	0.218924	0.0264163	0.0418846	NO	NO	NO	NO
E9Q9M1	Uniprot	Nt5c2	5'-nucleotidase, cytosolic II	76952	ENSMUSG00000025041	Cytosolic purine 5'-nucleotidase	10	10	17.6	0.914907	0.911279	0.969027	0.934092	1.13908	0.985318	1.05473	1.00579	1.08837	0.961045	1.00975	1.02661	1.12217	0.976313	1.09559	0.0638111	0.586293	0.0278392	NO	NO	NO	NO
E9Q9Q2	Uniprot	R3hdm1	R3H domain containing 1	226412	ENSMUSG00000056211	R3H domain-containing 1	1	1	1.1	0	6	NA	NA	0	0	NA	NA	0	0	NA	NA	0	#DIV/0!	0	0.498535	0.917205	0.352801	NO	NO	NO	NO
E9QAE3	Uniprot	Btaf1	B-TFIID TATA-box binding protein associated factor 1	107182	ENSMUSG00000040565	B-TFIID TATA-box-binding protein-associated factor 1	29	29	15.9	1.26752	1.15355	1.14255	1.2035	1.02003	0.956118	1.00647	0.916534	0.735982	0.866805	0.789867	0.941087	0.817927	0.854992	0.699321	0.0225468	0.0629756	0.00468919	NO	NO	NO	NO
E9QAE4	Uniprot	Nsd1	nuclear receptor-binding SET-domain protein 1	18193	ENSMUSG00000021488	Histone-lysine N-methyltransferase, H3 lysine-36 and H4 lysine-20-specific	8	8	3.2	1.01999	1.02274	0.865771	0.560176	1.06763	0.755579	0.891142	1.20126	0.971458	1.16261	0.946508	1.53515	1.12885	1.1788	1.33069	0.542308	0.377439	0.130362	NO	NO	NO	NO
E9QAK8	Uniprot	AW554918	expressed sequence AW554918	225289	ENSMUSG00000033632	Expressed sequence AW554918	3	3	4.6	0.914759	1.14804	1.25937	1.13462	1.10459	1.06969	0.904546	0.805863	0.987222	0.775698	1.02887	0.866739	0.871634	0.941782	0.820889	0.300471	0.562257	0.0687327	NO	NO	NO	NO
E9QAQ5	Uniprot	Gsk3b	glycogen synthase kinase 3 beta	56637	ENSMUSG00000022812	Glycogen synthase kinase-3 beta	3	1	7.9	NA	NA	1.25567	1.56678	NA	NA	0.782295	1.01736	NA	NA	0.612141	0.765753	0.63762	0.765644	0.48819	0.200819	0.320442	0.0519241	NO	NO	NO	NO
E9QAS5	Uniprot	Chd4	chromodomain helicase DNA binding protein 4	107932	ENSMUSG00000063870	Chromodomain-helicase-DNA-binding protein 4	14	12	7.1	1.10602	0.946656	0.556814	0.821418	0.739495	1.15617	0.492811	1.26101	1.05693	0.994731	1.73877	1.12918	1.06371	1.34803	1.43391	0.790793	0.299047	0.106508	NO	NO	NO	NO
E9QAU4	Uniprot	Etl4	enhancer trap locus 4	208618	ENSMUSG00000036617	Enhancer trap locus 4	9	9	4.4	1.20629	1.04311	0.789162	1.12407	0.779656	0.828989	0.791433	1.08618	1.18323	0.958724	1.16311	1.04605	0.837513	1.24807	1.04528	0.289331	0.0872606	0.561927	NO	NO	NO	NO
E9QAX2	Uniprot	Myo18a	myosin XVIIIA	360013	ENSMUSG00000000631	Unconventional myosin-XVIIIa	55	54	26.5	1.04029	1.06888	1.06046	1.04188	1.01259	0.961664	1.02204	1.00683	0.912569	1.00401	0.899342	0.969438	0.950519	0.945601	0.898812	0.052513	0.143749	0.0109909	NO	NO	NO	NO
E9QJT5	Uniprot	Acyp1	acylphosphatase 1, erythrocyte (common) type	66204	ENSMUSG00000008822	Acylphosphatase (EC 3.6.1.7)	6	6	38.2	1.07858	1.02082	1.0986	1.0404	0.968325	0.931685	1.32453	0.690356	1.08128	0.919309	0.772359	1.07376	0.923673	0.982582	0.907585	0.609358	0.848678	0.202971	NO	NO	NO	NO
E9QJU7	Uniprot	Sh3bp2	SH3-domain binding protein 2	24055	ENSMUSG00000054520	SH3 domain-binding protein 2	3	3	5.5	0.637929	0.469033	NA	NA	0.719804	0.895117	NA	NA	1.70768	1.57044	NA	NA	1.45888	2.0299	2.96137	0.262986	0.0441926	0.0152461	YES	NO	YES	YES
E9QK39	Uniprot	Rps6ka6	ribosomal protein S6 kinase polypeptide 6	67071	ENSMUSG00000025665	Ribosomal protein S6 kinase (EC 2.7.11.1)	8	5	10	0.913678	0.957099	0.588162	1.12484	1.00246	0.66314	1.0118	0.535547	1.52623	0.937392	1.32775	1.4119	0.896524	1.61947	1.4519	0.634012	0.0616947	0.0530136	NO	NO	NO	NO
E9QK62	Uniprot	Ngef	neuronal guanine nucleotide exchange factor	53972	ENSMUSG00000026259	Ephexin-1	9	9	14.4	0.866823	0.776263	1.25343	1.10465	1.02947	1.18091	0.995461	0.748951	1.18642	0.960106	0.809176	1.08834	0.988412	1.02257	1.01072	0.879425	0.80539	0.847046	NO	NO	NO	NO
E9QK89	Uniprot	Mdc1	mediator of DNA damage checkpoint 1	240087	ENSMUSG00000061607	Mediator of DNA damage checkpoint protein 1	4	4	2.7	2.11552	2.27807	1.95257	2.08241	0.487773	0.450495	0.526414	0.641745	0.324368	0.343775	0.364791	0.432073	0.249915	0.695494	0.173815	0.0369231	0.0402532	0.00266667	YES	YES	NO	YES
E9QKE4	Uniprot	Rab3gap2	RAB3 GTPase activating protein subunit 2	98732	ENSMUSG00000039318	Rab3 GTPase-activating protein non-catalytic subunit	48	48	34	0.999504	0.892046	1.0087	0.980453	0.97257	0.989398	0.9482	0.931344	1.1207	1.02578	1.11289	1.01841	0.9899	1.11357	1.10232	0.750679	0.0341203	0.0424247	NO	NO	NO	NO
E9QKG3	Uniprot	Trmt11	tRNA methyltransferase 11	73681	ENSMUSG00000019792	tRNA (guanine(10)-N2)-methyltransferase homolog	7	7	17.6	0.951499	0.770872	0.878777	0.882242	0.959692	0.937237	0.995115	0.831621	1.26945	1.11125	1.21022	1.20202	1.06898	1.28716	1.37594	0.381621	0.013453	0.00465789	NO	NO	NO	NO
E9QKG8	Uniprot	Hjurp	Holliday junction recognition protein	212427-	ENSMUSG00000044783	Holliday junction recognition protein	5	5	8.7	0.203488	0.315497	0	0	0.837902	1.04827	0	0.829233	1.73337	1.86147	1.3318	3.83897	5.23215	3.2281	16.8899	0.131797	0.0816312	0.0165235	YES	NO	NO	YES
E9QKI4	Uniprot	Akt1s1	AKT1 substrate 1 (proline-rich)	67605	ENSMUSG00000011096	Proline-rich AKT1 substrate 1	3	3	9.1	0.900337	1.06537	0.960071	0.870547	0.984166	1.05847	1.05989	1.09666	0.909228	1.08243	0.941391	1.07145	1.10612	0.953637	1.05483	0.159394	0.407076	0.365578	NO	NO	NO	NO
E9QKK1	Uniprot	Cenpe	centromere protein E	229841	ENSMUSG00000045328	Centromere-associated protein E	49	48	22.6	0.272411	0.345377	0.352998	0.301578	0.80881	0.739319	0.618951	0.656959	2.01834	1.81574	2.15095	1.91857	2.21952	2.79869	6.21174	0.0165669	0.00613333	0.00186667	YES	YES	YES	YES
E9QKR0	Uniprot	Gnb2	guanine nucleotide binding protein (G protein), beta 2	14693	ENSMUSG00000029713	Guanine nucleotide-binding protein G(I)/G(S)/G(T) subunit beta-2	9	3	24.6	1.48089	1.36783	1.22127	1.27029	1.30112	1.20064	1.36865	1.14781	0.356548	0.292973	0.483568	0.508412	0.939692	0.327108	0.307381	0.420774	0.00643902	0.00306306	YES	NO	YES	YES
E9QL04	Uniprot	Aurkc	aurora kinase C	20871	ENSMUSG00000070837	Aurora kinase C	4	4	14.9	0.204076	0.174285	0.326032	0.247935	0.210154	0.171227	0.542995	0.349552	3.2197	2.02056	2.28178	2.25171	1.3377	7.67214	10.263	0.49211	0.0108552	0.00397037	YES	NO	YES	YES
E9QL65	Uniprot	Cog3	component of oligomeric golgi complex 3	338337	ENSMUSG00000034893	Conserved oligomeric Golgi complex subunit 3	15	15	17.3	0.984038	1.08158	1.01132	1.04614	0.884931	1.03531	0.900618	0.943738	0.911519	1.10263	1.04804	1.05015	0.913054	1.09237	0.997393	0.131747	0.201084	0.865436	NO	NO	NO	NO
E9QLB2	Uniprot	Lyplal1	lysophospholipase-like 1	226791	ENSMUSG00000039246	Lysophospholipase-like protein 1	9	9	45.2	0.854015	0.793229	0.972252	0.925192	0.749862	1.20328	1.02386	1.00151	1.12203	1.27759	1.01623	1.06096	1.12239	1.12525	1.26296	0.417375	0.343383	0.0208041	NO	NO	NO	NO
E9QLK9	Uniprot	Snap91	synaptosomal-associated protein 91	20616	ENSMUSG00000033419	Clathrin coat assembly protein AP180	3	2	3.6	2.19174	2.19729	1.27487	1.04077	0	1.61097	0.99633	0.929425	0	0	0.995303	0.7633	0.527501	0.497241	0.262295	0.213815	0.373458	0.0258221	YES	NO	NO	YES
E9QLL2	Uniprot	Dnm3	dynamin 3	103967	ENSMUSG00000040265	Dynamin-3	8	1	7.5	1.07672	0.992622	1.14452	0.951886	1.0234	1.03196	0.990422	0.970538	0.913103	0.962204	1.0282	0.91444	0.96413	0.950608	0.91651	0.519609	0.206375	0.119517	NO	NO	NO	NO
E9QLN8	Uniprot	Rnaseh1	ribonuclease H1	19819	ENSMUSG00000020630	Ribonuclease H1 (RNase H1) (EC 3.1.26.4)	2	2	8.1	0.773739	0.867095	0.788875	0.764108	1.15184	1.2181	0.815483	0.808779	0.667787	1.32144	1.39642	1.42634	1.25061	1.20474	1.50665	0.203318	0.405849	0.0632424	NO	NO	NO	NO
E9QLQ7	Uniprot	Rab29	RAB29, member RAS oncogene family	226422	ENSMUSG00000026433	Ras-related protein Rab-7L1	2	1	10.3	1.13418	0.968769	NA	NA	0.974079	0.992622	NA	NA	0.982934	0.947415	NA	NA	0.93521	0.981516	0.917924	0.561233	0.482447	0.351636	NO	NO	NO	NO
E9QM38	Uniprot	Slc12a2	solute carrier family 12, member 2	20496	ENSMUSG00000024597	Solute carrier family 12 member 2	7	7	7	0.794135	2.40752	1.27437	1.16617	0.820254	0.767242	1.08891	0.95136	0.642193	0.568656	0.778441	0.740757	0.642971	0.752543	0.483863	0.300555	0.0742138	0.0758147	NO	NO	NO	NO
E9QM73	Uniprot	Wnk2	WNK lysine deficient protein kinase 2	75607	ENSMUSG00000037989	Serine/threonine-protein kinase WNK2	40	32	21	1.06007	1.01288	1.074	0.949005	1.03159	0.99168	0.984589	0.968918	0.978951	0.924828	1.07111	0.952379	0.970906	0.98755	0.958819	0.465456	0.699086	0.305144	NO	NO	NO	NO
E9QM75	Uniprot	Tnip1	TNFAIP3 interacting protein 1	57783	ENSMUSG00000020400	TNFAIP3-interacting protein 1	6	6	9	0.886178	0.797561	1.16378	1.18673	0.828199	2.34955	1.0721	1.04597	0.57251	0.566002	0.668623	0.862786	1.31271	0.504156	0.661812	0.496921	0.158204	0.0326703	NO	NO	NO	NO
E9QM77	Uniprot	Atxn2	ataxin 2	20239	ENSMUSG00000042605	Ataxin-2	6	5	5.5	1.9433	0.925932	1.09176	0.807113	0.587956	0.625664	1.12444	0.902394	0.45536	1.46179	1.14716	0.927131	0.67961	1.23175	0.83711	0.326241	0.493935	0.487165	NO	NO	NO	NO
E9QM90	Uniprot	Relch	RAB11 binding and LisH domain, coiled-coil and HEAT repeat containing	227446	ENSMUSG00000026319	RIKEN cDNA 2310035C23 gene (RIKEN cDNA 2310035C23, isoform CRA_a)	32	2	30.5	1.24461	1.19725	1.1908	1.17622	0.912998	0.737613	0.912765	0.963973	0.949444	0.958081	0.85643	0.899811	0.733507	1.03867	0.761875	0.0220847	0.562514	0.00258361	NO	NO	NO	NO
E9QMB7	Uniprot	Naa30	N(alpha)-acetyltransferase 30, NatC catalytic subunit	70646	ENSMUSG00000036282	N-alpha-acetyltransferase 30	11	11	36.3	0.977943	0.948984	1.02219	1.06348	0.895475	0.899265	0.926611	0.849786	1.11338	1.16495	1.14699	0.990954	0.889983	1.23666	1.1006	0.0451669	0.018227	0.0683758	NO	NO	NO	NO
E9QMC1	Uniprot	Cgn	cingulin	70737	ENSMUSG00000068876	Cingulin	50	50	39.3	1.11441	1.03923	1.07568	1.03864	1.02114	0.948464	0.994293	0.995238	0.961642	0.915116	0.96209	0.934054	0.92764	0.952961	0.884005	0.0578425	0.0846043	0.00571742	NO	NO	NO	NO
E9QML5	Uniprot	Zfp638	zinc finger protein 638	18139	ENSMUSG00000030016	Zinc finger protein 638	8	8	4	0.789193	0.943017	0.671634	1.09019	0.844154	0.957305	0.983746	1.03205	1.17236	1.29397	0.793216	1.42917	1.0925	1.2283	1.34192	0.522621	0.226678	0.102804	NO	NO	NO	NO
E9QMN5	Uniprot	Gatad2a	GATA zinc finger domain containing 2A	234366	ENSMUSG00000036180	Transcriptional repressor p66 alpha	9	9	15.6	1.21744	1.2353	1.20764	1.02843	0.911109	0.997739	1.09517	0.938211	0.576893	1.06152	1.03236	0.698188	0.840774	0.85458	0.718509	0.0697719	0.348637	0.0454612	NO	NO	NO	NO
E9QMP6	Uniprot	Mark2	MAP/microtubule affinity regulating kinase 2	13728	ENSMUSG00000024969	Non-specific serine/threonine protein kinase (EC 2.7.11.1)	22	16	27.4	0.960758	0.939707	1.11014	0.919488	1.0379	1.04333	1.02248	0.891211	1.04361	0.974697	1.09239	0.964297	1.0165	1.02004	1.03687	0.775598	0.661171	0.433197	NO	NO	NO	NO
E9QN63	Uniprot	Asap1	ArfGAP with SH3 domain, ankyrin repeat and PH domain1	13196	ENSMUSG00000022377	Arf-GAP with SH3 domain, ANK repeat and PH domain-containing protein 1	4	3	3.1	1.08792	0.973065	0.820133	1.23394	1.05801	0.926814	1.01239	0.97687	0.945973	1.00822	0.990537	0.966122	0.965742	0.984088	0.950376	0.719057	0.617436	0.491085	NO	NO	NO	NO
E9QN70	Uniprot	Lamb1	laminin B1	16777	ENSMUSG00000002900	Laminin subunit beta-1	61	61	30.3	0.515397	0.596097	0.54912	0.592368	0.956302	1.02254	0.92033	0.998862	1.49663	1.41304	1.47622	1.4631	1.73017	1.5005	2.59611	0.0253333	0.00708772	0.00329412	YES	NO	NO	YES
E9QN77	Uniprot	Tmub1	transmembrane and ubiquitin-like domain containing 1	64295	ENSMUSG00000028958	Transmembrane and ubiquitin-like domain-containing protein 1	3	3	12.7	0.698355	0.81793	1.21514	1.24232	1.07374	1.12946	1.10897	1.28895	1.15864	1.12187	0.574513	0.570116	1.15788	0.744414	0.861944	0.416225	0.184481	0.456994	NO	NO	NO	NO
E9QNA7	Uniprot	Sorbs1	sorbin and SH3 domain containing 1	20411	ENSMUSG00000025006	Sorbin and SH3 domain-containing protein 1	24	1	35.1	0.919867	1.29929	NA	NA	1.24301	0.990162	NA	NA	0.688733	0.858935	NA	NA	1.00632	0.693036	0.697413	0.906167	0.202539	0.207589	NO	NO	NO	NO
E9QNN1	Uniprot	Dhx9	DEAH (Asp-Glu-Ala-His) box polypeptide 9	13211	ENSMUSG00000042699	ATP-dependent RNA helicase A	27	27	22.3	1.36931	1.20555	1.29309	1.15271	0.883112	0.841962	0.918171	0.867883	0.672766	1.0273	0.877966	0.890188	0.699337	0.987779	0.690791	0.021038	0.82868	0.00941246	NO	NO	NO	NO
E9QNQ2	Uniprot	Ankrd44	ankyrin repeat domain 44	329154	ENSMUSG00000052331	Serine/threonine-protein phosphatase 6 regulatory ankyrin repeat subunit B	17	17	21.5	0.894801	0.803101	0.963156	0.956895	0.97488	1.02965	0.967126	1.02932	1.11775	1.17982	0.939114	1.14438	1.10587	1.095	1.21092	0.121119	0.190324	0.0304811	NO	NO	NO	NO
Q8VD62	Uniprot	AI837181	expressed sequence AI837181	107242	ENSMUSG00000047423	Expressed sequence AI837181	3	3	10.4	1.03566	1.29354	0.804777	1.19464	1.04123	1.09602	1.02463	0.898838	0.820732	0.712821	1.1558	0.921317	0.93811	0.88917	0.83414	0.622759	0.361069	0.21305	NO	NO	NO	NO
E9QNV2	Uniprot	Med23	mediator complex subunit 23	70208	ENSMUSG00000019984	Mediator of RNA polymerase II transcription subunit 23	2	2	1.5	0.952934	1.33775	1.0612	0.986274	1.16454	0.930761	0.947688	1.09941	0.738774	0.87524	0.997791	0.907637	0.954876	0.849614	0.811276	0.678796	0.139159	0.0830572	NO	NO	NO	NO
E9QNX7	Uniprot	Atp4a	ATPase, H+/K+ exchanging, gastric, alpha polypeptide	11944	ENSMUSG00000005553	Sodium/potassium-transporting ATPase subunit alpha (EC 3.6.3.-)	8	3	6.9	0.925114	0.931324	2.56747	1.9105	1.03946	1.07553	0.465835	0.333425	1.02851	1.00006	0.149008	0.573756	0.460067	0.944096	0.434347	0.179885	0.828313	0.084723	NO	NO	NO	NO
E9QP00	Uniprot	Tra2a	transformer 2 alpha	101214	ENSMUSG00000029817	Transformer-2 protein homolog alpha	3	1	8.5	NA	NA	2.62697	1.44159	NA	NA	0	1.93145	NA	NA	0	0	0.474726	0	0	0.521549	0.448688	0.0699529	NO	NO	NO	NO
E9QP44	Uniprot	Arap2	ArfGAP with RhoGAP domain, ankyrin repeat and PH domain 2	212285	ENSMUSG00000037999	Arf-GAP with Rho-GAP domain, ANK repeat and PH domain-containing protein 2	1	1	0.6	1.27525	1.08152	NA	NA	1.12062	0.912904	NA	NA	0.830326	0.779385	NA	NA	0.862848	0.791586	0.683018	0.462579	0.236957	0.061326	NO	NO	NO	NO
E9QP99	Uniprot	Golga3	golgi autoantigen, golgin subfamily a, 3	269682	ENSMUSG00000029502	Golgin subfamily A member 3	10	10	7.3	0.844681	1.58982	1.22344	1.21178	0.684514	1.1334	1.0541	0.991297	0.859245	0.888341	0.783406	0.735975	0.793334	0.845638	0.670874	0.309743	0.252886	0.0434604	NO	NO	NO	NO
E9QPD7	Uniprot	Pcx	pyruvate carboxylase	18563	ENSMUSG00000024892	Pyruvate carboxylase (EC 6.4.1.1)	36	36	32.8	1.06739	1.01572	1.01432	1.00616	0.876193	1.0202	0.982986	0.976906	0.983773	1.03672	0.994939	1.02469	0.939734	1.04767	0.984534	0.197287	0.265351	0.363905	NO	NO	NO	NO
E9QPE7	Uniprot	Myh11	myosin, heavy polypeptide 11, smooth muscle	17880	ENSMUSG00000018830	Myosin-11	120	6	50.1	0.89705	0.892157	1.02471	1.0379	0.905568	1.78347	0.987208	0.925767	0.547512	0.974242	0.980228	1.04419	1.19476	0.770569	0.920648	0.499719	0.357765	0.461062	NO	NO	NO	NO
E9QPQ8	Uniprot	Mrpl48	mitochondrial ribosomal protein L48	52443	ENSMUSG00000030706	39S ribosomal protein L48, mitochondrial	1	1	5.2	1.42677	1.16244	NA	NA	1.1654	0.901239	NA	NA	0.554345	0.789812	NA	NA	0.798173	0.650408	0.519139	0.39135	0.227591	0.0673855	NO	NO	NO	NO
E9QPR5	Uniprot	Ppp4r1	protein phosphatase 4, regulatory subunit 1	70351	ENSMUSG00000061950	Serine/threonine-protein phosphatase 4 regulatory subunit 1	17	17	19.8	1.14569	1.08616	1.06321	0.987886	1.00365	1.00322	1.04192	0.968012	0.924775	0.836492	0.981544	0.957429	0.937859	0.92119	0.863946	0.193255	0.10414	0.024069	NO	NO	NO	NO
E9QPR6	Uniprot	Tmprss13	transmembrane protease, serine 13	214531	ENSMUSG00000037129	Transmembrane protease serine 13	7	6	39	0.894775	0.969404	0.894714	1.13232	1.01231	1.08559	0.922335	1.03535	0.949031	1.08888	0.998564	1.01671	1.04224	0.999408	1.04163	0.603599	0.913329	0.455584	NO	NO	NO	NO
E9QPX3	Uniprot	Ndufs4	NADH:ubiquinone oxidoreductase core subunit S4	17993	ENSMUSG00000021764	NADH dehydrogenase [ubiquinone] iron-sulfur protein 4, mitochondrial	7	7	37.7	0.829133	1.00925	0.816973	1.02106	1.08263	1.00395	1.104	0.934557	0.992138	1.0829	1.26232	0.861081	1.12205	1.01777	1.14199	0.238215	0.796079	0.20421	NO	NO	NO	NO
E9QQ38	Uniprot	Ddhd1	DDHD domain containing 1	114874	ENSMUSG00000037697	Phospholipase DDHD1	10	10	12.9	1.1524	1.17939	1.15054	1.08275	0.943296	0.888539	1.01273	0.933976	0.883332	0.953043	0.923809	0.896195	0.827705	0.967669	0.800945	0.0224844	0.3878	0.00398901	NO	NO	NO	NO
F2Z456	Uniprot	Cyb5r3	cytochrome b5 reductase 3	109754	ENSMUSG00000018042	NADH-cytochrome b5 reductase (EC 1.6.2.2)	14	14	40.3	0.884718	0.819177	0.966322	0.888728	1.11697	1.03014	1.06626	0.962896	1.07182	1.07719	1.12872	0.987073	1.17346	1.0212	1.19833	0.0508402	0.620019	0.0105478	NO	NO	NO	NO
F6Q3W0	Uniprot	Wdr5	WD repeat domain 5	140858	ENSMUSG00000026917	WD repeat-containing protein 5 (Fragment)	6	1	24.6	1.09303	1.39946	NA	NA	0	1.06602	NA	NA	1.41767	1.02382	NA	NA	0.427695	2.29028	0.97954	0.418347	0.389851	0.832128	NO	NO	NO	NO
F6Q8A4	Uniprot	Rps6ka1	ribosomal protein S6 kinase polypeptide 1	20111	ENSMUSG00000003644	Ribosomal protein S6 kinase alpha-1 (Fragment)	21	12	31.7	1.09038	1.24656	1.07879	1.03048	1.13918	0.843812	0.995626	1.00954	0.808589	0.871481	0.977453	0.908104	0.896979	0.894053	0.801947	0.279171	0.232182	0.0150666	NO	NO	NO	NO
F6Q8D3	Uniprot	Atp11c	ATPase, class VI, type 11C	320940	ENSMUSG00000062949	Phospholipid-transporting ATPase (EC 3.6.3.1)	12	10	10.6	1.14779	1.09351	1.08691	0.956742	1.02605	0.95085	1.06996	0.9686	0.88335	0.898451	0.970003	0.947786	0.937105	0.921338	0.86339	0.312399	0.0965793	0.0234605	NO	NO	NO	NO
F6RLD8	Uniprot	Ihh	Indian hedgehog	16147	ENSMUSG00000006538	Hedgehog protein	2	2	4.9	0	2.1307	1.23967	1.18819	1.77443	2.09487	1.72735	1.29987	0	0	0.544924	0	1.51287	0.0790144	0.119539	0.34977	0.0107157	0.0660303	YES	NO	YES	NO
F6RPJ9	Uniprot	Ide	insulin degrading enzyme	15925	ENSMUSG00000056999	Insulin-degrading enzyme (Fragment)	24	23	26.4	1.1632	1.07307	1.07524	1.08525	0.993336	1.0714	1.27794	0.950311	0.78606	0.912934	0.875658	0.735604	0.976397	0.771085	0.752885	0.743052	0.0558273	0.00551049	NO	NO	NO	NO
F6S200	Uniprot	Plekhg1	pleckstrin homology domain containing, family G (with RhoGef domain) member 1	213783	ENSMUSG00000040624	Pleckstrin homology domain-containing, family G (with RhoGef domain) member 1 (Fragment)	5	5	3.3	0.971588	0.507828	0.828912	0.532093	1.17261	0.630569	0.94153	0.596894	1.07198	1.64542	1.70957	1.391	1.17645	1.74107	2.04828	0.568224	0.0493282	0.0122478	YES	NO	NO	YES
F6SMY7	Uniprot	Mycbp2	MYC binding protein 2, E3 ubiquitin protein ligase	105689	ENSMUSG00000033004	E3 ubiquitin-protein ligase MYCBP2 (Fragment)	30	30	6.9	1.13768	1.21659	1.20423	1.00154	1.05387	0.934655	0.957146	1.06562	0.791717	0.865485	0.784466	0.986994	0.87966	0.854753	0.751892	0.125356	0.0785588	0.0111095	NO	NO	NO	NO
F6SXE5	Uniprot	Gtsf1	gametocyte specific factor 1	74174	ENSMUSG00000022487	Gametocyte-specific factor 1 (Fragment)	8	8	30.9	1.19221	1.28042	0.804496	1.69845	1.12504	1.10464	1.21171	1.0078	0.617633	0.680061	0.808824	0.468726	0.894207	0.578812	0.517578	0.570445	0.0129063	0.0272587	NO	NO	NO	NO
F6TFN2	Uniprot	Lmo7	LIM domain only 7	380928	ENSMUSG00000033060	LIM domain only 7 (Fragment)	37	1	32.1	1.32405	2.07986	1.24356	1.94297	0	2.59609	1.4092	0	0	0	0	1.40427	0.607743	0.350603	0.213077	0.456299	0.430639	0.0246548	YES	NO	NO	YES
F6TQW2	Uniprot	Ighg2c	immunoglobulin heavy constant gamma 2C	404711	ENSMUSG00000076612	Immunoglobulin heavy constant gamma 2C (Fragment)	2	1	5.9	1.08321	1.44433	NA	NA	0.707204	0.682703	NA	NA	0.82982	1.25273	NA	NA	0.549905	1.49834	0.823943	0.162534	0.294037	0.424024	NO	NO	NO	NO
F6TVX7	Uniprot	Gm20671	predicted gene 20671	NA	ENSMUSG00000093574	Uncharacterized protein (Fragment)	9	9	15.5	0.736774	0.805378	0.803235	0.821344	1.98605	0.802339	1.11724	0.967879	0.758067	0.911394	1.30806	0.982238	1.53897	0.812507	1.25042	0.249083	0.480268	0.122807	NO	NO	NO	NO
F6VAN0	Uniprot	Atf6	activating transcription factor 6	226641	ENSMUSG00000026663	Cyclic AMP-dependent transcription factor ATF-6 alpha (cAMP-dependent transcription factor ATF-6 alpha) (Activating transcription factor 6 alpha) (ATF6-alpha) [Cleaved into: Processed cyclic AMP-dependent transcription factor ATF-6 alpha]	2	2	3.7	0	0	0.826059	0	2.23912	0	0.54749	0.59921	1.16013	2.60075	2.00551	2.02173	4.09876	2.30022	9.42804	0.363613	0.145333	0.00811688	YES	NO	NO	YES
F6VG99	Uniprot	Lmo7	LIM domain only 7	380928	ENSMUSG00000033060	LIM domain only 7 (Fragment)	40	3	25.3	1.19142	1.20534	1.13252	1.55601	0.945144	1.04035	0.774573	1.05809	0.771571	0.846172	0.61589	0.862918	0.750825	0.811006	0.608923	0.0838419	0.12333	0.0094209	NO	NO	NO	NO
F6VW30	Uniprot	Ywhaq	tyrosine 3-monooxygenase/tryptophan 5-monooxygenase activation protein theta	22630	ENSMUSG00000076432	14-3-3 protein theta (Fragment)	20	15	49.2	1.02365	0.986633	0.96491	0.966759	1.03372	1.01181	1.01693	0.981218	0.990543	0.953639	1.01515	1.05504	1.02581	0.992751	1.01837	0.291	0.72856	0.419046	NO	NO	NO	NO
F6W687	Uniprot	Hmgn2	high mobility group nucleosomal binding domain 2	15331	ENSMUSG00000003038	Non-histone chromosomal protein HMG-17 (Fragment)	4	4	35.7	1.68875	1.50367	2.33147	1.94907	0.866717	0.360419	0.233977	0.623206	0.612403	0.968047	0.419823	0.442449	0.278915	1.17195	0.326875	0.0227176	0.637854	0.0057862	YES	YES	NO	YES
F6W741	Uniprot	Mtmr14	myotubularin related protein 14	97287	ENSMUSG00000030269	Myotubularin-related protein 14 (Fragment)	11	2	42	1.08748	1.28786	NA	NA	0.793843	0.639783	NA	NA	0.804256	1.38677	NA	NA	0.603544	1.52831	0.922405	0.131543	0.377479	0.682848	NO	NO	NO	NO
F6WJB7	Uniprot	Usp34	ubiquitin specific peptidase 34	17847	ENSMUSG00000056342	Ubiquitin carboxyl-terminal hydrolase 34 (Fragment)	2	2	0.8	NA	NA	1.25717	1.26708	NA	NA	1.25049	1.08177	NA	NA	0.520043	0.623449	0.923942	0.490294	0.453003	0.463273	0.0571611	0.0103608	YES	NO	NO	YES
F6WNZ2	Uniprot	Acsl1	acyl-CoA synthetase long-chain family member 1	14081	ENSMUSG00000018796	Long-chain-fatty-acid--CoA ligase 1 (Fragment)	3	1	29.5	0.840777	1.1103	NA	NA	1.23687	0.932253	NA	NA	0.89846	0.981339	NA	NA	1.11176	0.866616	0.963466	0.671535	0.479065	0.713053	NO	NO	NO	NO
F6X4N5	Uniprot	Stx16	syntaxin 16	228960	ENSMUSG00000027522	Syntaxin-16	4	4	13.8	0.567639	2.67785	NA	NA	0.677531	0.692809	NA	NA	0.683414	0.700754	NA	NA	0.422229	1.01009	0.42649	0.538026	0.605224	0.395386	NO	NO	NO	NO
F6Y616	Uniprot	Paip1	polyadenylate binding protein-interacting protein 1	218693	ENSMUSG00000025451	Polyadenylate-binding protein-interacting protein 1	14	14	22.1	0.93478	0.983304	1.07935	0.897553	0.946214	0.971533	1.00775	0.926341	1.00891	1.15525	1.05886	1.03015	0.988923	1.10419	1.09196	0.793785	0.0657311	0.111944	NO	NO	NO	NO
F6YFW9	Uniprot	Mib1	mindbomb E3 ubiquitin protein ligase 1	225164	ENSMUSG00000024294	E3 ubiquitin-protein ligase MIB1 (Fragment)	2	1	7.9	NA	NA	0	0	NA	NA	0	0	NA	NA	0	6	#DIV/0!	#DIV/0!	#DIV/0!	0.917125	0.447848	0.352901	NO	NO	NO	NO
F6YSQ2	Uniprot	Thrap3	thyroid hormone receptor associated protein 3	230753	ENSMUSG00000043962	Thyroid hormone receptor-associated protein 3 (Fragment)	2	1	17	0	3.24568	1.35067	0.776103	2.75432	0	1.30971	0.630421	0	0	1.28498	0.648111	0.873802	0.411782	0.359816	0.824154	0.38041	0.251418	NO	NO	NO	NO
F6ZDS4	Uniprot	Tpr	translocated promoter region, nuclear basket protein	108989	ENSMUSG00000006005	Nucleoprotein TPR (NPC-associated intranuclear protein) (Translocated promoter region and nuclear basket protein)	64	64	27.2	1.02758	0.970883	0.961815	0.981077	0.82625	0.914659	0.970179	0.973134	1.14131	1.11932	1.05932	1.05448	0.93476	1.18734	1.10988	0.222149	0.0253615	0.0111834	NO	NO	NO	NO
F6ZFU0	Uniprot	Eef1d	eukaryotic translation elongation factor 1 delta (guanine nucleotide exchange protein)	66656	ENSMUSG00000055762	Elongation factor 1-delta (Fragment)	15	1	27.2	0	6	NA	NA	0	0	NA	NA	0	0	NA	NA	0	#DIV/0!	0	0.50083	0.91897	0.354519	NO	NO	NO	NO
F6ZGI7	Uniprot	Mocs2	molybdenum cofactor synthesis 2	17434	ENSMUSG00000015536	Molybdopterin synthase sulfur carrier subunit (Molybdenum cofactor synthesis protein 2 small subunit) (Molybdenum cofactor synthesis protein 2A) (MOCS2A) (Sulfur carrier protein MOCS2A)	3	3	36.4	1.044	0.88033	1.41512	0.464307	0.988896	0.919002	1.28981	0.584543	1.15741	1.01036	1.05337	1.19285	0.994348	1.16703	1.16043	0.910022	0.377506	0.400642	NO	NO	NO	NO
F6ZGN3	Uniprot	Myo18a	myosin XVIIIA	360013	ENSMUSG00000000631	Unconventional myosin-XVIIIa (Fragment)	1	1	2	NA	NA	1.27961	1.18078	NA	NA	1.00772	0.814794	NA	NA	0.845234	0.87187	0.740741	0.942165	0.6979	0.17579	0.62946	0.023773	NO	NO	NO	NO
F6ZQA3	Uniprot	Numa1	nuclear mitotic apparatus protein 1	101706	ENSMUSG00000066306	Nuclear mitotic apparatus protein 1 (Fragment)	9	1	12.6	NA	NA	0.869949	0.898943	NA	NA	0.933714	1.2586	NA	NA	1.00186	1.03693	1.23937	0.929973	1.15258	0.416314	0.661346	0.0311536	NO	NO	NO	NO
F7BBA2	Uniprot	Stard7	START domain containing 7	99138	ENSMUSG00000027367	StAR-related lipid transfer protein 7, mitochondrial (Fragment)	4	4	9.8	0.227675	0.381803	1.46008	1.27618	1.79735	0.587003	0.890214	0.819121	1.22835	1.77782	0.707251	0.84715	1.22355	1.11405	1.3631	0.6827	0.715887	0.393409	NO	NO	NO	NO
F7BGR7	Uniprot	Gm21992	predicted gene 21992	102902673	ENSMUSG00000096370	Uncharacterized protein	9	6	18.9	0.977418	1.11952	1.01758	1.14949	0.892801	1.01137	1.12096	0.981047	0.939359	1.05953	0.898648	0.832275	0.939533	0.931015	0.874719	0.432587	0.383567	0.0718509	NO	NO	NO	NO
F7C846	Uniprot	Mtx1	metaxin 1	17827	ENSMUSG00000064068	Metaxin-1	13	13	26.9	0.943581	1.03821	0.988147	0.978866	1.04723	0.918274	1.03599	0.958696	0.97763	1.07508	0.992435	1.04586	1.00289	1.03303	1.03601	0.882209	0.457076	0.236003	NO	NO	NO	NO
F7C9P2	Uniprot	Fbxw25	F-box and WD-40 domain protein 25	546160	ENSMUSG00000094992	F-box and WD-40 domain protein 25	13	5	24.2	0.999873	0.924124	1.01105	0.959141	1.14994	0.956104	0.945661	0.778065	0.943052	1.02691	1.07494	1.23114	0.983459	1.11653	1.09806	0.814542	0.341121	0.157812	NO	NO	NO	NO
F7CB97	Uniprot	Clip1	CAP-GLY domain containing linker protein 1	56430	ENSMUSG00000049550	CAP-Gly domain-containing linker protein 1 (Fragment)	40	30	31.7	1.13948	1.05122	1.03015	1.04414	1.03272	0.953118	1.08383	1.02899	0.915119	0.908346	0.928957	0.883922	0.961	0.887203	0.852602	0.393883	0.0270426	0.00544538	NO	NO	NO	NO
F7DBT7	Uniprot	Rfxap	regulatory factor X-associated protein	170767	ENSMUSG00000036615	Regulatory factor X-associated protein	4	4	17.3	0.758968	0.842756	1.87035	1.44545	0.889429	0.752591	1.74895	0.935255	2.14451	0.61175	0	0	0.879757	0.637105	0.560497	0.697691	0.5202	0.32226	NO	NO	NO	NO
F8VPJ9	Uniprot	Olfr631	olfactory receptor 631	258961	ENSMUSG00000042219	Olfactory receptor	1	1	2.5	0.988407	1.11811	0.884252	1.00788	0.941409	1.04792	1.09189	0.908917	0.950729	0.953424	0.950575	1.15649	0.99787	1.00528	1.00314	0.903497	0.871052	0.878004	NO	NO	NO	NO
F8VPK0	Uniprot	Ttc37	tetratricopeptide repeat domain 37	218343	ENSMUSG00000033991	Tetratricopeptide repeat domain 37	14	14	10.4	1.03977	1.04122	1.11721	1.2356	1.00415	1.14738	0.655839	1.51542	0.84907	0.918408	0.967563	0.50836	0.974963	0.750301	0.731516	0.845593	0.289165	0.0412077	NO	NO	NO	NO
F8VPL2	Uniprot	Pik3c2a	phosphatidylinositol-4-phosphate 3-kinase catalytic subunit type 2 alpha	18704	ENSMUSG00000030660	Phosphatidylinositol 4-phosphate 3-kinase C2 domain-containing subunit alpha	13	13	7.8	1.48926	1.11266	1.19	1.03918	0.83437	0.791825	1.23931	0.721898	0.780948	0.990938	1.04786	0.761754	0.742564	0.998355	0.741342	0.161989	0.914106	0.0446427	NO	NO	NO	NO
F8VPM7	Uniprot	Erc1	ELKS/RAB6-interacting/CAST family member 1	111173	ENSMUSG00000030172	ELKS/Rab6-interacting/CAST family member 1	4	4	4	1.41484	1.86994	3	0	1.71426	0.693535	3	0	0.307431	0	0	0	0.860459	0.0568495	0.0489167	0.797255	0.145431	0.0526796	NO	NO	NO	NO
F8VPN4	Uniprot	Agl	amylo-1,6-glucosidase, 4-alpha-glucanotransferase	77559	ENSMUSG00000033400	Amylo-1,6-glucosidase, 4-alpha-glucanotransferase	14	14	9.5	1.44347	1.19093	0.482225	0.660574	0.999091	0.918317	1.93427	0.52566	0.572986	0.875198	0.331246	2.06603	1.15888	0.878492	1.01807	0.710215	0.748084	0.884656	NO	NO	NO	NO
F8VPT6	Uniprot	Evi5	ecotropic viral integration site 5	14020	ENSMUSG00000011831	Ecotropic viral integration site 5 protein	4	4	4.6	0.866472	0.874687	0.953893	0.689396	0.872506	0.866311	0.940675	1.00529	1.24744	1.27258	1.2381	1.17264	1.08874	1.33814	1.45689	0.385354	0.0102105	0.00479487	NO	NO	NO	NO
F8VPU2	Uniprot	Farp1	FERM, RhoGEF (Arhgef) and pleckstrin domain protein 1 (chondrocyte-derived)	223254	ENSMUSG00000025555	FERM, ARHGEF and pleckstrin domain-containing protein 1 (FERM, RhoGEF and pleckstrin domain-containing protein 1)	10	10	10.2	0.76584	1.77452	1.08876	0.921789	1.14601	1.39108	1.27202	1.29658	0.484745	0.437806	0.736972	0.683876	1.12191	0.458978	0.51493	0.612145	0.0100641	0.0544327	YES	NO	YES	NO
F8VPV0	Uniprot	Pcnt	pericentrin (kendrin)	18541	ENSMUSG00000001151	Pericentrin	47	47	17.5	0.769217	0.84241	0.808763	0.738885	0.756452	0.84757	0.929824	0.798001	1.42578	1.35857	1.42973	1.2948	1.05462	1.6534	1.74372	0.451316	0.00684564	0.00265789	NO	NO	NO	NO
F8VPX2	Uniprot	Fbxw9	F-box and WD-40 domain protein 9	68628	ENSMUSG00000008167	F-box and WD-40 domain protein 9	7	7	15.5	0.948749	0.518862	1.01079	1.00057	0.856305	2.01756	1.03918	0.943545	0.740791	0.917731	1.06394	0.941972	1.39598	0.754528	1.05331	0.382777	0.367966	0.632849	NO	NO	NO	NO
F8VPY0	Uniprot	Bnc1	basonuclin 1	12173	ENSMUSG00000025105	Zinc finger protein basonuclin-1	3	3	3.5	NA	NA	0.90742	0.910305	NA	NA	1.00959	0.901122	NA	NA	1.16876	1.10281	1.05115	1.18886	1.24967	0.547263	0.149997	0.0254886	NO	NO	NO	NO
F8VPZ3	Uniprot	Usp32	ubiquitin specific peptidase 32	237898	ENSMUSG00000000804	Ubiquitin-specific peptidase 32	2	2	1.1	0.989313	0.878983	1.3282	1.09419	1.03842	0.984493	0.954375	0.912919	1.14774	0.96105	0.831547	0.878766	0.906662	0.981725	0.890092	0.442151	0.769645	0.304824	NO	NO	NO	NO
F8VQ05	Uniprot	Fryl	FRY like transcription coactivator	72313	ENSMUSG00000070733	FRY-like transcription coactivator	11	10	3.7	1.39195	1.56969	1.23962	0.918339	0.72163	0.922469	1.22524	1.01593	0.618663	0.775598	0.796227	0.804637	0.758902	0.770892	0.585031	0.208168	0.14108	0.0161703	NO	NO	NO	NO
F8VQ28	Uniprot	Pxn	paxillin	19303	ENSMUSG00000029528	Paxillin	2	2	3.6	0.975446	0.894779	NA	NA	0.985053	0.898648	NA	NA	1.17328	1.0728	NA	NA	1.00721	1.19237	1.20096	0.868477	0.157955	0.0885184	NO	NO	NO	NO
F8VQ29	Uniprot	Iqgap3	IQ motif containing GTPase activating protein 3	404710	ENSMUSG00000028068	IQ motif-containing GTPase-activating protein 3	4	3	2.3	0.729134	0.66592	0.720678	1.22632	1.13622	1.13703	0.850432	1.02789	1.22741	1.10429	1.11781	1.05687	1.24222	1.08546	1.34839	0.313928	0.338164	0.0701862	NO	NO	NO	NO
F8VQ70	Uniprot	Scaper	S phase cyclin A-associated protein in the ER	244891	ENSMUSG00000034007	S phase cyclin A-associated protein in the ER	3	3	1.9	NA	NA	0.989237	1.07572	NA	NA	1.06852	1.06196	NA	NA	0.913757	0.89081	1.03173	0.847024	0.873902	0.584056	0.0253352	0.0887724	NO	NO	NO	NO
F8VQ95	Uniprot	Tacc1	transforming, acidic coiled-coil containing protein 1	320165	ENSMUSG00000065954	Transforming acidic coiled-coil-containing protein 1	15	10	17.3	1.00648	1.01428	1.03385	1.09097	1.04781	1.00522	0.979768	0.956194	0.883109	1.04311	1.00194	0.937273	0.962227	0.969024	0.932421	0.297173	0.492799	0.113997	NO	NO	NO	NO
F8VQB6	Uniprot	Myo10	myosin X	17909	ENSMUSG00000022272	Unconventional myosin-X (Unconventional myosin-10)	62	59	27.3	1.19066	1.13908	1.12436	1.11212	1.13805	1.05256	1.12277	1.09213	0.690293	0.789344	0.714761	0.833857	0.964804	0.687378	0.663185	0.258623	0.00991928	0.00260066	NO	NO	NO	NO
F8VQC1	Uniprot	Srp72	signal recognition particle 72	66661	ENSMUSG00000036323	Signal recognition particle subunit SRP72	17	17	25.5	0.79788	0.663973	0.958551	0.93327	0.711127	0.657608	0.937124	0.956545	1.45072	1.71869	1.11037	1.10414	0.972785	1.65029	1.60538	0.804681	0.0470402	0.0257415	NO	NO	NO	NO
F8VQC9	Uniprot	Slc4a7	solute carrier family 4, sodium bicarbonate cotransporter, member 7	218756	ENSMUSG00000021733	Anion exchange protein	2	2	2.4	NA	NA	0	1.7694	NA	NA	1.73102	1.38	NA	NA	0	1.11958	1.75824	0.359877	0.632749	0.5893	0.282661	0.67449	NO	NO	NO	NO
F8VQD7	Uniprot	Ptprg	protein tyrosine phosphatase, receptor type, G	19270	ENSMUSG00000021745	Receptor-type tyrosine-protein phosphatase gamma	2	2	1.2	NA	NA	1.44605	1.39865	NA	NA	1.17656	1.16663	NA	NA	0.436696	0.375414	0.823703	0.346584	0.285482	0.0428956	0.0142124	0.00590476	YES	NO	YES	YES
F8VQE9	Uniprot	Agap3	ArfGAP with GTPase domain, ankyrin repeat and PH domain 3	213990	ENSMUSG00000023353	Arf-GAP with GTPase, ANK repeat and PH domain-containing protein 3	6	5	6.4	0.964242	1.04148	0.872087	0.906167	1.07496	0.986025	1.1029	1.10689	0.96392	0.969376	1.13604	0.875917	1.12865	0.923779	1.04262	0.092622	0.282827	0.472085	NO	NO	NO	NO
F8VQI4	Uniprot	Tmc3	transmembrane channel-like gene family 3	233424	ENSMUSG00000038540	Transmembrane channel-like protein	2	2	2.4	1.73273	0.370077	NA	NA	0	0	NA	NA	2.01774	1.87945	NA	NA	0	#DIV/0!	1.85333	0.35608	0.0128783	0.269317	YES	NO	YES	NO
F8WGL3	Uniprot	Cfl1	cofilin 1, non-muscle	12631	ENSMUSG00000056201	Cofilin-1	21	18	58.1	1.0346	0.923403	1.0108	0.909584	1.10254	1.02471	1.10001	1.10359	0.985198	0.92954	0.945976	0.930041	1.11666	0.875292	0.977403	0.0648698	0.0128661	0.452271	NO	NO	NO	NO
F8WGQ9	Uniprot	Kctd10	potassium channel tetramerisation domain containing 10	330171	ENSMUSG00000001098	BTB/POZ domain-containing adapter for CUL3-mediated RhoA degradation protein 3	5	3	14.9	0.699603	1.01729	0.259496	1.06823	0.899904	0.920772	0.721741	0.962249	1.191	1.27143	2.98829	0	1.1511	1.55528	1.79028	0.617926	0.482718	0.326495	NO	NO	NO	NO
F8WGT1	Uniprot	Ahcyl2	S-adenosylhomocysteine hydrolase-like 2	74340	ENSMUSG00000029772	Adenosylhomocysteinase (EC 3.3.1.1)	19	8	27.5	1.01269	1.0579	1.02317	1.023	1.07018	0.917191	1.08036	0.982626	0.998164	0.943875	0.935737	0.955107	0.983871	0.946307	0.931044	0.702412	0.284875	0.0111026	NO	NO	NO	NO
F8WGU3	Uniprot	Esrp1	epithelial splicing regulatory protein 1	207920	ENSMUSG00000040728	Epithelial-splicing regulatory protein 1	20	20	26.1	1.59045	1.60536	1.46784	1.48773	1.03756	1.02547	1.1326	1.06374	0.356365	0.384792	0.398743	0.449341	0.692424	0.373116	0.258355	0.0156	0.0101818	0.00386207	YES	NO	YES	YES
F8WHW6	Uniprot	Pip5k1c	phosphatidylinositol-4-phosphate 5-kinase, type 1 gamma	18717	ENSMUSG00000034902	Phosphatidylinositol 4-phosphate 5-kinase type-1 gamma	4	4	5.7	1.2594	0.878284	1.40722	1.5522	1.22106	0.915411	0.775235	0.811304	0.964378	0.761465	0.720811	0.733228	0.730417	0.854115	0.62386	0.176565	0.334291	0.0266455	NO	NO	NO	NO
F8WI37	Uniprot	Kmt2c	lysine (K)-specific methyltransferase 2C	231051	ENSMUSG00000038056	Histone-lysine N-methyltransferase 2C	9	9	1.8	1.06026	1.14371	0.855504	0.803663	0.933379	0.792283	1.01432	1.0636	0.919413	1.15095	1.14022	1.12269	0.984581	1.13926	1.1217	0.847043	0.201573	0.231372	NO	NO	NO	NO
F8WIA1	Uniprot	Clip1	CAP-GLY domain containing linker protein 1	56430	ENSMUSG00000049550	CAP-Gly domain-containing linker protein 1	32	18	20	1.18247	1.11285	1.12082	1.1323	1.01157	1.05917	1.11274	0.96689	0.871609	0.762332	0.839059	0.828192	0.91248	0.795399	0.725785	0.0774334	0.0138411	0.00268775	NO	NO	NO	NO
F8WIE5	Uniprot	Hectd1	HECT domain E3 ubiquitin protein ligase 1	207304	ENSMUSG00000035247	E3 ubiquitin-protein ligase HECTD1	66	66	26.6	0.929695	1.00719	1.02519	0.951934	0.9957	0.992616	1.03263	1.00749	1.00953	1.06527	0.956198	1.02656	1.02924	1.00723	1.03668	0.379165	0.732342	0.254722	NO	NO	NO	NO
F8WIG5	Uniprot	Diaph3	diaphanous related formin 3	56419	ENSMUSG00000022021	Protein diaphanous homolog 3	2	2	2	1.41818	1.20703	NA	NA	0.861904	1.08124	NA	NA	0.787965	0.643669	NA	NA	0.740185	0.736761	0.545339	0.245694	0.240804	0.0439532	NO	NO	NO	NO
F8WIK0	Uniprot	Ciapin1	cytokine induced apoptosis inhibitor 1	109006	ENSMUSG00000031781	Anamorsin (Cytokine-induced apoptosis inhibitor 1) (Fe-S cluster assembly protein DRE2 homolog)	8	8	27.2	0.487696	0.890213	0.767968	0.709507	1.35442	0.855891	1.01005	0.828766	0.88214	1.52964	1.37139	1.31232	1.41807	1.25842	1.78452	0.163831	0.254202	0.0188652	NO	NO	NO	NO
F8WIT2	Uniprot	Anxa6	annexin A6	11749	ENSMUSG00000018340	Annexin	48	47	64.5	0.995274	0.916601	0.953818	0.921297	1.02367	0.965757	1.05638	0.954006	1.06006	1.03863	1.09896	1.01554	1.0562	1.05335	1.11255	0.213629	0.17273	0.0106275	NO	NO	NO	NO
F8WIV2	Uniprot	Serpinb6a	serine (or cysteine) peptidase inhibitor, clade B, member 6a	20719	ENSMUSG00000060147	Serine (or cysteine) peptidase inhibitor, clade B, member 6a	10	10	25.1	1.28612	1.19877	1.11772	1.32718	1.18996	0.78694	1.07725	0.992784	0.913308	0.6249	0.668038	0.817031	0.820914	0.747054	0.613267	0.129101	0.092441	0.0055423	NO	NO	NO	NO
F8WIY7	Uniprot	Stard13	StAR-related lipid transfer (START) domain containing 13	243362	ENSMUSG00000016128	StAR-related lipid transfer protein 13	7	7	7.7	0.184866	0.252504	0.553742	0.527638	3.23722	0.371604	0.619582	0.773767	0.900103	1.0537	1.69907	1.8262	3.29361	1.09534	3.60762	0.340074	0.812803	0.0127235	YES	NO	NO	YES
F8WJ05	Uniprot	Itih1	inter-alpha trypsin inhibitor, heavy chain 1	16424	ENSMUSG00000006529	Inter-alpha-trypsin inhibitor heavy chain H1	8	8	9.3	0.547212	0.262878	0.780132	0.570204	2.6202	2.14213	1.98055	1.68694	0.264068	0.163519	0.479133	0.503041	3.90192	0.167235	0.652538	0.0243146	0.010192	0.179277	YES	YES	YES	NO
F8WJ93	Uniprot	Eml4	echinoderm microtubule associated protein like 4	78798	ENSMUSG00000032624	Echinoderm microtubule-associated protein-like 4	12	12	11.8	1.1913	1.12011	1.23111	1.15399	1.21862	0.985488	0.924802	1.10131	0.79191	0.692577	0.792525	0.796262	0.900714	0.726505	0.654374	0.231307	0.0261297	0.00288136	NO	NO	NO	NO
F8WJD4	Uniprot	Sympk	symplekin	68188	ENSMUSG00000023118	Symplekin	14	14	12.7	1.14463	1.08265	1.21104	1.149	0.981992	0.941975	1.1129	0.978035	0.939988	0.90877	0.891759	0.657267	0.87522	0.846292	0.740692	0.063601	0.128525	0.0103293	NO	NO	NO	NO
Q60710	Uniprot	Samhd1	SAM domain and HD domain, 1	56045	ENSMUSG00000027639	Deoxynucleoside triphosphate triphosphohydrolase SAMHD1 (dNTPase) (EC 3.1.5.-) (Interferon-gamma-inducible protein Mg11) (SAM domain and HD domain-containing protein 1) (mSAMHD1)	18	18	30.4	0.678695	0.779164	0.92695	0.994537	1.20809	0.75212	1.04624	0.958737	1.28537	1.29656	0.999844	1.07369	1.17336	1.17409	1.37762	0.356749	0.253916	0.0264695	NO	NO	NO	NO
G3UVU2	Uniprot	Sf3a2	splicing factor 3a, subunit 2	20222	ENSMUSG00000020211	Splicing factor 3A subunit 2 (Splicing factor 3a, subunit 2, isoform CRA_b)	2	2	4.9	1.2025	1.48658	6	0	0.952951	0.92116	0	0	0.75403	0.682782	0	0	0.215686	0.766663	0.165358	0.346641	0.71983	0.187504	NO	NO	NO	NO
G3UVU5	Uniprot	Tbc1d14	TBC1 domain family, member 14	100855-	ENSMUSG00000029192	TBC1 domain family member 14 (TBC1 domain family, member 14)	4	4	6.9	0.174472	0.345502	0.533559	0.509647	0.304115	0.52167	0.615192	0.758208	3.22201	1.43223	1.78499	1.7984	1.40687	3.74577	5.26979	0.349047	0.0326118	0.0114286	YES	NO	YES	YES
G3UW70	Uniprot	Lamtor5	late endosomal/lysosomal adaptor, MAPK and MTOR activator 5	68576	ENSMUSG00000087260	MCG21719 (Ragulator complex protein LAMTOR5)	3	3	37.2	0.659612	0.633214	0.62099	1.00495	1.2261	1.19798	1.03886	1.13805	1.10866	1.17443	0.950295	1.24686	1.57635	0.973756	1.53498	0.0347109	0.675877	0.0184295	NO	NO	NO	NO
G3UW85	Uniprot	Erh	ERH mRNA splicing and mitosis factor	13877	ENSMUSG00000021131	Enhancer of rudimentary homolog (MCG7617, isoform CRA_a)	2	2	12.2	1.04042	0.903514	1.00896	0.896946	0.891526	0.914948	0.676759	0.947663	1.21435	1.03524	1.35014	1.11953	0.891178	1.37552	1.22583	0.288039	0.0356926	0.0329617	NO	NO	NO	NO
G3UW86	Uniprot	Prc1	protein regulator of cytokinesis 1	233406	ENSMUSG00000038943	Protein regulator of cytokinesis 1 (Protein regulator of cytokinesis 1, isoform CRA_e)	11	1	17.5	NA	NA	0.27189	0	NA	NA	0.607763	0.550595	NA	NA	2.44573	2.12402	4.2604	3.94503	16.8074	0.159334	0.0311512	0.0150542	YES	NO	YES	YES
G3UW94	Uniprot	U2af1	U2 small nuclear ribonucleoprotein auxiliary factor (U2AF) 1	108121	ENSMUSG00000061613	MCG14259, isoform CRA_b (Splicing factor U2AF 35 kDa subunit)	3	3	10.5	1.28261	0.966045	0.964467	1.02573	0.914057	0.731244	0.786411	0.802959	1.26069	0.845351	1.11591	1.30452	0.763101	1.39936	1.06786	0.0692592	0.0570861	0.498932	NO	NO	NO	NO
G3UWC2	Uniprot	Naalad2	N-acetylated alpha-linked acidic dipeptidase 2	72560	ENSMUSG00000043943	N-acetylated alpha-linked acidic dipeptidase 2, isoform CRA_a (N-acetylated-alpha-linked acidic dipeptidase 2)	21	21	30.2	1.05834	1.09047	1.04783	1.02496	1.08348	1.07774	0.978921	1.02944	0.752475	0.937489	0.970858	0.947994	0.987678	0.86551	0.854845	0.679384	0.0809375	0.0302929	NO	NO	NO	NO
G3UWG2	Uniprot	Tiam1	T cell lymphoma invasion and metastasis 1	21844	ENSMUSG00000002489	T-cell lymphoma invasion and metastasis 1 (T-lymphoma invasion and metastasis-inducing protein 1)	3	3	1.7	0.718467	0.605793	0.741777	0.589624	0.576098	0.781577	0.745679	0.679726	1.63665	1.68142	1.71692	1.52627	1.04798	2.35755	2.47067	0.647634	0.00630137	0.00237288	YES	NO	YES	YES
G3UWS4	Uniprot	Ppp2r1b	protein phosphatase 2, regulatory subunit A, beta	73699	ENSMUSG00000032058	Serine/threonine-protein phosphatase 2A 65 kDa regulatory subunit A beta isoform	7	1	7.2	NA	NA	1.40772	1.14809	NA	NA	1.11478	0.904507	NA	NA	0.639107	0.785785	0.790076	0.70564	0.55751	0.345572	0.194395	0.059791	NO	NO	NO	NO
G3UWW6	Uniprot	Cpsf4l	cleavage and polyadenylation specific factor 4-like	52670	ENSMUSG00000018727	Cleavage and polyadenylation-specific factor 4-like	7	7	39	0.462448	0.469825	0.562592	0.533083	0.520601	1.77952	2.65872	0.698125	2.27242	0.495188	0.765055	0.782421	2.7895	0.76279	2.12781	0.200451	0.61228	0.174536	NO	NO	NO	NO
G3UWX1	Uniprot	Rfc1	replication factor C (activator 1) 1	19687	ENSMUSG00000029191	Replication factor C subunit 1	4	4	3.1	1.29861	0.919787	2.3895	0	0.980957	0.960837	0	1.41691	1.07113	0.768687	0	2.19359	0.728903	1.20088	0.875325	0.645797	0.725782	0.726186	NO	NO	NO	NO
G3UXW9	Uniprot	Gps1	G protein pathway suppressor 1	209318	ENSMUSG00000025156	COP9 signalosome complex subunit 1 (MCG2137, isoform CRA_b)	23	3	39.9	0.934158	0.880227	1.18963	0.67734	1.18907	1.44681	0.931428	0.672218	0.750129	0.799601	1.33871	1.19067	1.15162	0.962161	1.10805	0.567016	0.806189	0.502386	NO	NO	NO	NO
G3UY19	Uniprot	Prc1	protein regulator of cytokinesis 1	233406	ENSMUSG00000038943	Protein regulator of cytokinesis 1 (Protein regulator of cytokinesis 1, isoform CRA_b)	11	1	19.6	0	0	NA	NA	0	0	NA	NA	3.73779	2.26221	NA	NA	#DIV/0!	#DIV/0!	#DIV/0!	0.916538	0.0922411	0.0537357	NO	NO	NO	NO
G3UY52	Uniprot	Usp9x	ubiquitin specific peptidase 9, X chromosome	22284	ENSMUSG00000031010	Probable ubiquitin carboxyl-terminal hydrolase FAF-X (Fragment)	8	1	47.1	1.24405	1.03225	0	0	0	1.5152	1.91832	0	1.09635	1.11216	2.25993	1.82174	1.50838	1.83199	2.76334	0.672625	0.311902	0.0588407	NO	NO	NO	NO
G3UY86	Uniprot	Pfas	phosphoribosylformylglycinamidine synthase (FGAR amidotransferase)	237823	ENSMUSG00000020899	Phosphoribosylformylglycinamidine synthase (Fragment)	3	1	26.3	NA	NA	3.10071	2.89929	NA	NA	0	0	NA	NA	0	0	0	#DIV/0!	0	0.0227556	0.916814	0.00549656	YES	YES	NO	YES
G3UYX5	Uniprot	Rgs22	regulator of G-protein signalling 22	626596	ENSMUSG00000037627	Regulator of G-protein signaling 22	2	1	1.3	1.22276	1.00008	NA	NA	1.15553	0.912131	NA	NA	0.951562	0.757935	NA	NA	0.93019	0.826777	0.76906	0.697922	0.406251	0.18871	NO	NO	NO	NO
G3UZA7	Uniprot	Sumo3	small ubiquitin-like modifier 3	20610	ENSMUSG00000020265	Small ubiquitin-related modifier (SUMO)	3	2	22.1	1.17207	1.07205	1.0852	1.04955	1.00273	1.03042	1.06008	1.16995	0.840644	0.882084	0.769136	0.866075	0.973579	0.78766	0.766849	0.597653	0.0163054	0.00464654	NO	NO	NO	NO
G3X8R0	Uniprot	Reep5	receptor accessory protein 5	13476	ENSMUSG00000005873	Receptor expression-enhancing protein	9	9	25.4	0.988377	1.02463	1.00821	0.936253	0.889996	1.03996	1.06325	0.929897	1.08986	0.967181	1.07321	0.989188	0.991314	1.05005	1.04093	0.823979	0.414954	0.254068	NO	NO	NO	NO
G3X8R7	Uniprot	Zfp212	Zinc finger protein 212	232784	ENSMUSG00000052763	Zinc finger protein 212 (Zinc finger protein 212, isoform CRA_a)	1	1	2.6	NA	NA	0	0	NA	NA	0	6	NA	NA	0	0	#DIV/0!	0	#DIV/0!	0.498209	0.447569	0.918212	NO	NO	NO	NO
G3X8R8	Uniprot	Mrtfb;Mkl2	myocardin related transcription factor B;MKL/myocardin-like 2	239719	ENSMUSG00000009569	MCG123888 (MKL/myocardin-like protein 2)	6	5	5.2	0.913228	1.08914	1.02675	1.06121	1.01847	1.08306	1.13646	1.03859	0.97873	0.917369	0.823749	0.913242	1.04554	0.849531	0.888216	0.446945	0.0292339	0.0596756	NO	NO	NO	NO
G3X8T2	Uniprot	Zc3h18	zinc finger CCCH-type containing 18	76014	ENSMUSG00000017478	RIKEN cDNA 5830416A07, isoform CRA_c (Zinc finger CCCH domain-containing protein 18)	5	5	5	0.986508	0.979978	1.73522	0.651368	0.897519	0.588112	0.319551	0.707091	1.12865	1.41924	0.752482	1.83429	0.577126	2.04383	1.17955	0.210951	0.0783382	0.476703	NO	NO	NO	NO
G3X8U3	Uniprot	2210016F16Rik	RIKEN cDNA 2210016F16 gene	70153	ENSMUSG00000021550	Queuosine salvage protein	10	10	32.8	1.21315	0.935158	1.00641	0.987514	0.974343	0.985698	0.990714	1.01507	1.0309	0.860747	1.04293	0.95736	0.95741	0.981372	0.939576	0.56311	0.658649	0.365429	NO	NO	NO	NO
G3X8X0	Uniprot	Dhx16	DEAH (Asp-Glu-Ala-His) box polypeptide 16	69192	ENSMUSG00000024422	DEAH (Asp-Glu-Ala-His) box polypeptide 16 (DEAH (Asp-Glu-Ala-His) box polypeptide 16, isoform CRA_a)	3	2	3.1	NA	NA	1.60163	1.76264	NA	NA	0	0	NA	NA	1.61704	1.01869	0	#DIV/0!	0.783449	0.0271329	0.0831695	0.306269	YES	YES	NO	NO
G3X8X1	Uniprot	Ttc39c	tetratricopeptide repeat domain 39C	72747	ENSMUSG00000024424	RIKEN cDNA 2810439F02 (Tetratricopeptide repeat protein 39C)	6	6	11.7	1.34514	0.387802	0.940141	0.865646	1.43817	1.19689	1.09454	1.1923	1.31814	0.313854	0.973705	0.933668	1.39087	0.719105	1.00018	0.239346	0.218413	0.919988	NO	NO	NO	NO
G3X8X7	Uniprot	Vps16	VSP16 CORVET/HOPS core subunit	80743	ENSMUSG00000027411	Vacuolar protein sorting 16 (Yeast) (Vacuolar protein sorting-associated protein 16 homolog)	2	2	2.9	1.3146	1.28347	1.09881	1.01503	0.9878	0.880029	0.958776	1.09695	0.650893	0.883211	0.833748	0.996678	0.832688	0.857521	0.714048	0.124271	0.199444	0.0219727	NO	NO	NO	NO
G3X8Y3	Uniprot	Naa15	N(alpha)-acetyltransferase 15, NatA auxiliary subunit	74838	ENSMUSG00000063273	N-alpha-acetyltransferase 15, NatA auxiliary subunit (NMDA receptor-regulated gene 1)	17	15	17.3	1.14208	1.11445	1.14953	1.08465	1.03766	0.947388	1.00515	0.931479	0.915133	0.843292	0.980245	0.848942	0.873287	0.914815	0.798897	0.0279782	0.12942	0.00503286	NO	NO	NO	NO
G3X914	Uniprot	Cul5	cullin 5	75717	ENSMUSG00000032030	Cullin-5	7	7	8.3	1.4157	1.19261	0.81674	0.593926	0.727261	0.861082	1.07015	1.41713	0.911844	0.891505	1.26261	0.83945	1.01409	0.958237	0.971742	0.889976	0.76972	0.79438	NO	NO	NO	NO
G3X920	Uniprot	Armc8	armadillo repeat containing 8	74125	ENSMUSG00000032468	Armadillo repeat containing 8, isoform CRA_b (Armadillo repeat-containing protein 8)	16	16	26.6	1.18946	1.06613	0.946034	1.10124	1.03074	0.907286	0.935576	1.01777	0.84239	0.963985	0.898978	1.1004	0.904368	0.977997	0.884469	0.215649	0.70943	0.128423	NO	NO	NO	NO
G3X922	Uniprot	Dnajc13	DnaJ heat shock protein family (Hsp40) member C13	235567	ENSMUSG00000032560	DnaJ heat shock protein family (Hsp40) member C13 (MCG115602)	67	67	30.6	0.975749	0.97376	1.01709	0.931095	1.01149	0.983401	1.03048	1.00712	1.05108	1.00452	1.01184	1.00237	1.03459	1.00925	1.04416	0.232077	0.561248	0.0773346	NO	NO	NO	NO
G3X956	Uniprot	Supt16	suppressor of Ty 16;SPT16, facilitates chromatin remodeling subunit	114741	ENSMUSG00000035726	Suppressor of Ty 16 (Suppressor of Ty 16 homolog (S. cerevisiae))	34	34	28.5	0.956037	0.991497	1.00062	0.89521	1.03454	0.908937	1.02653	1.02019	1.08698	1.02201	1.04222	1.01523	1.0382	1.04417	1.08406	0.462287	0.291311	0.0342012	NO	NO	NO	NO
G3X972	Uniprot	Sec24c	Sec24 related gene family, member C (S. cerevisiae)	218811	ENSMUSG00000039367	SEC24 related gene family, member C (S. cerevisiae), isoform CRA_a (Sec24-related gene family, member C (S. cerevisiae))	24	24	25.4	0.979416	1.0556	0.964077	1.09057	1.1134	0.946982	1.01833	1.01397	0.992534	0.912071	0.95496	0.958089	1.00074	0.9328	0.933489	0.912505	0.167466	0.0853549	NO	NO	NO	NO
G3X975	Uniprot	Cars2	cysteinyl-tRNA synthetase 2 (mitochondrial)(putative)	71941	ENSMUSG00000056228	MCG11180, isoform CRA_a (Probable cysteine--tRNA ligase, mitochondrial)	11	11	24.6	0.947308	0.961191	0.80028	0.594183	1.12742	0.784784	0.799551	2.23813	1.20132	0.97798	0.814653	0.753197	1.49862	0.757018	1.13448	0.382964	0.459279	0.365408	NO	NO	NO	NO
G3X977	Uniprot	Itih2	inter-alpha trypsin inhibitor, heavy chain 2	16425	ENSMUSG00000037254	Inter-alpha trypsin inhibitor, heavy chain 2 (Inter-alpha-trypsin inhibitor heavy chain H2)	14	14	16	0.142643	0.171962	0.2829	0.235494	2.0062	1.90799	1.79265	1.74178	0.837629	0.933581	0.998366	0.948812	8.94192	0.499205	4.46385	0.00933333	0.00608511	0.00290647	YES	YES	YES	YES
G3X9F4	Uniprot	Tmem143	transmembrane protein 143	70209	ENSMUSG00000002781	Transmembrane protein 143 (Transmembrane protein 143, isoform CRA_a)	5	5	16.2	1.28605	0	0.950974	0.86059	0.955555	0.968241	1.02411	1.06323	1.8414	0.948758	1.0237	1.07741	1.29491	1.21942	1.57904	0.516643	0.376086	0.201919	NO	NO	NO	NO
G3X9G4	Uniprot	Dnm2	dynamin 2	13430	ENSMUSG00000033335	Dynamin-2	21	14	23	0.984405	0.742079	1.03361	1.14761	0.972951	1.05132	1.01574	0.699223	1.43088	0.818362	0.953647	1.15017	0.956887	1.16416	1.11397	0.732737	0.400718	0.424137	NO	NO	NO	NO
G3X9G9	Uniprot	Mettl7a3	methyltransferase like 7A3	668178	ENSMUSG00000058057	MCG123521, isoform CRA_a (Methyltransferase-like 7A3)	10	1	45.5	0	1.53187	0	0	0	1.58367	0	1.9574	1.4711	1.41336	1.97357	2.06903	2.31159	1.95621	4.52196	0.535206	0.219287	0.0234888	YES	NO	NO	YES
G3X9H5	Uniprot	Htt	huntingtin	15194	ENSMUSG00000029104	Huntingtin (Huntington disease gene homolog, isoform CRA_a)	26	26	9.2	1.31274	0.840786	0.999712	0.989773	0.866265	0.826352	1.02749	1.00652	0.917397	1.23646	0.951016	1.0255	0.899496	1.10834	0.996949	0.472915	0.339264	0.896632	NO	NO	NO	NO
G3X9J4	Uniprot	Relch	RAB11 binding and LisH domain, coiled-coil and HEAT repeat containing	227446	ENSMUSG00000026319	RIKEN cDNA 2310035C23 gene	32	2	30.5	1.77245	0.609428	NA	NA	1.10687	0.845364	NA	NA	0	1.66588	NA	NA	0.81962	0.853321	0.699399	0.751183	0.820895	0.647454	NO	NO	NO	NO
G3X9K3	Uniprot	Arfgef1	ADP-ribosylation factor guanine nucleotide-exchange factor 1(brefeldin A-inhibited)	211673	ENSMUSG00000067851	Brefeldin A-inhibited guanine nucleotide-exchange protein 1 (BIG1) (Brefeldin A-inhibited GEP 1) (ADP-ribosylation factor guanine nucleotide-exchange factor 1)	23	16	12.8	0.868372	0.86458	1.02857	1.00207	1.13562	0.84136	1.07627	1.04853	1.09921	1.19085	0.91008	0.934489	1.08986	1.00801	1.09859	0.40811	0.864963	0.243705	NO	NO	NO	NO
G3X9K4	Uniprot	Ppp6r2	protein phosphatase 6, regulatory subunit 2	71474	ENSMUSG00000036561	SAPS domain family, member 2, isoform CRA_a (Serine/threonine-protein phosphatase 6 regulatory subunit 2)	4	4	4.4	NA	NA	1.03325	1.0503	NA	NA	1.04519	0.971354	NA	NA	0.95466	0.945242	0.967835	0.942159	0.911855	0.539779	0.307253	0.0166624	NO	NO	NO	NO
G3X9M0	Uniprot	Dap3	death associated protein 3	65111	ENSMUSG00000068921	28S ribosomal protein S29, mitochondrial	2	2	5.8	0.813045	0.654066	NA	NA	1.59831	2.03759	NA	NA	0.221745	0.675248	NA	NA	2.47827	0.246705	0.611401	0.0981625	0.0845137	0.304193	NO	NO	NO	NO
G3X9N1	Uniprot	Arhgap24	Rho GTPase activating protein 24	231532	ENSMUSG00000057315	Rho GTPase activating protein 24, isoform CRA_b (Rho GTPase-activating protein 24)	1	1	1.2	NA	NA	0.716786	1.15806	NA	NA	0.933725	1.06116	NA	NA	1.11293	1.01734	1.06403	1.06787	1.13624	0.798032	0.502949	0.527055	NO	NO	NO	NO
G3X9P6	Uniprot	Obox5	oocyte specific homeobox 5	252829	ENSMUSG00000074366	MCG4771 (Oocyte-specific homeobox 5)	7	6	25.1	0	0.0801244	0.149932	0.252146	0.0392933	0.170344	0.171042	0.289442	1.66227	4.04797	2.30359	2.83385	1.38971	16.1876	22.4961	0.598678	0.0177215	0.00695935	YES	NO	YES	YES
G3X9Q6	Uniprot	Larp4	La ribonucleoprotein domain family, member 4	207214	ENSMUSG00000023025	La-related protein 4 (MCG123519)	8	8	11.7	1.5637	0.968322	1.3184	1.08243	0.717298	0.720141	0.979547	0.86673	0.913796	1.11675	0.860996	0.891898	0.665684	1.15218	0.766988	0.0784545	0.246434	0.0835937	NO	NO	NO	NO
G3X9T7	Uniprot	Lgals9	lectin, galactose binding, soluble 9	16859	ENSMUSG00000001123	Galectin	3	3	10.5	0.400019	0.706209	1.24017	1.08354	0.947493	0.94628	2.08988	1.46515	0	3	0.0520406	0.0692162	1.5886	0.572833	0.910004	0.270827	0.505807	0.82641	NO	NO	NO	NO
G3X9Y5	Uniprot	Ube4a	ubiquitination factor E4A	140630	ENSMUSG00000059890	Ubiquitin conjugation factor E4 A (Ubiquitination factor E4A, UFD2 homolog (S. cerevisiae))	12	12	12.8	0.973885	1.11495	1.01451	0.986635	1.06077	1.10796	1.0638	0.874077	0.877238	0.865198	1.02918	1.03179	1.00406	0.92617	0.929933	0.886815	0.360276	0.208055	NO	NO	NO	NO
G3X9Z0	Uniprot	Zwilch	zwilch kinetochore protein	68014	ENSMUSG00000032400	Protein zwilch homolog (Zwilch, kinetochore associated, homolog (Drosophila))	15	15	28.9	0.862534	0.724146	0.819016	1.03908	0.814548	0.871094	1.0551	1.15296	0.737938	1.98974	1.10859	0.825266	1.13032	1.1972	1.35322	0.40933	0.549627	0.287479	NO	NO	NO	NO
G3XA17	Uniprot	Eif4g2	eukaryotic translation initiation factor 4, gamma 2	13690	ENSMUSG00000005610	Eukaryotic translation initiation factor 4 gamma 2 (Eukaryotic translation initiation factor 4, gamma 2, isoform CRA_e)	25	25	29.9	1.03833	1.08741	1.01157	0.993957	0.855717	0.845636	0.932449	0.923458	1.05877	1.11413	1.08248	1.05608	0.861058	1.21202	1.04362	0.0280698	0.0108662	0.0991058	NO	NO	NO	NO
G3XA48	Uniprot	Idi1	isopentenyl-diphosphate delta isomerase	319554	ENSMUSG00000058258	Isopentenyl-diphosphate Delta-isomerase 1 (Isopentenyl-diphosphate delta isomerase)	4	4	13.8	0.345693	0.268222	0.603117	0.456336	1.21166	1.00406	1.53255	0.549548	1.62927	1.5411	1.0535	1.80496	2.56836	1.40277	3.60281	0.0674011	0.197591	0.00531334	YES	NO	NO	YES
G5E828	Uniprot	Cep57l1	centrosomal protein 57-like 1	103268	ENSMUSG00000019813	Centrosomal protein CEP57L1 (RIKEN cDNA 2410017P07, isoform CRA_a)	6	6	14.9	0.208683	0.281297	0.413487	0.256483	0.629036	0.785502	0.554496	0.499387	2.2993	1.79618	2.42489	1.85126	2.12804	3.39149	7.21724	0.0324557	0.0100678	0.00256604	YES	YES	YES	YES
G5E829	Uniprot	Atp2b1	ATPase, Ca++ transporting, plasma membrane 1	67972	ENSMUSG00000019943	Plasma membrane calcium-transporting ATPase 1 (PMCA1) (EC 3.6.3.8) (Plasma membrane calcium ATPase isoform 1) (Plasma membrane calcium pump isoform 1)	25	14	20.1	1.06032	1.09971	1.11882	1.07579	1.04814	1.0517	1.05652	0.959617	0.899204	0.840925	0.852898	0.936353	0.945192	0.857483	0.810486	0.131627	0.0219369	0.00384689	NO	NO	NO	NO
G5E861	Uniprot	Sclt1	sodium channel and clathrin linker 1	67161	ENSMUSG00000059834	Sodium channel and clathrin linker 1 (Sodium channel-associated protein 1)	3	3	4.7	NA	NA	0.727194	0.661349	NA	NA	0.638618	0.8154	NA	NA	1.42807	1.72937	1.04715	2.17153	2.27392	0.756978	0.0729153	0.0323725	YES	NO	NO	YES
G5E866	Uniprot	Sf3b1	splicing factor 3b, subunit 1	81898	ENSMUSG00000025982	Splicing factor 3B subunit 1 (Splicing factor 3b, subunit 1)	19	19	15.1	1.13848	0.889727	1.03079	0.944443	0.813614	0.752157	0.904529	0.852792	1.25381	1.15221	1.11815	1.14929	0.830059	1.40636	1.16736	0.0860734	0.0101986	0.0370181	NO	NO	NO	NO
G5E870	Uniprot	Trip12	thyroid hormone receptor interactor 12	14897	ENSMUSG00000026219	E3 ubiquitin-protein ligase TRIP12 (EC 2.3.2.26) (HECT-type E3 ubiquitin transferase TRIP12) (Thyroid receptor-interacting protein 12) (TR-interacting protein 12) (TRIP-12)	27	23	17.6	0.831419	1.02304	0.9599	0.87867	0.90951	1.05659	1.06069	1.0274	1.13321	1.04624	1.05901	1.01433	1.0978	1.04898	1.15157	0.245379	0.342743	0.0329235	NO	NO	NO	NO
G5E874	Uniprot	Lamc2	laminin, gamma 2	16782	ENSMUSG00000026479	Laminin subunit gamma-2 (Laminin, gamma 2)	29	29	26.5	0.68218	0.812388	0.802384	0.83629	0.77593	1.06817	0.999194	0.922828	1.36421	1.29711	1.1796	1.25971	1.20199	1.35434	1.62791	0.136072	0.022416	0.00248968	NO	NO	NO	NO
G5E881	Uniprot	Tamm41	TAM41 mitochondrial translocator assembly and maintenance homolog	68971	ENSMUSG00000030316	Phosphatidate cytidylyltransferase, mitochondrial (EC 2.7.7.41) (CDP-diacylglycerol synthase) (Mitochondrial translocator assembly and maintenance protein 41 homolog)	6	6	15.7	0.957384	0.923447	1.01792	0.958137	0.990853	1.00403	1.05081	0.957989	1.08527	1.03901	1.10979	0.90535	1.03806	1.0339	1.07325	0.326237	0.53	0.173053	NO	NO	NO	NO
G5E884	Uniprot	Pak1	p21 (RAC1) activated kinase 1	18479	ENSMUSG00000030774	Non-specific serine/threonine protein kinase (EC 2.7.11.1)	22	12	48.7	0.996897	0.870121	0.809158	0.871595	0.905655	1.06068	1.03943	1.06965	1.07794	1.08871	1.10351	1.10666	1.14872	1.07396	1.23368	0.114104	0.145385	0.00672361	NO	NO	NO	NO
G5E889	Uniprot	Mto1	mitochondrial tRNA translation optimization 1	68291	ENSMUSG00000032342	Mitochondrial translation optimization 1 homolog (S. cerevisiae), isoform CRA_b (Protein MTO1 homolog, mitochondrial)	6	6	9.1	1.01814	1.03901	0.917643	0.77676	0.756202	0.976816	0.780409	1.32529	1.1159	1.09394	1.28942	0.910471	1.02324	1.14875	1.17544	0.845662	0.418956	0.124106	NO	NO	NO	NO
G5E895	Uniprot	Akr1b10	aldo-keto reductase family 1, member B10 (aldose reductase)	67861	ENSMUSG00000061758	Aldo-keto reductase family 1, member B10 (aldose reductase) (MCG142264, isoform CRA_b)	8	1	24.1	1.24649	1.18707	1.24754	1.25768	1.04178	0.87233	0.951846	0.961851	0.845503	0.806837	0.745808	0.835268	0.77505	0.844719	0.654699	0.0219882	0.0341591	0.00282518	NO	NO	NO	NO
G5E896	Uniprot	Edc4	enhancer of mRNA decapping 4	234699	ENSMUSG00000036270	Enhancer of mRNA decapping 4, isoform CRA_b (Enhancer of mRNA-decapping protein 4)	38	38	31.1	0.921209	0.871325	0.998729	0.950149	1.20265	0.949358	1.0064	1.00959	1.01461	1.04084	1.042	0.99313	1.11402	0.981424	1.09333	0.218393	0.706754	0.0285491	NO	NO	NO	NO
G5E8C2	Uniprot	Kbtbd7	kelch repeat and BTB (POZ) domain containing 7	211255	ENSMUSG00000043881	Kelch repeat and BTB (POZ) domain-containing 7 (MCG9018)	19	19	26.2	0.498801	0.593506	0.529486	0.490275	0.82642	0.90441	0.980434	0.839649	1.64639	1.53047	1.68727	1.47288	1.68125	1.78462	3.00038	0.0170667	0.00719403	0.00195349	YES	NO	NO	YES
G5E8D7	Uniprot	Oosp3	oocyte secreted protein 3	225923	ENSMUSG00000055933	MCG124933 (Oocyte secreted protein 3)	1	1	4.6	0	0.0430303	0.120666	0.0610227	0.160305	0.203526	0.32738	0.475857	4.3519	1.24124	2.75172	2.26335	5.19345	9.08962	47.2065	0.0634561	0.0341214	0.0124572	YES	NO	YES	YES
G5E8E0	Uniprot	Rgs17	regulator of G-protein signaling 17	56533	ENSMUSG00000019775	Regulator of G-protein signaling 17, isoform CRA_b (Regulator of G-protein-signaling 17)	2	2	9.1	0.932634	1.03499	0.905033	1.12767	1.06691	1.18581	0.992163	0.849757	0.719271	1.06038	0.951115	1.17426	1.02357	0.953691	0.976174	0.783708	0.67788	0.723215	NO	NO	NO	NO
G5E8G5	Uniprot	Prom1	prominin 1	19126	ENSMUSG00000029086	Prominin 1, isoform CRA_a (Prominin-1)	3	3	4	1.42506	1.22235	1.53474	1.32997	1.00973	1.2554	0.996504	0.978091	1.08747	0	0.783378	0.377315	0.769164	0.530261	0.407858	0.0531364	0.133967	0.0217944	YES	NO	NO	YES
G5E8G6	Uniprot	Myo5b	myosin VB	17919	ENSMUSG00000025885	Myosin Vb, isoform CRA_c (Unconventional myosin-Vb)	73	58	35.5	1.01667	0.996781	1.02592	0.979845	1.08154	1.024	1.0493	1.00708	0.90942	0.971595	0.986328	0.951531	1.0355	0.917577	0.950155	0.191304	0.032931	0.0445069	NO	NO	NO	NO
G5E8I8	Uniprot	Cherp	calcium homeostasis endoplasmic reticulum protein	27967	ENSMUSG00000052488	Calcium homeostasis endoplasmic reticulum protein	5	5	5.4	1.07027	1.01508	0.825447	0.882144	0.672756	0.864	0.833657	0.822179	1.28478	1.09312	1.34759	1.28899	0.841721	1.57066	1.32206	0.150323	0.0116541	0.0140304	NO	NO	NO	NO
O35516	Uniprot	Notch2	notch 2	18129	ENSMUSG00000027878	Neurogenic locus notch homolog protein 2 (Notch gene homolog 2 (Drosophila), isoform CRA_a)	12	12	4.8	0.90075	0.772959	0.860125	0.673249	1.27006	1.21711	1.26374	1.29481	0.783106	1.05601	0.830748	1.07732	1.57331	0.742644	1.16841	0.0155398	0.025662	0.16084	NO	NO	NO	NO
G5E8J3	Uniprot	Wdr11	WD repeat domain 11	207425	ENSMUSG00000042055	Bromodomain and WD repeat domain containing 2, isoform CRA_a (WD repeat-containing protein 11)	15	15	12.7	0.950229	1.07147	1.04834	1.03504	1.10125	1.00038	0.975523	0.993146	0.879651	0.997013	0.984889	0.963061	0.991528	0.939639	0.931678	0.804358	0.214543	0.0955379	NO	NO	NO	NO
G5E8R4	Uniprot	Ppp6r3	protein phosphatase 6, regulatory subunit 3	52036	ENSMUSG00000024908	SAPS domain family, member 3, isoform CRA_c (Serine/threonine-protein phosphatase 6 regulatory subunit 3)	9	9	10.8	0.814066	1.64252	0.841079	0.821494	0.716269	1.37554	0.777498	0.822724	0.713376	0.738232	0.743823	1.99338	0.896308	1.13456	1.01691	0.702075	0.700743	0.876688	NO	NO	NO	NO
G5E8R8	Uniprot	Ubxn7	UBX domain protein 7	224111	ENSMUSG00000053774	UBX domain-containing protein 7	11	11	24.5	0.801202	0.875479	0.833254	0.676274	0.999112	1.02843	1.28917	0.83664	1.13144	1.16434	1.46909	0.895568	1.30354	1.12209	1.46269	0.121008	0.459035	0.0301025	NO	NO	NO	NO
G5E8T9	Uniprot	Hagh	hydroxyacyl glutathione hydrolase	14651	ENSMUSG00000024158	Hydroxyacyl glutathione hydrolase (Hydroxyacylglutathione hydrolase, mitochondrial)	4	4	15.2	0.992352	0.733736	0.779441	0.996383	1.26512	1.08608	0.913197	1.05734	0.528938	1.39377	1.15541	1.09823	1.23411	0.966354	1.19259	0.160404	0.805646	0.357134	NO	NO	NO	NO
G5E8U6	Uniprot	Cox18	cytochrome c oxidase assembly protein 18	231430	ENSMUSG00000035505	COX18 cytochrome c oxidase assembly homolog (S. cerevisiae), isoform CRA_c (Cytochrome c oxidase assembly protein COX18, mitochondrial)	4	4	11.1	1.02121	1.04488	0.665707	1.36363	1.1972	0.726311	0.690313	0.75928	0.758695	1.25171	1.66909	0.851977	0.823625	1.34341	1.10647	0.458289	0.320593	0.574276	NO	NO	NO	NO
G5E902	Uniprot	Slc25a3	solute carrier family 25 (mitochondrial carrier, phosphate carrier), member 3	18674	ENSMUSG00000061904	MCG10343, isoform CRA_b (Phosphate carrier protein, mitochondrial)	11	11	24.3	0.911533	0.956967	0.974197	0.907456	0.966037	1.02923	1.06223	0.919149	1.04985	1.08638	1.0932	1.04378	1.0604	1.07457	1.13947	0.258741	0.116062	0.00511656	NO	NO	NO	NO
G5E911	Uniprot	Fam3c	family with sequence similarity 3, member C	27999	ENSMUSG00000029672	DNA segment, Chr 6, Wayne State University 176, expressed, isoform CRA_f (Protein FAM3C)	12	12	45.3	1.03982	0.884628	0.982728	0.931829	0.96842	1.00412	0.971132	0.995081	1.0606	1.04242	1.06035	1.05888	1.02598	1.07198	1.09983	0.561144	0.0107634	0.0325034	NO	NO	NO	NO
G5E924	Uniprot	Hnrnpl	heterogeneous nuclear ribonucleoprotein L	15388	ENSMUSG00000015165	Heterogeneous nuclear ribonucleoprotein L (Fragment)	12	12	24.4	1.4047	1.55145	1.50754	1.28343	0.467716	1.00996	0.970312	0.723177	0.792651	0.773522	0.79646	0.719089	0.551784	0.971795	0.536221	0.0289596	0.808021	0.00266667	NO	NO	NO	NO
H3BJ07	Uniprot	Golph3l	golgi phosphoprotein 3-like	229593	ENSMUSG00000046519	Golgi phosphoprotein 3-like (Golgi phosphoprotein 3-like, isoform CRA_a)	3	3	11.4	0.503614	3.46256	1.0137	0.729655	0.371671	0.447795	0.99651	0.860152	0.672908	0.541455	1.19848	1.2015	0.468713	1.35059	0.633037	0.415206	0.389632	0.408429	NO	NO	NO	NO
H3BJD6	Uniprot	Ppp1r9a	protein phosphatase 1, regulatory subunit 9A	243725	ENSMUSG00000032827	Protein phosphatase 1, regulatory subunit 9A	3	1	2	NA	NA	1.74283	1.0931	NA	NA	0.896238	1.3473	NA	NA	0	0.920528	0.791113	0.410301	0.324595	0.586714	0.367934	0.194583	NO	NO	NO	NO
H3BJN3	Uniprot	Cux1	cut-like homeobox 1	13047	ENSMUSG00000029705	Protein CASP	8	8	10.6	0.89758	1.11277	0.894976	1.14846	1.0346	0.946679	1.34295	0.719669	0.99589	1.01248	1.15664	0.737314	0.997562	0.964992	0.962639	0.91251	0.777416	0.632941	NO	NO	NO	NO
H3BJQ7	Uniprot	Prdx5	peroxiredoxin 5	54683	ENSMUSG00000024953	Peroxiredoxin-5, mitochondrial	14	14	60.1	1.14486	0.954833	0.857357	0.936461	0.925118	0.797638	1.04882	1.04685	1.14064	1.03691	0.959619	1.1509	0.980714	1.123	1.10134	0.805893	0.21832	0.203301	NO	NO	NO	NO
H3BJW3	Uniprot	Cpsf6	cleavage and polyadenylation specific factor 6	432508	ENSMUSG00000055531	Cleavage and polyadenylation-specificity factor subunit 6	3	3	6.5	0.533427	1.84093	0.782156	1.0566	2.22345	0.406056	1.11092	0.771693	0.524816	0.471321	1.36589	0.912746	1.07097	0.725772	0.77728	0.842954	0.524583	0.442234	NO	NO	NO	NO
H3BK65	Uniprot	Eps15	epidermal growth factor receptor pathway substrate 15	13858	ENSMUSG00000028552	Epidermal growth factor receptor substrate 15	16	1	19.6	NA	NA	1.39848	1.277	NA	NA	0.740922	0.84294	NA	NA	0.847561	0.893091	0.59199	1.09899	0.650593	0.0634945	0.341501	0.0240717	NO	NO	NO	NO
H3BKH2	Uniprot	Mia2	MIA SH3 domain ER export factor 2	338320	ENSMUSG00000021000	Melanoma inhibitory activity protein 2	26	26	32.4	1.0312	1.054	0.988939	0.96093	0.897589	0.981867	1.00575	0.959413	1.09996	0.935376	1.03731	1.04765	0.952802	1.07171	1.02112	0.271059	0.196166	0.515302	NO	NO	NO	NO
H3BKH6	Uniprot	Esd	esterase D/formylglutathione hydrolase	13885	ENSMUSG00000021996	S-formylglutathione hydrolase (EC 3.1.2.12)	10	9	35.6	1.00951	0.825496	1.01829	1.1114	0.768467	1.06495	1.37073	1.27391	1.23178	1.09979	0.450583	0.775091	1.12948	0.794375	0.897232	0.496699	0.377411	0.504627	NO	NO	NO	NO
H3BKU0	Uniprot	Dbndd1	dysbindin (dystrobrevin binding protein 1) domain containing 1	72185	ENSMUSG00000031970	Dysbindin domain-containing protein 1	3	3	13.9	NA	NA	0.971853	1.06233	NA	NA	1.28089	1.1994	NA	NA	0.726206	0.75932	1.21931	0.598933	0.730282	0.133754	0.0290615	0.0326504	NO	NO	NO	NO
H3BL08	Uniprot	Cers6	ceramide synthase 6	241447	ENSMUSG00000027035	Ceramide synthase 6	4	4	8.4	0.817678	1.22703	0.719039	0.840491	1.25403	1.39689	1.01893	1.00357	0.740206	0.564168	1.19815	1.21982	1.29664	0.796492	1.03277	0.199723	0.307536	0.782011	NO	NO	NO	NO
H3BL37	Uniprot	Tcof1	treacle ribosome biogenesis factor 1	21453	ENSMUSG00000024613	Treacle protein	9	9	6.5	1.06862	1.05494	1.24213	1.09618	0.941852	0.952458	0.905681	0.86608	1.06868	0.913459	0.990464	0.899473	0.821647	1.05619	0.867816	0.0339799	0.331273	0.0454862	NO	NO	NO	NO
H3BL62	Uniprot	Pcca	propionyl-Coenzyme A carboxylase, alpha polypeptide	110821	ENSMUSG00000041650	Propionyl-CoA carboxylase alpha chain, mitochondrial (Fragment)	13	1	65.6	1.19484	1.20703	NA	NA	1.10486	1.06286	NA	NA	0.7637	0.666712	NA	NA	0.902512	0.65987	0.595541	0.0822395	0.0482293	0.0153539	NO	NO	NO	NO
H3BLC5	Uniprot	Sap25	sin3 associated polypeptide	751865	ENSMUSG00000079165	Histone deacetylase complex subunit SAP25	1	1	5.7	NA	NA	0	6	NA	NA	0	0	NA	NA	0	0	0	#DIV/0!	0	0.497071	0.915642	0.351598	NO	NO	NO	NO
H3BLD9	Uniprot	Zfp428	zinc finger protein 428	232969	ENSMUSG00000064264	Zinc finger protein 428	4	4	31.2	1.33893	0.789621	1.06832	1.26161	1.0453	2.33781	1.11348	1.02094	0.349443	0.138902	0.861463	0.674191	1.23754	0.366831	0.453966	0.539167	0.0862028	0.0283391	YES	NO	NO	YES
H3BLH0	Uniprot	Smarca2	SWI/SNF related, matrix associated, actin dependent regulator of chromatin, subfamily a, member 2	67155	ENSMUSG00000024921	Probable global transcription activator SNF2L2	8	3	5.2	0.890422	0.994401	0.733898	0.779362	1.21858	0.853655	1.15771	1.14031	1.06746	0.975475	1.34622	0.842506	1.2861	0.968286	1.24531	0.110147	0.757895	0.118762	NO	NO	NO	NO
H3BLK6	Uniprot	Myo5b	myosin VB	17919	ENSMUSG00000025885	Unconventional myosin-Vb (Fragment)	9	1	51.6	0.747216	0.998523	NA	NA	0.762514	1.4052	NA	NA	1.30713	0.779415	NA	NA	1.24172	0.962555	1.19522	0.641202	0.864467	0.518146	NO	NO	NO	NO
H3BLL2	Uniprot	Atpaf1	ATP synthase mitochondrial F1 complex assembly factor 1	230649	ENSMUSG00000028710	ATP synthase mitochondrial F1 complex assembly factor 1 (MCG1262, isoform CRA_b)	3	3	9.2	1.13207	0.723204	0.308971	0.643265	0.832199	1.11755	0.491908	3.54074	1.04209	1.15288	0.458651	0.556466	2.13085	0.536589	1.14339	0.400986	0.407284	0.583365	NO	NO	NO	NO
H7BWY7	Uniprot	Arih1	ariadne RBR E3 ubiquitin protein ligase 1	23806	ENSMUSG00000025234	RBR-type E3 ubiquitin transferase (EC 2.3.2.31)	9	1	26.8	NA	NA	0	6	NA	NA	0	0	NA	NA	0	0	0	#DIV/0!	0	0.501819	0.919954	0.355334	NO	NO	NO	NO
H7BWY8	Uniprot	Tsr2	TSR2 20S rRNA accumulation	69499	ENSMUSG00000025264	Pre-rRNA-processing protein TSR2 homolog	3	3	17.4	1.15457	1.0022	3.60266	0.681246	1.02038	0.930491	0.444013	0.448217	0.905665	0.98669	0.405471	0.41839	0.441429	0.95537	0.421728	0.335651	0.828101	0.190208	NO	NO	NO	NO
H7BWZ9	Uniprot	Dop1a	DOP1 leucine zipper like protein A	320615	ENSMUSG00000034973	Protein dopey-1	18	16	6.5	1.09808	1.2263	1.15317	1.23378	1.10392	1.04048	1.12011	1.05582	0.734613	0.796601	0.799738	0.637379	0.917008	0.687061	0.63004	0.0925358	0.0101723	0.00391375	NO	NO	NO	NO
H7BX21	Uniprot	Txndc2	thioredoxin domain containing 2 (spermatozoa)	213272	ENSMUSG00000050612	Thioredoxin domain-containing protein 2	10	10	25.5	1.11772	1.11224	1.0858	1.05846	0.984154	0.902412	0.966043	0.994056	0.971335	0.912146	0.96407	0.931566	0.879395	0.98244	0.863952	0.0253924	0.532559	0.00428085	NO	NO	NO	NO
H7BX60	Uniprot	Pot1b	protection of telomeres 1B	72836	ENSMUSG00000024174	Protection of telomeres 1B	5	5	9.8	NA	NA	0.393444	0.492474	NA	NA	1.30801	1.6389	NA	NA	0.524853	1.64232	3.32639	0.735406	2.44625	0.0729597	0.575377	0.315484	NO	NO	NO	NO
H7BX95	Uniprot	Srsf1	serine/arginine-rich splicing factor 1	110809	ENSMUSG00000018379	Serine/arginine-rich-splicing factor 1	9	8	28.5	1.09911	1.00293	1.16935	1.01115	1.11988	0.964996	0.916536	0.92514	1.01667	0.79642	1.1061	0.871723	0.916874	0.965457	0.885203	0.292667	0.674066	0.150768	NO	NO	NO	NO
H9KV00	Uniprot	Son	Son DNA binding protein	20658	ENSMUSG00000022961	Protein SON	6	5	2.8	1.57413	1.58187	1.87855	1.91736	0.752296	0.685016	0.603417	0.591105	0.519538	0.887152	0.437683	0.571883	0.378577	0.918089	0.347567	0.0162462	0.617322	0.00381726	YES	YES	NO	YES
I3ITR1	Uniprot	AK157302	cDNA sequence AK157302	432732	ENSMUSG00000078139	MCG50313 (cDNA sequence AK157302)	7	7	56.6	1.33633	1.06397	1.43907	0.632913	0.883326	0.751607	1.23662	0.648999	0.965063	0.999704	1.17122	0.871176	0.787193	1.13822	0.896	0.415865	0.455579	0.473279	NO	NO	NO	NO
I7HFT9	Uniprot	Hist1h1t;H1f6	histone cluster 1, H1t;H1.6 linker histone, cluster member	107970	ENSMUSG00000036211	Histone H1t (Histone cluster 1, H1t)	4	1	13.4	NA	NA	2.54598	2.25322	NA	NA	0.280204	0.191392	NA	NA	0.284353	0.444853	0.0982654	1.54625	0.151943	0.0325214	0.34142	0.0120639	YES	YES	NO	YES
I7HJS7	Uniprot	Fam3a	family with sequence similarity 3, member A	66294	ENSMUSG00000031399	Novel protein (Protein FAM3A)	2	2	8.9	1.08443	0.936075	NA	NA	0.846845	0.998801	NA	NA	0.956041	1.17781	NA	NA	0.91346	1.15616	1.0561	0.560886	0.426801	0.603411	NO	NO	NO	NO
I7HPW4	Uniprot	Gprc5c	G protein-coupled receptor, family C, group 5, member C	70355	ENSMUSG00000051043	G protein-coupled receptor, family C, group 5, member C (G-protein-coupled receptor family C group 5 member C)	4	4	10.9	0.895698	1.06545	0.803691	0.992166	1.03807	1.12737	1.03554	1.06166	1.1416	0.73181	1.11818	0.988769	1.13458	0.933778	1.05945	0.155557	0.509156	0.527797	NO	NO	NO	NO
J3KMH5	Uniprot	Mia3	melanoma inhibitory activity 3	338366	ENSMUSG00000056050	Transport and Golgi organization protein 1 homolog	22	1	26.4	0.919875	0.865949	1.47528	1.46553	0.974076	0.874689	1.15195	0.707224	1.09293	1.27248	0	1.20002	0.784478	0.961568	0.754329	0.326811	0.848562	0.364936	NO	NO	NO	NO
J3KMQ6	Uniprot	5730455P16Rik	RIKEN cDNA 5730455P16 gene	70591	ENSMUSG00000057181	RIKEN cDNA 5730455P16 gene	7	7	18.8	0.975355	1.05928	0.591311	0.779195	0.955026	0.988905	0.829117	2.20533	1.10238	0.919061	0.640902	0.954148	1.46202	0.726439	1.06207	0.385412	0.389688	0.613968	NO	NO	NO	NO
J3QMP9	Uniprot	Cep131	centrosomal protein 131	12009	ENSMUSG00000039781	Centrosomal protein of 131 kDa	18	18	18.1	1.19333	1.08593	1.1998	1.16717	1.06731	1.03847	1.05647	0.96922	0.764867	0.850096	0.826305	0.781039	0.889209	0.779943	0.693532	0.0441133	0.010216	0.00250922	NO	NO	NO	NO
J3QN31	Uniprot	Adssl1	adenylosuccinate synthetase like 1	11565	ENSMUSG00000011148	Adenylosuccinate synthetase isozyme 1 (AMPSase 1) (AdSS 1) (EC 6.3.4.4) (Adenylosuccinate synthetase, basic isozyme) (Adenylosuccinate synthetase, muscle isozyme) (M-type adenylosuccinate synthetase) (IMP--aspartate ligase 1)	9	5	19.4	1.02562	1.09995	1.12987	1.02825	1.49439	1.15503	0.973666	1.02953	0.33797	0.887036	0.625117	1.21356	1.08612	0.658486	0.715195	0.539853	0.167985	0.134829	NO	NO	NO	NO
J3QN89	Uniprot	Aamp	angio-associated migratory protein	227290	ENSMUSG00000006299	Angio-associated migratory protein	5	5	13.8	0.715069	0.498789	0.743817	0.80888	0.971288	0.9592	0.912571	0.861639	1.42543	1.43022	1.20831	1.46478	1.3391	1.49236	1.99842	0.0584	0.0106625	0.00398265	NO	NO	NO	NO
J3QNK8	Uniprot	Abi1	abl-interactor 1	11308	ENSMUSG00000058835	Abl interactor 1	8	6	17.7	0.795348	0.901986	0.948128	0.79053	1.03694	0.997629	0.950123	0.969612	1.14093	1.12716	1.13102	1.21059	1.15085	1.16574	1.34159	0.068438	0.0121914	0.00472	NO	NO	NO	NO
J3QNW0	Uniprot	Dnmt1	DNA methyltransferase (cytosine-5) 1	13433	ENSMUSG00000004099	DNA (cytosine-5)-methyltransferase (EC 2.1.1.37)	108	3	64.2	2.82279	1.42842	3.15297	2.23078	0.359382	0.50379	0.267635	0.243087	0.329672	0.555952	0.00116357	0.10437	0.142595	0.721422	0.102871	0.025299	0.523875	0.0060199	YES	YES	NO	YES
J3QNW4	Uniprot	Trappc13	trafficking protein particle complex 13	66975	ENSMUSG00000021711	Trafficking protein particle complex subunit 13	8	8	18.2	1.06016	0.902326	1.00665	0.972336	1.09239	0.851173	0.993998	0.964761	0.855729	1.23822	1.03341	1.02884	0.990065	1.06506	1.05448	0.837809	0.530143	0.461277	NO	NO	NO	NO
J3QPG5	Uniprot	Psap	prosaposin	19156	ENSMUSG00000004207	Prosaposin	16	16	31.6	1.06135	1.04571	1.07118	1.03027	1.04207	0.950734	1.02659	0.965557	0.920834	0.979299	0.969158	0.937241	0.94688	0.955226	0.904484	0.124765	0.188029	0.00529746	NO	NO	NO	NO
K3W4M4	Uniprot	Naxd	NAD(P)HX dehydratase	69225	ENSMUSG00000031505	ATP-dependent (S)-NAD(P)H-hydrate dehydratase (EC 4.2.1.93) (ATP-dependent NAD(P)HX dehydratase) (Carbohydrate kinase domain-containing protein)	10	10	34.5	0.934656	1.59222	0.921231	0.916732	0.905663	0.393485	0.956783	0.860039	0.788294	1.38568	1.17412	1.17109	0.71388	1.45033	1.03536	0.286098	0.143684	0.749267	NO	NO	NO	NO
K3W4P1	Uniprot	Nbr1	NBR1, autophagy cargo receptor	17966	ENSMUSG00000017119	Next to BRCA1 gene 1 protein	8	8	8.5	0.487666	0.513177	0.819888	0.891616	0.641793	0.683176	0.834146	0.825501	2.62012	1.05407	1.34196	1.28689	1.10038	2.11184	2.32383	0.617901	0.0962831	0.0499393	YES	NO	NO	YES
K3W4Q9	Uniprot	Gopc	golgi associated PDZ and coiled-coil motif containing	94221	ENSMUSG00000019861	Golgi-associated PDZ and coiled-coil motif-containing protein	3	3	6.5	1.05578	1.27329	0.77295	0.978051	1.09386	0.981081	2.22912	0.770638	0.718407	0.877575	0.590816	0.658424	1.24378	0.560668	0.697345	0.560174	0.193214	0.0432683	NO	NO	NO	NO
K3W4S4	Uniprot	Mapk8ip3	mitogen-activated protein kinase 8 interacting protein 3	30957	ENSMUSG00000024163	C-Jun-amino-terminal kinase-interacting protein 3	8	5	5.7	0.627762	0.721022	0.50454	0.454029	1.59095	0.73466	0.458661	0.522259	0.646388	1.67922	0.528896	3.53162	1.43304	1.93137	2.76772	0.475016	0.380324	0.164979	NO	NO	NO	NO
K3W4S6	Uniprot	Gyg	glycogenin	27357	ENSMUSG00000019528	Glycogenin	12	1	25.5	NA	NA	1.01537	0.916578	NA	NA	1.08681	0.956604	NA	NA	1.02448	1.00016	1.0577	0.990818	1.04798	0.612345	0.837625	0.385618	NO	NO	NO	NO
K4DI59	Uniprot	Lig3	ligase III, DNA, ATP-dependent	16882	ENSMUSG00000020697	DNA ligase (EC 6.5.1.1)	3	3	2.8	2.02876	0.615913	NA	NA	0.537772	0.777792	NA	NA	1.56378	0.475977	NA	NA	0.497439	1.55048	0.77127	0.525261	0.582431	0.655911	NO	NO	NO	NO
L0N7N1	Uniprot	Kif14	kinesin family member 14	381293	ENSMUSG00000041498	Kinesin-like protein KIF14	46	45	29.6	1.16085	1.13623	1.19673	1.10722	0.87247	1.02659	0.944405	1.02706	0.9038	0.900067	0.86248	0.862106	0.84123	0.911622	0.766884	0.0324599	0.110693	0.00309091	NO	NO	NO	NO
L7N1W9	Uniprot	Nlrp4f	NLR family, pyrin domain containing 4F	97895	ENSMUSG00000032999	NACHT, LRR and PYD domains-containing protein 4F	55	50	48.3	0.934571	0.946338	0.970083	0.967922	1.04716	1.02352	1.01797	1.01637	1.01804	1.03037	1.01637	1.01128	1.07492	0.992942	1.06733	0.021991	0.441756	0.00470509	NO	NO	NO	NO
L7N1X6	Uniprot	Fbxw15	F-box and WD-40 domain protein 15	382105	ENSMUSG00000074060	F-box/WD repeat-containing protein 15	17	10	29.2	1.02116	0.918762	1.04373	0.986264	1.14285	1.00649	1.01558	1.0686	0.974229	0.9365	0.975838	0.909993	1.0664	0.896786	0.956331	0.255476	0.0493295	0.184447	NO	NO	NO	NO
L7N1Y3	Uniprot	Gm10436	predicted gene 10436	100039315	ENSMUSG00000066027	Uncharacterized protein	11	1	22.7	0	0	0	0	0	0	0	0	6	0	0	6	#DIV/0!	#DIV/0!	#DIV/0!	0.915952	0.182097	0.115924	NO	NO	NO	NO
L7N466	Uniprot	Mthfsl	5, 10-methenyltetrahydrofolate synthetase-like	100039707	ENSMUSG00000079427	5-formyltetrahydrofolate cyclo-ligase (EC 6.3.3.2)	4	4	20.7	0.88893	0.826401	0.627854	0.516499	0.846702	0.881246	1.18452	1.35154	1.28404	1.27268	1.53758	0.78201	1.49108	1.1436	1.70519	0.120766	0.491868	0.0342217	NO	NO	NO	NO
M0QWK1	Uniprot	Ndfip2	Nedd4 family interacting protein 2	76273	ENSMUSG00000053253	NEDD4 family-interacting protein 2	5	5	16.6	0.78581	0.0927148	0.458175	0.167438	0.943746	0.409779	0.790833	0.573111	1.36712	2.40083	2.13608	1.87436	1.80666	2.86237	5.17133	0.265847	0.0172132	0.00577839	YES	NO	YES	YES
M0QWN7	Uniprot	Usp35	ubiquitin specific peptidase 35	244144	ENSMUSG00000035713	Ubiquitin-specific peptidase 35	2	2	2.7	1.10218	1.46102	1.50934	1.47515	0.677674	0.728656	1.07645	0.912064	1.00381	1.02666	0	1.02699	0.611938	0.900617	0.551122	0.0366113	0.724987	0.0592339	NO	NO	NO	NO
O08547	Uniprot	Sec22b	SEC22 homolog B, vesicle trafficking protein	20333	ENSMUSG00000027879	Vesicle-trafficking protein SEC22b (ER-Golgi SNARE of 24 kDa) (ERS-24) (ERS24) (SEC22 vesicle-trafficking protein homolog B) (SEC22 vesicle-trafficking protein-like 1) (mSec22b)	10	10	51.2	0.915485	0.929972	0.861749	0.941908	0.985744	0.947302	1.01242	0.916228	1.09247	1.12903	1.2356	1.03209	1.05826	1.16249	1.23021	0.179252	0.0424919	0.00899696	NO	NO	NO	NO
O08579	Uniprot	Emd	emerin	13726	ENSMUSG00000001964	Emerin	3	3	11.6	1.50022	0.466595	0.73333	0.71879	2.33601	0.570647	1.18243	1.06341	0.573494	0.553032	1.1883	1.11374	1.50705	0.665418	1.00282	0.448477	0.376606	0.912481	NO	NO	NO	NO
O08582	Uniprot	Gtpbp1	GTP binding protein 1	14904	ENSMUSG00000042535	GTP-binding protein 1 (G-protein 1) (GP-1) (GP1)	9	9	15.9	1.19416	1.22744	0.831104	2.18804	1.17396	1.14225	0.860692	0.71871	0.611442	0.650756	0.560236	0.841217	0.716008	0.683757	0.489575	0.353234	0.0858655	0.0552099	NO	NO	NO	NO
O08583	Uniprot	Alyref	Aly/REF export factor	21681	ENSMUSG00000025134	THO complex subunit 4 (Tho4) (Ally of AML-1 and LEF-1) (Aly/REF export factor) (REF1-I) (RNA and export factor-binding protein 1) (Transcriptional coactivator Aly/REF)	2	2	7.1	1.89936	1.62775	NA	NA	0.679939	1.06476	NA	NA	0.306343	0.421853	NA	NA	0.494653	0.417377	0.206457	0.129188	0.173987	0.0165219	YES	NO	NO	YES
O08599	Uniprot	Stxbp1	syntaxin binding protein 1	20910	ENSMUSG00000026797	Syntaxin-binding protein 1 (Protein unc-18 homolog 1) (Unc18-1) (Protein unc-18 homolog A) (Unc-18A)	8	8	14.8	0.605059	0.620761	1.21364	0.597593	0.691529	0.734868	1.06126	1.15471	2.72976	0.61802	0.740243	1.23255	1.19931	1.46075	1.75189	0.530285	0.459359	0.254737	NO	NO	NO	NO
O08600	Uniprot	Endog	endonuclease G	13804	ENSMUSG00000015337	Endonuclease G, mitochondrial (Endo G) (EC 3.1.30.-)	3	3	12.6	NA	NA	1.14547	1.18579	NA	NA	0.884925	0.952714	NA	NA	0.87748	0.953621	0.78826	0.996442	0.785455	0.0682297	0.883427	0.0318323	NO	NO	NO	NO
O08601	Uniprot	Mttp	microsomal triglyceride transfer protein	17777	ENSMUSG00000028158	Microsomal triglyceride transfer protein large subunit	6	6	6.2	1.15991	0.439312	1.00858	1.02914	1.56151	1.20918	1.22237	0.781753	1.11564	0.514453	0.909835	1.04832	1.31287	0.751492	0.98661	0.349269	0.255499	0.865446	NO	NO	NO	NO
O08638	Uniprot	Myh11	myosin, heavy polypeptide 11, smooth muscle	17880	ENSMUSG00000018830	Myosin-11 (Myosin heavy chain 11) (Myosin heavy chain, smooth muscle isoform) (SMMHC)	117	5	47.1	1.69426	0.935214	1.11908	1.0594	0.909914	0.615746	0.937927	1.14211	0.983177	0.86169	0.776322	0.965166	0.749943	0.994637	0.745921	0.278105	0.89786	0.114369	NO	NO	NO	NO
O08648	Uniprot	Map3k4	mitogen-activated protein kinase kinase kinase 4	26407	ENSMUSG00000014426	Mitogen-activated protein kinase kinase kinase 4 (EC 2.7.11.25) (MAPK/ERK kinase kinase 4) (MEK kinase 4) (MEKK 4)	10	10	5.9	1.22472	1.14485	0.648765	0.535268	1.03337	1.10473	2.32103	1.76037	0.728925	0.763409	0.437058	0.297509	1.7502	0.358052	0.626661	0.181928	0.050301	0.13798	NO	NO	NO	NO
O08677	Uniprot	Kng1	kininogen 1	16644	ENSMUSG00000022875	Kininogen-1 [Cleaved into: Kininogen-1 heavy chain; Bradykinin; Kininogen-1 light chain]	4	4	8.6	0.992709	1.00413	1.0504	0.849077	0.92522	1.18133	0.850458	1.15972	0.896873	0.999745	0.95675	1.13359	1.05657	0.968476	1.02326	0.621314	0.712217	0.633786	NO	NO	NO	NO
O08688	Uniprot	Capn5	calpain 5	12337	ENSMUSG00000035547	Calpain-5 (EC 3.4.22.-) (New calpain 3) (nCL-3)	3	3	4.2	1.09324	1.33735	1.35663	1.11978	1.40504	1.41618	1.19482	0.956173	0.127555	0.620638	0.712864	0.659732	1.01329	0.426528	0.432197	0.857896	0.0264523	0.0088	YES	NO	YES	YES
O08691	Uniprot	Arg2	arginase type II	11847	ENSMUSG00000021125	Arginase-2, mitochondrial (EC 3.5.3.1) (Arginase II) (Kidney-type arginase) (Non-hepatic arginase) (Type II arginase)	10	10	33.9	0.974153	0.855974	0.93105	0.928353	1.04371	1.01227	0.944182	1.04108	1.10256	1.01133	1.13217	1.02316	1.09533	1.05641	1.15712	0.0926907	0.230702	0.0150769	NO	NO	NO	NO
O08715	Uniprot	Akap1	A kinase (PRKA) anchor protein 1	11640	ENSMUSG00000018428	A-kinase anchor protein 1, mitochondrial (Dual specificity A-kinase-anchoring protein 1) (D-AKAP-1) (Protein kinase A-anchoring protein 1) (PRKA1) (Spermatid A-kinase anchor protein) (S-AKAP)	23	23	33	1.0674	1.2166	1.18497	1.08324	1.1044	1.04565	1.19019	0.97742	0.719353	0.846587	0.811952	0.752232	0.948477	0.724957	0.687606	0.442958	0.0135569	0.00422689	NO	NO	NO	NO
O08749	Uniprot	Dld	dihydrolipoamide dehydrogenase	13382	ENSMUSG00000020664	Dihydrolipoyl dehydrogenase, mitochondrial (EC 1.8.1.4) (Dihydrolipoamide dehydrogenase)	23	23	41.8	0.924787	0.915271	0.880252	0.903691	0.961674	1.01735	1.02658	0.988282	1.05228	1.12864	1.10621	1.09499	1.10207	1.0972	1.20919	0.0262331	0.0230347	0.00252564	NO	NO	NO	NO
O08759	Uniprot	Ube3a	ubiquitin protein ligase E3A	22215	ENSMUSG00000025326	Ubiquitin-protein ligase E3A (EC 2.3.2.26) (HECT-type ubiquitin transferase E3A) (Oncogenic protein-associated protein E6-AP)	27	27	31.4	0.975691	1.25115	1.09471	1.10598	0.963161	1.05325	1.06393	1.02964	0.857679	0.899069	0.773854	0.931887	0.928277	0.842459	0.782036	0.335501	0.0286744	0.0162534	NO	NO	NO	NO
O08788	Uniprot	Dctn1	dynactin 1	13191	ENSMUSG00000031865	Dynactin subunit 1 (150 kDa dynein-associated polypeptide) (DAP-150) (DP-150) (p150-glued)	35	34	30.6	0.823586	1.23353	1.05269	0.93277	1.03731	1.03661	1.01494	0.982082	0.917266	0.951701	1.02786	0.989663	1.00702	0.954692	0.961391	0.880619	0.188281	0.576124	NO	NO	NO	NO
O08795	Uniprot	Prkcsh	protein kinase C substrate 80K-H	19089	ENSMUSG00000003402	Glucosidase 2 subunit beta (80K-H protein) (Glucosidase II subunit beta) (Protein kinase C substrate 60.1 kDa protein heavy chain) (PKCSH)	17	17	28.4	0.932141	0.817014	1.03317	0.865014	0.93361	1.06383	1.07103	0.921461	1.14659	1.10682	1.14105	0.96828	1.09393	1.09343	1.19614	0.311484	0.20901	0.0323846	NO	NO	NO	NO
O08796	Uniprot	Eef2k	eukaryotic elongation factor-2 kinase	13631	ENSMUSG00000035064	Eukaryotic elongation factor 2 kinase (eEF-2 kinase) (eEF-2K) (EC 2.7.11.20) (Calcium/calmodulin-dependent eukaryotic elongation factor 2 kinase)	30	29	41	0.918997	0.995959	0.965747	0.988527	1.14095	1.05635	1.10283	1.06824	1.05069	0.837049	0.976025	0.898623	1.12901	0.861278	0.972387	0.0291671	0.0526766	0.510101	NO	NO	NO	NO
O08807	Uniprot	Prdx4	peroxiredoxin 4	53381	ENSMUSG00000025289	Peroxiredoxin-4 (EC 1.11.1.15) (Antioxidant enzyme AOE372) (Peroxiredoxin IV) (Prx-IV) (Thioredoxin peroxidase AO372) (Thioredoxin-dependent peroxide reductase A0372)	9	7	36.5	0.714144	2.29278	0.861174	1.54792	0.751764	0.86805	0.746153	0.858853	0.651132	0.722132	1.05476	0.931135	0.595422	1.04166	0.620226	0.275684	0.708491	0.183406	NO	NO	NO	NO
O08908	Uniprot	Pik3r2	phosphoinositide-3-kinase regulatory subunit 2	18709	ENSMUSG00000031834	Phosphatidylinositol 3-kinase regulatory subunit beta (PI3-kinase regulatory subunit beta) (PI3K regulatory subunit beta) (PtdIns-3-kinase regulatory subunit beta) (Phosphatidylinositol 3-kinase 85 kDa regulatory subunit beta) (PI3-kinase subunit p85-beta) (PtdIns-3-kinase regulatory subunit p85-beta)	5	1	4.8	0.977905	1.08161	0.974432	0.894485	0.938761	1.00685	0.987772	1.02409	1.02586	0.969016	0.948039	1.17118	1.00739	1.03958	1.04726	0.833482	0.50995	0.411304	NO	NO	NO	NO
O08912	Uniprot	Galnt1	polypeptide N-acetylgalactosaminyltransferase 1	14423	ENSMUSG00000000420	Polypeptide N-acetylgalactosaminyltransferase 1 (EC 2.4.1.41) (Polypeptide GalNAc transferase 1) (GalNAc-T1) (pp-GaNTase 1) (Protein-UDP acetylgalactosaminyltransferase 1) (UDP-GalNAc:polypeptide N-acetylgalactosaminyltransferase 1) [Cleaved into: Polypeptide N-acetylgalactosaminyltransferase 1 soluble form]	4	4	7.3	0.951787	1.10831	0.908138	0.73746	1.01842	0.916986	1.00448	0.882426	1.17821	0.826296	1.19238	1.27512	1.03147	1.16997	1.20679	0.738063	0.221559	0.152002	NO	NO	NO	NO
O08914	Uniprot	Faah	fatty acid amide hydrolase	14073	ENSMUSG00000034171	Fatty-acid amide hydrolase 1 (EC 3.5.1.99) (Anandamide amidohydrolase 1) (Oleamide hydrolase 1)	9	9	21.1	0.847227	0.92468	1.00421	0.956406	0.768374	1.38623	1.01278	1.00006	0.742858	1.33063	1.06964	0.956903	1.11652	0.983824	1.09846	0.519171	0.861243	0.414821	NO	NO	NO	NO
O08915	Uniprot	Aip	aryl-hydrocarbon receptor-interacting protein	11632	ENSMUSG00000097319	AH receptor-interacting protein (AIP) (Aryl-hydrocarbon receptor-interacting protein)	11	11	43	1.01976	0.86483	0.790033	0.971493	0.897323	1.03244	0.913694	1.10079	1.22912	0.956527	1.14968	1.07431	1.08177	1.11799	1.20941	0.42675	0.224409	0.0492768	NO	NO	NO	NO
O08917	Uniprot	Flot1	flotillin 1	14251	ENSMUSG00000059714	Flotillin-1	8	8	17.3	0.284805	0.350882	0.954285	0.37943	0.335162	0.366581	0.993597	1.1991	4.25992	0.402654	1.31215	1.16143	1.46971	2.46547	3.62351	0.503435	0.320295	0.158276	NO	NO	NO	NO
O08967	Uniprot	Cyth3	cytohesin 3	19159	ENSMUSG00000018001	Cytohesin-3 (ARF nucleotide-binding site opener 3) (Protein ARNO3) (General receptor of phosphoinositides 1) (Grp1) (PH, SEC7 and coiled-coil domain-containing protein 3) (CLM3) (SEC7 homolog C) (mSec7-3)	3	2	8.8	0.711381	1.88251	NA	NA	2.11991	0.513534	NA	NA	0.495138	0.277527	NA	NA	1.01525	0.293405	0.297878	0.911931	0.40694	0.222764	NO	NO	NO	NO
O08992	Uniprot	Sdcbp	syndecan binding protein	53378	ENSMUSG00000028249	Syntenin-1 (Scaffold protein Pbp1) (Syndecan-binding protein 1)	4	4	13	1.22907	0.685485	1.25647	0.860371	1.16276	0.644763	0.828296	0.816175	1.12058	1.15734	1.22821	1.01048	0.85628	1.3084	1.12036	0.5214	0.102497	0.373891	NO	NO	NO	NO
O08997	Uniprot	Atox1	antioxidant 1 copper chaperone	11927	ENSMUSG00000018585	Copper transport protein ATOX1 (Metal transport protein ATX1)	5	5	88.2	1.99461	0.799018	0.534833	1.64795	0.512249	0.804757	1.38025	1.36907	0.958256	0.931112	0.551512	0.516388	0.817121	0.727258	0.594258	0.636195	0.346812	0.181846	NO	NO	NO	NO
O09005	Uniprot	Degs1	delta(4)-desaturase, sphingolipid 1	13244	ENSMUSG00000038633	Sphingolipid delta(4)-desaturase DES1 (EC 1.14.19.17) (Degenerative spermatocyte homolog 1)	3	3	10.5	1.04909	0	0.806885	1.12921	0.685756	0	0.867705	1.13896	4.26516	0	1.30562	0.751614	0.901929	2.34822	2.11793	0.813427	0.417316	0.357336	NO	NO	NO	NO
O09009	Uniprot	Rfng	RFNG O-fucosylpeptide 3-beta-N-acetylglucosaminyltransferase	19719	ENSMUSG00000025158	Beta-1,3-N-acetylglucosaminyltransferase radical fringe (EC 2.4.1.222) (O-fucosylpeptide 3-beta-N-acetylglucosaminyltransferase)	1	1	3.3	NA	NA	1.0453	0.818517	NA	NA	1.04481	1.09772	NA	NA	0.998193	0.99547	1.14954	0.930521	1.06967	0.443327	0.152087	0.524495	NO	NO	NO	NO
O09012	Uniprot	Pex5	peroxisomal biogenesis factor 5	19305	ENSMUSG00000005069	Peroxisomal targeting signal 1 receptor (PTS1 receptor) (PTS1R) (PTS1-BP) (PXR1P) (Peroxin-5) (Peroxisomal C-terminal targeting signal import receptor) (Peroxisome receptor 1)	10	10	21.8	1.16504	1.21468	1.089	0.828878	0.914189	0.753549	2.17922	0.760771	0.897614	1.05492	0.517521	0.624602	1.07216	0.671623	0.720089	0.806147	0.381258	0.0826266	NO	NO	NO	NO
O09035	Uniprot	Dbil5	diazepam binding inhibitor-like 5	13168	ENSMUSG00000038057	Diazepam-binding inhibitor-like 5 (Endozepine-like peptide) (ELP)	2	2	12.6	1.05538	1.4191	1.48238	1.37246	0.761234	1.03716	0.770029	0.712884	1.00185	0.725275	0.801653	0.860589	0.615709	1.03293	0.635985	0.0325856	0.738908	0.00968966	NO	NO	NO	NO
O09061	Uniprot	Psmb1	proteasome (prosome, macropain) subunit, beta type 1	19170	ENSMUSG00000014769	Proteasome subunit beta type-1 (EC 3.4.25.1) (Macropain subunit C5) (Multicatalytic endopeptidase complex subunit C5) (Proteasome component C5) (Proteasome gamma chain)	9	9	43.3	0.965467	1.06692	1.01146	1.0098	0.768004	1.06752	1.0457	0.81198	0.933597	1.19849	1.06195	1.0591	0.911081	1.15161	1.04921	0.397626	0.240168	0.357065	NO	NO	NO	NO
O09111	Uniprot	Ndufb11	NADH:ubiquinone oxidoreductase subunit B11	104130	ENSMUSG00000031059	NADH dehydrogenase [ubiquinone] 1 beta subcomplex subunit 11, mitochondrial (Complex I-ESSS) (CI-ESSS) (NADH-ubiquinone oxidoreductase ESSS subunit) (Neuronal protein 15.6) (Np15.6) (p15.6)	6	6	50.3	0.734127	1.58553	0.973126	0.86661	0.674432	0.636589	1.27845	1.14215	0.596026	1.7733	0.702496	1.03717	0.897156	1.10113	0.987883	0.696202	0.730834	0.884434	NO	NO	NO	NO
O09117	Uniprot	Sypl	synaptophysin-like protein	19027	ENSMUSG00000020570	Synaptophysin-like protein 1 (Pantophysin)	6	6	28.7	1.04235	0.855002	1.02002	0.944951	0.91663	0.994531	0.992554	0.970026	1.02726	1.16423	0.987758	1.08469	1.00295	1.10073	1.10398	0.889189	0.0981881	0.112224	NO	NO	NO	NO
O09131	Uniprot	Gsto1	glutathione S-transferase omega 1	14873	ENSMUSG00000025068	Glutathione S-transferase omega-1 (GSTO-1) (EC 2.5.1.18) (Glutathione S-transferase omega 1-1) (GSTO 1-1) (Glutathione-dependent dehydroascorbate reductase) (EC 1.8.5.1) (Monomethylarsonic acid reductase) (MMA(V) reductase) (EC 1.20.4.2) (S-(Phenacyl)glutathione reductase) (SPG-R) (p28)	5	5	19.6	0.490377	2.17384	1.11864	0.859036	0.463103	0.500599	1.15111	0.920382	1.84182	0.530255	1.04061	0.910226	0.653871	1.42426	0.931283	0.441448	0.395669	0.757679	NO	NO	NO	NO
O09167	Uniprot	Rpl21	ribosomal protein L21	19933	ENSMUSG00000041453	60S ribosomal protein L21	7	7	31.2	1.29598	1.01492	1.1375	1.12678	0.948198	0.856266	1.01713	0.885756	0.97416	0.910479	0.948534	0.884307	0.810317	1.00273	0.812533	0.0612605	0.882114	0.0182296	NO	NO	NO	NO
O09172	Uniprot	Gclm	glutamate-cysteine ligase, modifier subunit	14630	ENSMUSG00000028124	Glutamate--cysteine ligase regulatory subunit (GCS light chain) (Gamma-ECS regulatory subunit) (Gamma-glutamylcysteine synthetase regulatory subunit) (Glutamate--cysteine ligase modifier subunit)	10	10	39.4	1.26979	0.872142	1.17014	1.08341	0.877966	0.840408	0.866163	1.04495	1.14683	0.992862	0.826573	1.00877	0.82573	1.09521	0.904344	0.170272	0.36631	0.309428	NO	NO	NO	NO
O09174	Uniprot	Amacr	alpha-methylacyl-CoA racemase	17117	ENSMUSG00000022244	Alpha-methylacyl-CoA racemase (EC 5.1.99.4) (2-methylacyl-CoA racemase)	12	12	35.7	0.84427	0.968096	1.00605	0.981119	0.968759	0.961736	1.04362	0.817261	1.07518	1.18196	1.11082	1.04113	0.997853	1.16292	1.16043	0.902608	0.0645021	0.0232219	NO	NO	NO	NO
O35054	Uniprot	Cldn4	claudin 4	12740	ENSMUSG00000047501	Claudin-4 (Clostridium perfringens enterotoxin receptor) (CPE-R) (CPE-receptor)	3	3	15.2	0.461598	1.57932	0.785916	1.10566	0.769559	1.5153	0.533614	1.00976	0.941051	0.733173	1.17301	1.39204	0.973489	1.10737	1.07801	0.879282	0.672635	0.681736	NO	NO	NO	NO
O35066	Uniprot	Kif3c	kinesin family member 3C	16570	ENSMUSG00000020668	Kinesin-like protein KIF3C	2	2	2.1	1.32639	1.31284	1.16524	1.19892	0.987674	0.871968	1.05357	0.949024	0.87243	0.628701	0.792363	0.840877	0.771925	0.811542	0.62645	0.0266231	0.0644642	0.00458947	NO	NO	NO	NO
O35074	Uniprot	Ptgis	prostaglandin I2 (prostacyclin) synthase	19223	ENSMUSG00000017969	Prostacyclin synthase (EC 5.3.99.4) (Prostaglandin I2 synthase)	14	14	32.5	0.954698	0.953241	0.91854	0.893027	0.99298	1.02169	1.07054	0.930146	1.05224	1.02516	1.06132	1.12643	1.07954	1.06221	1.1467	0.131854	0.18483	0.00634334	NO	NO	NO	NO
O35099	Uniprot	Map3k5	mitogen-activated protein kinase kinase kinase 5	26408	ENSMUSG00000071369	Mitogen-activated protein kinase kinase kinase 5 (EC 2.7.11.25) (Apoptosis signal-regulating kinase 1) (ASK-1) (MAPK/ERK kinase kinase 5) (MEK kinase 5) (MEKK 5)	11	11	8.8	1.05223	1.16542	1.10095	1.04148	1.06845	0.998845	1.024	1.05295	0.93673	0.778323	0.860742	0.919877	0.950497	0.8435	0.801744	0.233911	0.0259227	0.00806845	NO	NO	NO	NO
O35114	Uniprot	Scarb2	scavenger receptor class B, member 2	12492	ENSMUSG00000029426	Lysosome membrane protein 2 (85 kDa lysosomal membrane sialoglycoprotein) (LGP85) (Lysosome membrane protein II) (LIMP II) (Scavenger receptor class B member 2)	2	2	3.1	1.14291	1.13148	1.16023	1.28922	1.09367	1.17832	1.01377	1.13539	0.729392	0.724229	0.687558	0.713823	0.935918	0.645761	0.604379	0.279725	0.00698701	0.00325359	NO	NO	NO	NO
O35127	Uniprot	Grcc10	gene rich cluster, C10 gene	14790	ENSMUSG00000072772	Protein C10	3	3	31.7	1.37426	1.17501	1.245	1.0593	1.1101	1.14857	0.938565	1.11463	0.611853	0.580205	0.778324	0.864189	0.888389	0.65739	0.584018	0.235041	0.0227716	0.00613953	NO	NO	NO	NO
O35129	Uniprot	Phb2	prohibitin 2	12034	ENSMUSG00000004264	Prohibitin-2 (B-cell receptor-associated protein BAP37) (Repressor of estrogen receptor activity)	20	20	68.9	0.919508	0.922001	0.979158	0.87327	0.928921	0.890372	0.901088	0.906758	1.17857	1.16063	1.19359	1.14613	0.981917	1.28998	1.26665	0.561331	0.0064	0.00257516	NO	NO	NO	NO
O35143	Uniprot	Atpif1	ATPase inhibitory factor 1	11983	ENSMUSG00000054428	ATPase inhibitor, mitochondrial (ATP synthase F1 subunit epsilon) (Inhibitor of F(1)F(o)-ATPase) (IF(1)) (IF1)	9	9	45.3	1.03741	0.857254	0.985929	0.905418	0.988086	0.995087	1.05049	0.933565	1.08537	1.0368	1.11485	1.00975	1.04786	1.07046	1.1217	0.460891	0.125681	0.0485162	NO	NO	NO	NO
O35153	Uniprot	Bet1l	Bet1 golgi vesicular membrane trafficking protein like	54399	ENSMUSG00000025484	BET1-like protein (Golgi SNARE with a size of 15 kDa) (GOS-15) (GS15) (Vesicle transport protein GOS15)	1	1	13.5	NA	NA	1.10513	0.986656	NA	NA	0.96645	1.06231	NA	NA	0.873567	1.00589	0.969873	0.926405	0.898495	0.722939	0.479992	0.300471	NO	NO	NO	NO
O35166	Uniprot	Gosr2	golgi SNAP receptor complex member 2	56494	ENSMUSG00000020946	Golgi SNAP receptor complex member 2 (27 kDa Golgi SNARE protein) (Membrin)	4	4	19.8	0.980623	0.915462	1.61931	0.522216	1.05994	0.871623	1.03321	0.966239	1.01952	1.15283	1.26604	0.592989	0.973599	1.02553	0.998458	0.863686	0.815482	0.915005	NO	NO	NO	NO
O35215	Uniprot	Ddt	D-dopachrome tautomerase	13202	ENSMUSG00000001666	D-dopachrome decarboxylase (EC 4.1.1.84) (D-dopachrome tautomerase)	6	3	69.5	NA	NA	0.556757	0.387097	NA	NA	0.417831	0.426427	NA	NA	3.65551	0.556374	0.89448	4.98886	4.46244	0.650956	0.423287	0.342108	NO	NO	NO	NO
O35218	Uniprot	Cpsf2	cleavage and polyadenylation specific factor 2	51786	ENSMUSG00000041781	Cleavage and polyadenylation specificity factor subunit 2 (Cleavage and polyadenylation specificity factor 100 kDa subunit) (CPSF 100 kDa subunit)	10	10	15.5	1.40021	0.841505	0.732504	0.951903	0.67877	0.659957	1.07641	0.978915	1.4522	0.967355	1.18063	1.07964	0.864478	1.37883	1.19197	0.553655	0.113683	0.282706	NO	NO	NO	NO
O35226	Uniprot	Psmd4	proteasome (prosome, macropain) 26S subunit, non-ATPase, 4	19185	ENSMUSG00000005625	26S proteasome non-ATPase regulatory subunit 4 (26S proteasome regulatory subunit RPN10) (26S proteasome regulatory subunit S5A) (Multiubiquitin chain-binding protein)	13	2	35.1	NA	NA	0.604199	0.506014	NA	NA	2.28411	1.80925	NA	NA	0.369165	0.427262	3.68701	0.194565	0.717364	0.0696364	0.0487529	0.0960121	YES	NO	YES	NO
O35226	Uniprot	Psmd4	proteasome (prosome, macropain) 26S subunit, non-ATPase, 4	19185	ENSMUSG00000005625	26S proteasome non-ATPase regulatory subunit 4 (26S proteasome regulatory subunit RPN10) (26S proteasome regulatory subunit S5A) (Multiubiquitin chain-binding protein)	12	1	34.6	NA	NA	0	3.00213	NA	NA	2.99787	0	NA	NA	0	0	0.998579	0	0	0.921051	0.451367	0.355845	NO	NO	NO	NO
O35250	Uniprot	Exoc7	exocyst complex component 7	53413	ENSMUSG00000020792	Exocyst complex component 7 (Exocyst complex component Exo70)	2	2	3.6	1.96952	1.22219	1.37788	1.25493	1.08881	1.71947	0.64898	0.910026	0	0	0.780921	1.02727	0.749811	0.414029	0.310444	0.346403	0.16355	0.0246213	YES	NO	NO	YES
O35280	Uniprot	Chek1	checkpoint kinase 1	12649	ENSMUSG00000032113	Serine/threonine-protein kinase Chk1 (EC 2.7.11.1) (CHK1 checkpoint homolog) (Checkpoint kinase-1)	11	11	25.8	0.711802	0.823864	0.680057	0.76894	0.634594	0.75106	0.852325	0.757793	1.50259	1.57609	1.61908	1.32181	1.00372	2.00935	2.01683	0.893752	0.00920603	0.00269863	YES	NO	YES	YES
O35286	Uniprot	Dhx15	DEAH (Asp-Glu-Ala-His) box polypeptide 15	13204	ENSMUSG00000029169	Pre-mRNA-splicing factor ATP-dependent RNA helicase DHX15 (EC 3.6.4.13) (DEAH box protein 15)	16	15	18.9	1.25355	0.962981	1.31893	1.09265	1.03953	0.855843	0.848509	0.949506	0.90655	0.981548	0.903058	0.88734	0.798034	0.995967	0.794815	0.100068	0.873198	0.0320835	NO	NO	NO	NO
O35295	Uniprot	Purb	purine rich element binding protein B	19291	ENSMUSG00000094483	Transcriptional activator protein Pur-beta (Purine-rich element-binding protein B) (Vascular actin single-stranded DNA-binding factor 2 p44 component)	5	5	20.4	1.27663	1.35444	1.19685	0.987486	1.11648	1.03997	1.13192	1.05116	0.608746	0.603736	0.654821	0.977761	0.901176	0.655616	0.590825	0.292599	0.0270875	0.0113982	NO	NO	NO	NO
O35344	Uniprot	Kpna3	karyopherin (importin) alpha 3	16648	ENSMUSG00000021929	Importin subunit alpha-4 (Importin alpha Q2) (Qip2) (Karyopherin subunit alpha-3)	5	2	11.1	0.70932	1.00303	0.817059	0.666194	0.957546	0.678582	1.28246	0.960048	1.13261	1.51891	1.37424	0.899998	1.21374	1.26997	1.54142	0.377401	0.254346	0.0343098	NO	NO	NO	NO
O35345	Uniprot	Kpna6	karyopherin (importin) alpha 6	16650	ENSMUSG00000003731	Importin subunit alpha-7 (Importin alpha-S2) (Karyopherin subunit alpha-6)	13	9	23.9	1.39178	0.989389	1.15716	1.02314	1.22203	0.622825	1.02065	1.02799	0.831597	0.942378	0.901226	0.869838	0.853558	0.910506	0.777169	0.416151	0.532447	0.0377809	NO	NO	NO	NO
O35350	Uniprot	Capn1	calpain 1	12333	ENSMUSG00000024942	Calpain-1 catalytic subunit (EC 3.4.22.52) (Calcium-activated neutral proteinase 1) (CANP 1) (Calpain mu-type) (Calpain-1 large subunit) (Micromolar-calpain) (muCANP)	15	15	23.4	0.963841	1.01076	0.953706	0.976139	0.873579	0.858024	0.928692	0.902748	1.17501	1.11879	1.04509	1.19362	0.912561	1.27209	1.16086	0.0326529	0.0114317	0.00948337	NO	NO	NO	NO
O35379	Uniprot	Abcc1	ATP-binding cassette, sub-family C (CFTR/MRP), member 1	17250	ENSMUSG00000023088	Multidrug resistance-associated protein 1 (ATP-binding cassette sub-family C member 1) (Leukotriene C(4) transporter) (LTC4 transporter)	21	21	15.5	1.01994	0.908161	0.986928	0.991658	0.973783	1.02137	1.04465	0.967786	1.06527	1.01147	1.05859	0.950391	1.02583	1.01949	1.04583	0.517058	0.572266	0.215566	NO	NO	NO	NO
O35381	Uniprot	Anp32a	acidic (leucine-rich) nuclear phosphoprotein 32 family, member A	11737	ENSMUSG00000032249	Acidic leucine-rich nuclear phosphoprotein 32 family member A (Acidic nuclear phosphoprotein pp32) (Leucine-rich acidic nuclear protein) (LANP) (Potent heat-stable protein phosphatase 2A inhibitor I1PP2A)	7	4	18.6	1.18517	0.730455	0.4476	0.836515	1.18318	0.723947	0.88721	0.910899	0.912796	1.26444	1.29499	1.62279	1.15798	1.37508	1.59232	0.568394	0.136195	0.0615517	NO	NO	NO	NO
O35382	Uniprot	Exoc4	exocyst complex component 4	20336	ENSMUSG00000029763	Exocyst complex component 4 (Exocyst complex component Sec8)	7	7	7.4	1.10738	1.14429	1.08038	1.12118	0.92545	0.908037	0.972638	0.990697	0.832036	1.0828	0.801039	1.03406	0.852598	0.987653	0.842071	0.0239563	0.81841	0.049635	NO	NO	NO	NO
O35387	Uniprot	Hax1	HCLS1 associated X-1	23897	ENSMUSG00000027944	HCLS1-associated protein X-1 (HS1-associating protein X-1) (HAX-1) (HS1-binding protein 1) (HSP1BP-1)	2	2	7.1	NA	NA	2.2529	2.88038	NA	NA	0.44392	0.422795	NA	NA	0	0	0.168842	0	0	0.0637872	0.0113205	0.0202178	YES	NO	YES	YES
O35405	Uniprot	Pld3	phospholipase D family, member 3	18807	ENSMUSG00000003363	Phospholipase D3 (PLD 3) (EC 3.1.4.4) (Choline phosphatase 3) (Phosphatidylcholine-hydrolyzing phospholipase D3) (Schwannoma-associated protein 9) (SAM-9)	4	4	7.6	1.06431	1.1779	1.7075	0.692926	0.956162	1.04054	0.681698	0.659801	0.948417	0.81267	0.67518	1.5829	0.71903	1.20399	0.865707	0.301837	0.492843	0.511243	NO	NO	NO	NO
O35435	Uniprot	Dhodh	dihydroorotate dehydrogenase	56749	ENSMUSG00000031730	Dihydroorotate dehydrogenase (quinone), mitochondrial (DHOdehase) (EC 1.3.5.2) (Dihydroorotate oxidase)	13	13	39.2	0.894518	0.804438	0.747636	0.797291	0.868676	0.860473	0.97755	0.991639	1.23956	1.33234	1.2972	1.18868	1.1401	1.36758	1.55917	0.108533	0.010901	0.00261794	NO	NO	NO	NO
O35448	Uniprot	Ppt2	palmitoyl-protein thioesterase 2	54397	ENSMUSG00000015474	Lysosomal thioesterase PPT2 (PPT-2) (EC 3.1.2.-)	2	2	7.6	0	0	0.646774	0.494661	0	0	0.86036	0.658314	0	6	1.76274	1.57715	1.3305	6.15003	8.18259	0.745898	0.235243	0.141172	NO	NO	NO	NO
O35459	Uniprot	Ech1	enoyl coenzyme A hydratase 1, peroxisomal	51798	ENSMUSG00000053898	Delta(3,5)-Delta(2,4)-dienoyl-CoA isomerase, mitochondrial (EC 5.3.3.-)	5	5	12.5	0.97904	1.06531	1.01537	0.907118	0.95279	1.03673	0.968302	1.06374	0.96822	0.997904	0.955847	1.08961	1.0138	0.997518	1.01128	0.755851	0.88179	0.701262	NO	NO	NO	NO
O35465	Uniprot	Fkbp8	FK506 binding protein 8	14232	ENSMUSG00000019428	Peptidyl-prolyl cis-trans isomerase FKBP8 (PPIase FKBP8) (EC 5.2.1.8) (38 kDa FK506-binding protein) (38 kDa FKBP) (FKBP-38) (mFKBP38) (FK506-binding protein 8) (FKBP-8) (FKBPR38) (Rotamase)	11	11	30	1.14311	1.18906	1.09781	0.900932	0.948881	0.941786	0.983453	1.01112	0.831433	0.94573	1.04317	0.963516	0.897095	0.973904	0.873684	0.227524	0.600925	0.109337	NO	NO	NO	NO
O35551	Uniprot	Rabep1	rabaptin, RAB GTPase binding effector protein 1	54189	ENSMUSG00000020817	Rab GTPase-binding effector protein 1 (Rabaptin-5) (Rabaptin-5alpha)	9	9	10.8	1.08276	1.01014	1.10804	1.22504	1.00575	1.01025	0.748695	1.16137	0.835948	1.05515	1.09193	0.664918	0.88705	0.92916	0.824211	0.338794	0.608756	0.109111	NO	NO	NO	NO
O35566	Uniprot	Cd151	CD151 antigen	12476	ENSMUSG00000025510	CD151 antigen (GP27) (Membrane glycoprotein SFA-1) (Platelet-endothelial tetraspan antigen 3) (PETA-3) (CD antigen CD151)	8	8	26.5	1.06314	0.941109	1.10174	1.11864	1.03948	0.997808	1.17935	1.03219	0.940274	1.01819	0.829173	0.738908	1.00573	0.830003	0.834759	0.867627	0.0841572	0.0530413	NO	NO	NO	NO
O35593	Uniprot	Psmd14	proteasome (prosome, macropain) 26S subunit, non-ATPase, 14	59029	ENSMUSG00000026914	26S proteasome non-ATPase regulatory subunit 14 (EC 3.4.19.-) (26S proteasome regulatory subunit RPN11) (MAD1)	5	5	18.4	0.818276	1.21133	1.11591	1.13836	0.823502	1.04855	0.78878	1.03316	1.07061	1.02773	1.15577	0.76802	0.8623	1.08883	0.938898	0.325748	0.494389	0.508319	NO	NO	NO	NO
O35598	Uniprot	Adam10	a disintegrin and metallopeptidase domain 10	11487	ENSMUSG00000054693	Disintegrin and metalloproteinase domain-containing protein 10 (ADAM 10) (EC 3.4.24.81) (Kuzbanian protein homolog) (Mammalian disintegrin-metalloprotease) (CD antigen CD156c)	17	17	27.1	1.36923	1.00435	1.04257	1.01117	1.13879	0.822739	1.00211	0.975348	0.692709	0.972181	0.981221	0.987585	0.8897	0.922495	0.820744	0.398447	0.482698	0.11396	NO	NO	NO	NO
O35604	Uniprot	Npc1	NPC intracellular cholesterol transporter 1	18145	ENSMUSG00000024413	NPC intracellular cholesterol transporter 1 (Niemann-Pick C1 protein)	10	10	7.4	0.795026	0.756902	0.785621	0.770425	0.989233	0.972155	0.97306	0.934409	1.282	1.20469	1.2799	1.25659	1.24482	1.29836	1.61622	0.024	0.00661053	0.00233333	NO	NO	NO	NO
O35607	Uniprot	Bmpr2	bone morphogenetic protein receptor, type II (serine/threonine kinase)	12168	ENSMUSG00000067336	Bone morphogenetic protein receptor type-2 (BMP type-2 receptor) (BMPR-2) (EC 2.7.11.30) (BRK-3) (Bone morphogenetic protein receptor type II) (BMP type II receptor) (BMPR-II)	6	6	5.1	1.36338	1.4975	1.36789	1.41519	1.46497	1.34696	1.31334	1.2173	0.167987	0.159204	0.277025	0.409249	0.946598	0.189696	0.179566	0.349023	0.00567033	0.00254545	YES	NO	YES	YES
O35643	Uniprot	Ap1b1	adaptor protein complex AP-1, beta 1 subunit	11764	ENSMUSG00000009090	AP-1 complex subunit beta-1 (Adaptor protein complex AP-1 subunit beta-1) (Adaptor-related protein complex 1 subunit beta-1) (Beta-1-adaptin) (Beta-adaptin 1) (Clathrin assembly protein complex 1 beta large chain) (Golgi adaptor HA1/AP1 adaptin beta subunit)	35	15	33.1	1.0995	1.09037	1.09364	0.992101	0.906335	0.9515	0.956208	0.927291	1.03177	0.920525	1.05325	0.977513	0.875042	1.06461	0.931579	0.028	0.152333	0.0972316	NO	NO	NO	NO
O35648	Uniprot	Cetn3	centrin 3	12626	ENSMUSG00000021537	Centrin-3	3	3	16.8	0.751491	0.744727	0.629464	0.678336	0.824025	0.840185	0.828528	0.769569	1.39507	1.4445	1.85951	1.23459	1.16344	1.81886	2.11613	0.0510599	0.018772	0.00581769	YES	NO	NO	YES
O35654	Uniprot	Pold2	polymerase (DNA directed), delta 2, regulatory subunit	18972	ENSMUSG00000020471	DNA polymerase delta subunit 2 (DNA polymerase delta subunit p50)	7	7	16.6	1.18729	1.0809	0.752602	1.43455	1.02884	0.997462	0.869576	1.08112	0.696113	1.00939	1.09202	0.770134	0.892636	0.897073	0.800759	0.524943	0.404329	0.201776	NO	NO	NO	NO
O35664	Uniprot	Ifnar2	interferon (alpha and beta) receptor 2	15976	ENSMUSG00000022971	Interferon alpha/beta receptor 2 (IFN-R-2) (IFN-alpha/beta receptor 2) (Type I interferon receptor 2)	3	3	11.7	2.06585	0.387395	NA	NA	1.94607	0.580364	NA	NA	0.649634	0.370689	NA	NA	1.02984	0.403859	0.415908	0.904148	0.424709	0.409389	NO	NO	NO	NO
O35684	Uniprot	Serpini1	serine (or cysteine) peptidase inhibitor, clade I, member 1	20713	ENSMUSG00000027834	Neuroserpin (Peptidase inhibitor 12) (PI-12) (Serine protease inhibitor 17) (Serpin I1)	6	6	16.8	0.781659	3.85905	1.75447	1.49227	0.512176	0.515942	1.49836	0.823392	0.126027	0.205145	0.431505	0	0.424709	0.227673	0.0966949	0.248024	0.0746311	0.039031	YES	NO	NO	YES
O35685	Uniprot	Nudc	nudC nuclear distribution protein	18221	ENSMUSG00000028851	Nuclear migration protein nudC (Nuclear distribution protein C homolog) (Silica-induced gene 92 protein) (SIG-92)	30	30	57.5	1.06467	1.10369	1.07205	0.997737	0.987513	0.954249	1.05761	0.907938	0.944414	0.945464	1.0035	0.961174	0.921938	0.986498	0.90949	0.145485	0.684793	0.0162722	NO	NO	NO	NO
O35711	Uniprot	Ppfibp2	PTPRF interacting protein, binding protein 2 (liprin beta 2)	19024	ENSMUSG00000036528	Liprin-beta-2 (Coiled-coil-like protein 1) (Protein tyrosine phosphatase receptor type f polypeptide-interacting protein-binding protein 2) (PTPRF-interacting protein-binding protein 2)	23	21	26.9	1.11677	1.12785	1.43007	1.14825	1.12896	1.09356	1.08735	1.00723	0.786427	0.746437	0.636901	0.690203	0.895116	0.662476	0.592992	0.253862	0.0102857	0.0054623	NO	NO	NO	NO
O35723	Uniprot	Dnajb3	DnaJ heat shock protein family (Hsp40) member B3	15504	ENSMUSG00000081984	DnaJ homolog subfamily B member 3 (DnaJ protein homolog 3) (Heat shock protein J3) (HSJ-3) (MSJ-1)	2	1	7.4	NA	NA	0	0	NA	NA	2.08392	1.34902	NA	NA	1.20864	1.35842	#DIV/0!	0.747775	#DIV/0!	0.0974423	0.405698	0.00821429	YES	NO	NO	YES
O35841	Uniprot	Api5	apoptosis inhibitor 5	11800	ENSMUSG00000027193	Apoptosis inhibitor 5 (API-5) (AAC-11)	5	5	11.9	1.79502	2.43063	1.15854	1.11219	0.280216	0.39327	0.776555	0.756412	0.40521	0.695653	1.06746	1.12885	0.339644	1.49433	0.50754	0.0614457	0.29424	0.0608593	NO	NO	NO	NO
O35857	Uniprot	Timm44	translocase of inner mitochondrial membrane 44	21856	ENSMUSG00000002949	Mitochondrial import inner membrane translocase subunit TIM44	25	25	46	1.03989	0.931484	1.01249	0.994227	0.909097	0.940547	0.8769	0.989195	1.10116	1.07782	1.02275	1.10443	0.934049	1.1589	1.08247	0.171371	0.0200341	0.0352755	NO	NO	NO	NO
O35864	Uniprot	Cops5	COP9 signalosome subunit 5	26754	ENSMUSG00000025917	COP9 signalosome complex subunit 5 (SGN5) (Signalosome subunit 5) (EC 3.4.-.-) (Jun activation domain-binding protein 1) (Kip1 C-terminus-interacting protein 2)	13	13	37.1	1.03039	0.939586	0.951483	1.00387	1.0676	0.960862	1.01855	1.00501	1.05543	0.946132	1.00401	1.01707	1.03228	0.992747	1.02479	0.433838	0.774152	0.391477	NO	NO	NO	NO
O35887	Uniprot	Calu	calumenin	12321	ENSMUSG00000029767	Calumenin (Crocalbin)	11	2	34.3	NA	NA	1.43613	0.37836	NA	NA	1.28539	0.960859	NA	NA	1.07511	0.864145	1.23795	0.863333	1.06876	0.735409	0.523724	0.820312	NO	NO	NO	NO
O35901	Uniprot	Lsm2	LSM2 homolog, U6 small nuclear RNA and mRNA degradation associated	27756	ENSMUSG00000007050	U6 snRNA-associated Sm-like protein LSm2	5	5	39.7	0.646989	0.618395	0.927617	0.911386	2.53663	0.545341	0.795981	0.779919	0.783907	0.868739	1.44101	1.14409	1.50042	0.909803	1.36508	0.516866	0.784282	0.126975	NO	NO	NO	NO
O35943	Uniprot	Fxn	frataxin	14297	ENSMUSG00000059363	Frataxin, mitochondrial (Fxn) (EC 1.16.3.1) [Cleaved into: Frataxin intermediate form; Frataxin mature form]	3	3	16.9	0.595408	0.641306	0.887797	0.972158	0.704355	0.638613	0.788025	1.08451	0.697396	2.72292	1.47769	0.789822	1.03838	1.76887	1.83676	0.805665	0.293442	0.187725	NO	NO	NO	NO
O35945	Uniprot	Aldh1a7	aldehyde dehydrogenase family 1, subfamily A7	26358	ENSMUSG00000024747	Aldehyde dehydrogenase, cytosolic 1 (EC 1.2.1.3) (ALDH class 1) (ALDH-E1) (ALHDII) (Aldehyde dehydrogenase family 1 member A7) (Aldehyde dehydrogenase phenobarbital-inducible)	3	1	3.6	0.875942	1.30235	NA	NA	1.17992	1.26737	NA	NA	0.779348	0.595078	NA	NA	1.12349	0.561612	0.630966	0.638783	0.0657527	0.190248	NO	NO	NO	NO
O35963	Uniprot	Rab33b	RAB33B, member RAS oncogene family	19338	ENSMUSG00000027739	Ras-related protein Rab-33B	2	2	11.8	0.493424	0.737978	1.04001	1.09148	0.789059	0	0.850386	1.22931	3.51661	0.462927	0.800359	0.988456	0.853061	2.01075	1.7153	0.700762	0.406371	0.365614	NO	NO	NO	NO
O35969	Uniprot	Gamt	guanidinoacetate methyltransferase	14431	ENSMUSG00000020150	Guanidinoacetate N-methyltransferase (EC 2.1.1.2)	2	2	11.1	NA	NA	1.33433	1.13912	NA	NA	0.948368	0.854444	NA	NA	0.821501	0.902241	0.728867	0.95614	0.696899	0.165239	0.587763	0.0661836	NO	NO	NO	NO
O54692	Uniprot	Zw10	zw10 kinetochore protein	26951	ENSMUSG00000032264	Centromere/kinetochore protein zw10 homolog	25	25	31.1	0.951572	1.01045	0.904623	1.03618	1.06496	1.06049	1.06614	1.06357	0.885165	1.02737	1.01234	0.917143	1.09028	0.902907	0.984419	0.0682953	0.0558495	0.640996	NO	NO	NO	NO
O54724	Uniprot	Cavin1	caveolae associated 1	19285	ENSMUSG00000004044	Caveolae-associated protein 1 (Cav-p60) (Cavin-1) (Polymerase I and transcript release factor)	2	2	5.4	2.31242	2.5223	0	1.62598	0	0	0	1.85712	0	1.16528	1.37862	1.13828	0.287448	1.98274	0.569936	0.260919	0.470575	0.275176	NO	NO	NO	NO
O54734	Uniprot	Ddost	dolichyl-di-phosphooligosaccharide-protein glycotransferase	13200	ENSMUSG00000028757	Dolichyl-diphosphooligosaccharide--protein glycosyltransferase 48 kDa subunit (DDOST 48 kDa subunit) (Oligosaccharyl transferase 48 kDa subunit)	13	13	25.9	1.05459	1.06192	0.990271	0.976034	0.882959	0.89106	0.88818	0.889305	1.09959	1.00989	1.06785	1.18836	0.869868	1.22925	1.06928	0.0226506	0.0141095	0.132179	NO	NO	NO	NO
O54774	Uniprot	Ap3d1	adaptor-related protein complex 3, delta 1 subunit	11776	ENSMUSG00000020198	AP-3 complex subunit delta-1 (AP-3 complex subunit delta) (Adaptor-related protein complex 3 subunit delta-1) (Delta-adaptin) (mBLVR1)	13	13	11.9	1.04128	0.796387	0.974455	1.03618	1.02411	0.982944	1.06905	1.0023	1.25288	0.902399	0.984337	0.933677	1.0598	0.998745	1.05847	0.465052	0.912416	0.493002	NO	NO	NO	NO
O54785	Uniprot	Limk2	LIM motif-containing protein kinase 2	16886	ENSMUSG00000020451	LIM domain kinase 2 (LIMK-2) (EC 2.7.11.1)	6	6	10.2	1.2267	0.903822	1.64628	0	0.783359	1.36784	0	0	0.603473	1.1148	4.35372	0	0.569581	2.82261	1.6077	0.513032	0.412519	0.502194	NO	NO	NO	NO
O54786	Uniprot	Dffa	DNA fragmentation factor, alpha subunit	13347	ENSMUSG00000028974	DNA fragmentation factor subunit alpha (DNA fragmentation factor 45 kDa subunit) (DFF-45) (Inhibitor of CAD) (ICAD)	5	5	15.4	1.08902	0.912392	0.931569	0.882162	0.975491	1.09547	1.12674	0.964611	0.944804	0.982822	1.06425	1.03067	1.091	0.966421	1.05436	0.306652	0.517066	0.311445	NO	NO	NO	NO
O54826	Uniprot	Mllt10	myeloid/lymphoid or mixed-lineage leukemia; translocated to, 10	17354	ENSMUSG00000026743	Protein AF-10	8	8	7	0.127796	0.194245	0.375777	0.53864	0.251006	0.528175	0.674682	0.8021	2.66101	2.23776	1.81095	1.79785	1.82454	3.77115	6.88061	0.228756	0.0107624	0.00379245	YES	NO	YES	YES
O54833	Uniprot	Csnk2a2	casein kinase 2, alpha prime polypeptide	13000	ENSMUSG00000046707	Casein kinase II subunit alpha' (CK II alpha') (EC 2.7.11.1)	9	9	30	0.745444	0.93084	0.984703	0.891068	0.971265	1.09054	1.18812	0.68576	1.03106	1.23085	1.05665	1.1937	1.108	1.1465	1.27032	0.528402	0.321209	0.0206307	NO	NO	NO	NO
O54879	Uniprot	Hmgb3	high mobility group box 3	15354	ENSMUSG00000015217	High mobility group protein B3 (High mobility group protein 2a) (HMG-2a) (High mobility group protein 4) (HMG-4)	1	1	6.5	0.736503	1.12822	NA	NA	1.14883	1.10101	NA	NA	0.996713	0.888725	NA	NA	1.20653	0.838033	1.01111	0.513038	0.135047	0.875701	NO	NO	NO	NO
O54890	Uniprot	Itgb3	integrin beta 3	16416	ENSMUSG00000020689	Integrin beta-3 (Platelet membrane glycoprotein IIIa) (GPIIIa) (CD antigen CD61)	7	7	10.4	0.715658	0.67686	NA	NA	1.07764	1.65299	NA	NA	1.05899	0.81787	NA	NA	1.96093	0.687335	1.34781	0.234704	0.348785	0.158685	NO	NO	NO	NO
O54901	Uniprot	Cd200	CD200 antigen	17470	ENSMUSG00000022661	OX-2 membrane glycoprotein (MRC OX-2 antigen) (CD antigen CD200)	2	2	8.3	1.60518	1.59583	1.12766	1.4623	1.34487	1.45412	1.37168	1.12278	0	0	0.440964	0.474609	0.914087	0.172963	0.158103	0.471036	0.0110421	0.00445985	YES	NO	YES	YES
O54916	Uniprot	Reps1	RalBP1 associated Eps domain containing protein	19707	ENSMUSG00000019854	RalBP1-associated Eps domain-containing protein 1 (RalBP1-interacting protein 1)	4	3	5.3	1.00969	0.975399	0.911503	1.01719	0.971949	0.88004	0.954959	0.858196	1.06374	1.09918	1.0643	1.19386	0.936471	1.20625	1.12962	0.229767	0.0222375	0.0230332	NO	NO	NO	NO
O54941	Uniprot	Smarce1	SWI/SNF related, matrix associated, actin dependent regulator of chromatin, subfamily e, member 1	57376	ENSMUSG00000037935	SWI/SNF-related matrix-associated actin-dependent regulator of chromatin subfamily E member 1 (BRG1-associated factor 57) (BAF57)	6	5	12.4	0.880607	1.25988	0.902683	1.08604	1.01016	0.974171	0.954562	0.987274	0.927753	0.947424	0.997247	1.07219	0.950828	1.0047	0.955295	0.63192	0.834567	0.539812	NO	NO	NO	NO
O54946	Uniprot	Dnajb6	DnaJ heat shock protein family (Hsp40) member B6	23950	ENSMUSG00000029131	DnaJ homolog subfamily B member 6 (Heat shock protein J2) (HSJ-2) (MRJ) (mDj4)	9	1	29.3	NA	NA	1.21209	1.19453	NA	NA	0.914725	0.946873	NA	NA	0.845789	0.88599	0.773531	0.930265	0.719589	0.0315098	0.17483	0.00924373	NO	NO	NO	NO
O54946	Uniprot	Dnajb6	DnaJ heat shock protein family (Hsp40) member B6	23950	ENSMUSG00000029131	DnaJ homolog subfamily B member 6 (Heat shock protein J2) (HSJ-2) (MRJ) (mDj4)	10	2	25.8	NA	NA	0.974761	1.03334	NA	NA	0.84839	0.953398	NA	NA	1.06026	1.12985	0.897258	1.21552	1.09064	0.325092	0.135061	0.1569	NO	NO	NO	NO
O54950	Uniprot	Prkag1	protein kinase, AMP-activated, gamma 1 non-catalytic subunit	19082	ENSMUSG00000067713	5'-AMP-activated protein kinase subunit gamma-1 (AMPK gamma1) (AMPK subunit gamma-1) (AMPKg)	10	10	29.7	1.00623	0.968205	1.01455	0.988905	0.94836	1.10055	0.923872	0.987746	1.01205	0.964601	1.0416	1.04332	0.995635	1.02551	1.02104	0.867498	0.580636	0.304922	NO	NO	NO	NO
O54962	Uniprot	Banf1	barrier to autointegration factor 1	23825	ENSMUSG00000024844	Barrier-to-autointegration factor (Breakpoint cluster region protein 1) (LAP2-binding protein 1) [Cleaved into: Barrier-to-autointegration factor, N-terminally processed]	6	6	56.2	0.535129	0.487949	0.8321	0.708044	0.607495	0.843275	1.03442	0.902354	0.841723	2.68443	1.20292	1.32016	1.3216	1.78572	2.36001	0.221529	0.207603	0.0723683	NO	NO	NO	NO
O54983	Uniprot	Crym	crystallin, mu	12971	ENSMUSG00000030905	Ketimine reductase mu-crystallin (EC 1.5.1.25) (NADP-regulated thyroid-hormone-binding protein)	11	11	30.4	1.11348	0.983179	0.912211	0.906551	1.2025	0.769211	1.10208	1.03166	0.772651	1.15898	1.05371	0.99379	1.04853	0.969231	1.01627	0.683657	0.759472	0.763821	NO	NO	NO	NO
O54984	Uniprot	Asna1	arsA arsenite transporter, ATP-binding, homolog 1 (bacterial)	56495	ENSMUSG00000052456	ATPase Asna1 (EC 3.6.-.-) (Arsenical pump-driving ATPase) (Arsenite-stimulated ATPase)	9	9	28.7	1.02235	1.06099	1.12157	0.95834	0.988507	0.93838	0.955656	0.984484	0.945252	1.04452	1.01458	0.965374	0.928848	1.02656	0.953515	0.161174	0.394203	0.238284	NO	NO	NO	NO
O54988	Uniprot	Slk	STE20-like kinase	20874	ENSMUSG00000025060	STE20-like serine/threonine-protein kinase (STE20-like kinase) (mSLK) (EC 2.7.11.1) (Etk4) (STE20-related kinase SMAK) (STE20-related serine/threonine-protein kinase) (STE20-related kinase) (Serine/threonine-protein kinase 2)	17	1	14.7	NA	NA	0.904741	1.00098	NA	NA	0.94672	1.10173	NA	NA	0.933067	1.11276	1.07489	0.998716	1.07351	0.573836	0.91426	0.472438	NO	NO	NO	NO
O54988	Uniprot	Slk	STE20-like kinase	20874	ENSMUSG00000025060	STE20-like serine/threonine-protein kinase (STE20-like kinase) (mSLK) (EC 2.7.11.1) (Etk4) (STE20-related kinase SMAK) (STE20-related serine/threonine-protein kinase) (STE20-related kinase) (Serine/threonine-protein kinase 2)	17	1	15.2	NA	NA	1.22602	0.923217	NA	NA	0.913474	0.992515	NA	NA	0.892977	1.0518	0.886823	1.02035	0.904871	0.575984	0.794026	0.511236	NO	NO	NO	NO
O54992	Uniprot	Mapkapk5;Adam1a	MAP kinase-activated protein kinase 5;a disintegrin and metallopeptidase domain 1a	17165-	ENSMUSG00000029454	MAP kinase-activated protein kinase 5 (MAPK-activated protein kinase 5) (MAPKAP kinase 5) (MAPKAPK-5) (EC 2.7.11.1)	1	1	1.7	1.09298	1.06002	1.05166	1.06327	1.06082	1.02216	0.960564	1.16175	0.887035	0.876985	0.847716	0.915038	0.985324	0.838651	0.826343	0.730595	0.0306552	0.00266667	NO	NO	NO	NO
O55013	Uniprot	Trappc3	trafficking protein particle complex 3	27096	ENSMUSG00000028847	Trafficking protein particle complex subunit 3 (BET3 homolog)	7	7	36.1	0.953417	0.904648	0.873581	0.779481	1.02257	1.00271	1.05792	1.12365	1.04949	1.06717	1.02638	1.13899	1.19815	1.01787	1.21956	0.0420069	0.612468	0.00951111	NO	NO	NO	NO
O55022	Uniprot	Pgrmc1	progesterone receptor membrane component 1	53328	ENSMUSG00000006373	Membrane-associated progesterone receptor component 1 (mPR)	8	7	36.4	1.1411	0.950085	1.02818	0.892603	1.01423	0.82827	0.884768	0.826683	1.07444	0.991872	1.26604	1.10173	0.885837	1.24764	1.10521	0.240174	0.05206	0.192025	NO	NO	NO	NO
O55023	Uniprot	Impa1	inositol (myo)-1(or 4)-monophosphatase 1	55980	ENSMUSG00000027531	Inositol monophosphatase 1 (IMP 1) (IMPase 1) (EC 3.1.3.25) (D-galactose 1-phosphate phosphatase) (EC 3.1.3.94) (Inositol-1(or 4)-monophosphatase 1) (Lithium-sensitive myo-inositol monophosphatase A1)	9	9	28.9	1.05284	1.07847	1.04332	1.10018	0.926175	1.07073	1.04352	1.03443	0.971365	0.900423	0.94741	0.831144	0.953228	0.89582	0.853921	0.290526	0.0895926	0.00829319	NO	NO	NO	NO
O55026	Uniprot	Entpd2	ectonucleoside triphosphate diphosphohydrolase 2	12496	ENSMUSG00000015085	Ectonucleoside triphosphate diphosphohydrolase 2 (NTPDase 2) (EC 3.6.1.-) (CD39 antigen-like 1) (Ecto-ATP diphosphohydrolase 2) (Ecto-ATPDase 2) (Ecto-ATPase 2)	5	5	9.9	0.918796	1.29945	1.05583	1.01208	0.928232	0.854593	0.99738	0.942441	0.939801	1.05913	1.0124	0.979861	0.868528	1.07214	0.931184	0.245196	0.182724	0.355306	NO	NO	NO	NO
O55029	Uniprot	Copb2	coatomer protein complex, subunit beta 2 (beta prime)	50797	ENSMUSG00000032458	Coatomer subunit beta' (Beta'-coat protein) (Beta'-COP) (p102)	39	39	43.1	0.996222	0.962726	0.968122	0.994444	1.03251	0.981538	1.04811	1.00345	1.03694	0.990065	0.999599	0.986278	1.03674	0.987031	1.0233	0.152738	0.523515	0.142569	NO	NO	NO	NO
O55033	Uniprot	Nck2	non-catalytic region of tyrosine kinase adaptor protein 2	17974	ENSMUSG00000066877	Cytoplasmic protein NCK2 (Growth factor receptor-bound protein 4) (NCK adaptor protein 2) (Nck-2) (SH2/SH3 adaptor protein NCK-beta)	3	2	6.6	NA	NA	1.11339	1.04018	NA	NA	1.25308	0.857307	NA	NA	1.11136	0.624688	0.979945	0.82262	0.806123	0.871123	0.605421	0.407097	NO	NO	NO	NO
O55057	Uniprot	Pde6d	phosphodiesterase 6D, cGMP-specific, rod, delta	18582	ENSMUSG00000026239	Retinal rod rhodopsin-sensitive cGMP 3',5'-cyclic phosphodiesterase subunit delta (GMP-PDE delta)	2	2	20.7	1.05354	1.00984	NA	NA	1.05589	0.992225	NA	NA	1.17737	0.71113	NA	NA	0.992605	0.922067	0.915248	0.827469	0.725487	0.633796	NO	NO	NO	NO
O55098	Uniprot	Stk10	serine/threonine kinase 10	20868	ENSMUSG00000020272	Serine/threonine-protein kinase 10 (EC 2.7.11.1) (Lymphocyte-oriented kinase)	3	2	2.7	0.829668	0.974146	1.0027	0.969206	0.958101	0.914452	1.08392	1.00082	1.19294	1.1307	1.05713	0.886217	1.04809	1.07826	1.13011	0.504784	0.385296	0.138176	NO	NO	NO	NO
O55102	Uniprot	Bloc1s1	biogenesis of lysosomal organelles complex-1, subunit 1	14533	ENSMUSG00000090247	Biogenesis of lysosome-related organelles complex 1 subunit 1 (BLOC-1 subunit 1) (GCN5-like protein 1)	2	2	16.8	1.14515	1.30384	NA	NA	0.580583	1.17444	NA	NA	1.16135	0.634635	NA	NA	0.716634	1.02334	0.733358	0.464889	0.893824	0.30402	NO	NO	NO	NO
O55106	Uniprot	Strn	striatin, calmodulin binding protein	268980	ENSMUSG00000024077	Striatin	24	15	34.9	0.954206	0.904301	0.892914	0.816417	1.04582	0.85201	1.07943	1.05194	0.995328	1.24834	1.20549	0.953806	1.12931	1.09277	1.23407	0.177942	0.381824	0.040591	NO	NO	NO	NO
O55125	Uniprot	Nipsnap1	nipsnap homolog 1	18082	ENSMUSG00000034285	Protein NipSnap homolog 1 (NipSnap1)	8	8	27.5	0.73936	0.809074	0.949943	0.9521	0.741504	0.969706	0.911582	0.936311	1.55012	1.19023	1.14914	1.10092	1.03148	1.40216	1.4463	0.7271	0.0488	0.0213487	NO	NO	NO	NO
O55126	Uniprot	Nipsnap2	nipsnap homolog 2	14467	ENSMUSG00000029432	Protein NipSnap homolog 2 (NipSnap2) (Glioblastoma-amplified sequence)	12	12	29.5	0.894523	0.766841	0.722523	0.780909	0.96485	1.04488	1.11091	0.97525	1.24739	1.08151	1.31268	1.09773	1.29421	1.15709	1.49751	0.0284627	0.0862391	0.00551934	NO	NO	NO	NO
O55135	Uniprot	Eif6	eukaryotic translation initiation factor 6	16418	ENSMUSG00000027613	Eukaryotic translation initiation factor 6 (eIF-6) (B4 integrin interactor) (CAB) (p27(BBP))	5	5	33.1	1.0708	1.04132	0.9359	1.10196	0.942275	1.04961	1.05403	1.02006	0.924525	0.971472	0.848487	1.03956	0.979756	0.930662	0.911822	0.675946	0.240868	0.12179	NO	NO	NO	NO
O55137	Uniprot	Acot1	acyl-CoA thioesterase 1	26897	ENSMUSG00000072949	Acyl-coenzyme A thioesterase 1 (Acyl-CoA thioesterase 1) (EC 3.1.2.2) (CTE-I) (Inducible cytosolic acyl-coenzyme A thioester hydrolase) (Long chain acyl-CoA thioester hydrolase) (Long chain acyl-CoA hydrolase)	6	2	12.9	1.43807	0.700251	NA	NA	1.41766	1.206	NA	NA	0.350167	0.887854	NA	NA	1.22697	0.471869	0.578968	0.632201	0.186927	0.363421	NO	NO	NO	NO
O55142	Uniprot	Rpl35a	ribosomal protein L35A	57808	ENSMUSG00000060636	60S ribosomal protein L35a	9	9	59.1	1.09091	1.11207	1.11409	1.16711	0.984686	0.867833	0.930321	0.90521	0.990092	0.954414	0.924658	0.958607	0.822458	1.03788	0.853617	0.0229744	0.307343	0.00403517	NO	NO	NO	NO
O55143	Uniprot	Atp2a2	ATPase, Ca++ transporting, cardiac muscle, slow twitch 2	11938	ENSMUSG00000029467	Sarcoplasmic/endoplasmic reticulum calcium ATPase 2 (SERCA2) (SR Ca(2+)-ATPase 2) (EC 3.6.3.8) (Calcium pump 2) (Calcium-transporting ATPase sarcoplasmic reticulum type, slow twitch skeletal muscle isoform) (Endoplasmic reticulum class 1/2 Ca(2+) ATPase)	39	1	36.4	0	0	NA	NA	0	0	NA	NA	0	6	NA	NA	#DIV/0!	#DIV/0!	#DIV/0!	0.921449	0.452506	0.356974	NO	NO	NO	NO
O55143	Uniprot	Atp2a2	ATPase, Ca++ transporting, cardiac muscle, slow twitch 2	11938	ENSMUSG00000029467	Sarcoplasmic/endoplasmic reticulum calcium ATPase 2 (SERCA2) (SR Ca(2+)-ATPase 2) (EC 3.6.3.8) (Calcium pump 2) (Calcium-transporting ATPase sarcoplasmic reticulum type, slow twitch skeletal muscle isoform) (Endoplasmic reticulum class 1/2 Ca(2+) ATPase)	41	3	35.3	0.95305	1.06296	0.977854	0.725342	1.06421	1.02348	1.12729	0.725876	0.924649	0.971658	1.40594	1.0377	1.05959	1.10127	1.1669	0.6712	0.520374	0.236206	NO	NO	NO	NO
O55201	Uniprot	Supt5	suppressor of Ty 5, DSIF elongation factor subunit;suppressor of Ty 5	20924	ENSMUSG00000003435	Transcription elongation factor SPT5 (DRB sensitivity-inducing factor large subunit) (DSIF large subunit)	11	11	11.7	1.21034	1.12896	1.16896	1.18034	0.861205	0.928297	0.855699	0.929313	0.961065	0.910136	0.958492	0.907196	0.762384	1.04543	0.797016	0.0174286	0.207133	0.00277465	NO	NO	NO	NO
O55229	Uniprot	Chkb	choline kinase beta	12651	ENSMUSG00000022617	Choline/ethanolamine kinase (Choline kinase beta) (CK) (CKB) (EC 2.7.1.32) (Ethanolamine kinase) (EK) (EC 2.7.1.82) (choline/ethanolamine kinase beta) (CKEKB)	10	10	26.1	0.959443	1.15108	0.836431	1.44932	1.17396	0.915544	0.841545	1.46265	0.804966	0.995003	0.627861	0.782189	0.999414	0.730595	0.730167	0.920124	0.159431	0.0890217	NO	NO	NO	NO
O55234	Uniprot	Psmb5	proteasome (prosome, macropain) subunit, beta type 5	19173	ENSMUSG00000022193	Proteasome subunit beta type-5 (EC 3.4.25.1) (Macropain epsilon chain) (Multicatalytic endopeptidase complex epsilon chain) (Proteasome chain 6) (Proteasome epsilon chain) (Proteasome subunit X)	11	11	38.3	0.902987	0.871294	0.947295	0.808656	1.01187	1.07379	1.15854	0.961366	1.05815	1.08192	1.10829	1.01586	1.1913	1.01395	1.20791	0.0583276	0.724171	0.00633573	NO	NO	NO	NO
O70139	Uniprot	Pkig	protein kinase inhibitor, gamma	18769	ENSMUSG00000035268	cAMP-dependent protein kinase inhibitor gamma (PKI-gamma)	1	1	21.1	NA	NA	0	0	NA	NA	0	0	NA	NA	0	6	#DIV/0!	#DIV/0!	#DIV/0!	0.920068	0.451509	0.355947	NO	NO	NO	NO
O70152	Uniprot	Gm20716;Dpm1	predicted gene 20716;dolichol-phosphate (beta-D) mannosyltransferase 1	105980075-	ENSMUSG00000093752	Dolichol-phosphate mannosyltransferase subunit 1 (EC 2.4.1.83) (Dolichol-phosphate mannose synthase subunit 1) (DPM synthase subunit 1) (Dolichyl-phosphate beta-D-mannosyltransferase subunit 1) (Mannose-P-dolichol synthase subunit 1) (MPD synthase)	4	4	20	0.95142	0.970159	1.12012	0.751812	0.987653	0.910368	0.977899	0.716486	1.07124	1.10916	1.36593	1.06775	0.946988	1.2844	1.21631	0.660048	0.0683789	0.0853722	NO	NO	NO	NO
O70172	Uniprot	Pip4k2a	phosphatidylinositol-5-phosphate 4-kinase, type II, alpha	18718	ENSMUSG00000026737	Phosphatidylinositol 5-phosphate 4-kinase type-2 alpha (EC 2.7.1.149) (1-phosphatidylinositol 5-phosphate 4-kinase 2-alpha) (Diphosphoinositide kinase 2-alpha) (Phosphatidylinositol 5-phosphate 4-kinase type II alpha) (PI(5)P 4-kinase type II alpha) (PIP4KII-alpha) (PtdIns(5)P-4-kinase isoform 2-alpha)	6	4	20	0.660792	0.613238	2.93026	0.415215	0.538662	3.40457	0.785359	0.31028	0.276494	0.506247	0.883306	0.675582	1.09078	0.464713	0.5069	0.865666	0.424651	0.326441	NO	NO	NO	NO
O70194	Uniprot	Eif3d	eukaryotic translation initiation factor 3, subunit D	55944	ENSMUSG00000016554	Eukaryotic translation initiation factor 3 subunit D (eIF3d) (Eukaryotic translation initiation factor 3 subunit 7) (eIF-3-zeta) (eIF3 p66)	15	15	33.4	1.01374	1.13327	1.01454	0.999898	1.01177	0.926278	1.02633	0.984693	0.941514	0.973424	1.04689	0.927657	0.948964	0.984912	0.934646	0.309488	0.659107	0.127863	NO	NO	NO	NO
O70201	Uniprot	Birc5	baculoviral IAP repeat-containing 5	11799	ENSMUSG00000017716	Baculoviral IAP repeat-containing protein 5 (Apoptosis inhibitor 4) (Apoptosis inhibitor survivin) (TIAP)	3	3	34.3	1.13518	1.54007	1.24464	1.22009	1.32479	1.32993	1.0351	1.58286	0.305364	0.364668	0.443696	0.473614	1.02581	0.301051	0.308822	0.800098	0.00997122	0.00342857	YES	NO	YES	YES
O70251	Uniprot	Eef1b2	eukaryotic translation elongation factor 1 beta 2	55949	ENSMUSG00000025967	Elongation factor 1-beta (EF-1-beta)	9	8	39.6	1.02773	0.927133	1.06752	0.893806	0.998225	1.03572	1.01515	0.949226	1.03614	0.975062	1.14801	0.926294	1.02097	1.02181	1.04323	0.682681	0.661312	0.440419	NO	NO	NO	NO
O70252	Uniprot	Hmox2	heme oxygenase 2	15369	ENSMUSG00000004070	Heme oxygenase 2 (HO-2) (EC 1.14.14.18)	15	15	47	1.07958	1.02636	1.03214	0.959701	1.02964	0.910389	1.00195	0.947605	0.989007	0.96503	1.01803	1.04057	0.949194	1.03164	0.979224	0.297629	0.404749	0.418484	NO	NO	NO	NO
O70274	Uniprot	Ptp4a2	protein tyrosine phosphatase 4a2	19244	ENSMUSG00000028788	Protein tyrosine phosphatase type IVA 2 (EC 3.1.3.48) (Protein-tyrosine phosphatase 4a2) (Protein-tyrosine phosphatase of regenerating liver 2) (PRL-2)	3	3	20.4	0.514272	1.7421	1.17302	1.10618	0.517745	0.482803	0.74697	0.831001	2.26094	0.482145	0.968964	1.17387	0.568511	1.89485	1.07724	0.194091	0.236055	0.741819	NO	NO	NO	NO
O70310	Uniprot	Nmt1	N-myristoyltransferase 1	18107	ENSMUSG00000020936	Glycylpeptide N-tetradecanoyltransferase 1 (EC 2.3.1.97) (Myristoyl-CoA:protein N-myristoyltransferase 1) (NMT 1) (Type I N-myristoyltransferase) (Peptide N-myristoyltransferase 1)	7	6	16.9	1.59512	1.10725	1.54762	1.27619	0.93073	0.476768	0.948363	0.782663	0.591719	1.29841	0.682644	0.762523	0.567938	1.0627	0.603545	0.0441464	0.759563	0.0340643	NO	NO	NO	NO
O70311	Uniprot	Nmt2	N-myristoyltransferase 2	18108	ENSMUSG00000026643	Glycylpeptide N-tetradecanoyltransferase 2 (EC 2.3.1.97) (Myristoyl-CoA:protein N-myristoyltransferase 2) (NMT 2) (Peptide N-myristoyltransferase 2) (Type II N-myristoyltransferase)	4	3	6.2	1.00624	1.91041	1.21122	1.46015	0.717747	0.840032	0.893206	1.01487	0.6351	0.890476	0.693134	0.727428	0.62023	0.850047	0.527225	0.0934706	0.21611	0.0228588	NO	NO	NO	NO
O70318	Uniprot	Epb41l2	erythrocyte membrane protein band 4.1 like 2	13822	ENSMUSG00000019978	Band 4.1-like protein 2 (Generally expressed protein 4.1) (4.1G)	46	38	47.9	1.16484	1.24711	1.17434	1.20439	0.945929	0.902632	1.00351	0.949323	0.859282	0.880203	0.883989	0.784443	0.793498	0.89649	0.711364	0.0152963	0.0474448	0.0028692	NO	NO	NO	NO
O70325	Uniprot	Gpx4	glutathione peroxidase 4	625249	ENSMUSG00000075706	Phospholipid hydroperoxide glutathione peroxidase (PHGPx) (EC 1.11.1.12) (Glutathione peroxidase 4) (GPx-4) (GSHPx-4)	12	12	41.1	1.14932	1.05721	1.12051	0.984119	0.862042	0.929676	0.890922	0.893004	1.00795	0.993797	1.09152	1.01992	0.829392	1.15034	0.954079	0.0280196	0.0158538	0.243765	NO	NO	NO	NO
O70378	Uniprot	Emc8	ER membrane protein complex subunit 8	18117	ENSMUSG00000031819	ER membrane protein complex subunit 8 (Neighbor of COX4)	9	9	52.2	1.19502	0.953378	0.912607	0.92018	0.962085	0.935588	1.06047	0.982173	1.14731	0.806621	1.12391	1.00066	0.989735	1.03507	1.02444	0.84965	0.664468	0.709176	NO	NO	NO	NO
O70400	Uniprot	Pdlim1	PDZ and LIM domain 1 (elfin)	54132	ENSMUSG00000055044	PDZ and LIM domain protein 1 (C-terminal LIM domain protein 1) (Elfin) (LIM domain protein CLP-36)	12	12	38.8	0.932327	1.0535	0.800693	0.595095	0.905824	1.026	1.096	1.03947	0.924547	1.1578	1.34307	1.12568	1.20276	1.11895	1.34584	0.248134	0.298625	0.0624858	NO	NO	NO	NO
O70401	Uniprot	Tspan6	tetraspanin 6	56496	ENSMUSG00000067377	Tetraspanin-6 (Tspan-6) (Transmembrane 4 superfamily member 6)	5	5	23.7	0.501568	0.879945	0.581169	2.26847	0.894662	1.10726	0.877175	0.498489	1.30184	1.31472	0.893928	0.880767	0.798266	1.30012	1.03784	0.666194	0.249469	0.832846	NO	NO	NO	NO
O70435	Uniprot	Psma3	proteasome (prosome, macropain) subunit, alpha type 3	19167	ENSMUSG00000060073	Proteasome subunit alpha type-3 (EC 3.4.25.1) (Macropain subunit C8) (Multicatalytic endopeptidase complex subunit C8) (Proteasome component C8) (Proteasome subunit K)	12	12	35.7	0.977222	0.935304	1.05172	0.944356	1.06892	1.00614	1.12564	0.974136	1.04131	0.971105	0.880504	1.02364	1.06812	0.938134	1.00204	0.26269	0.289874	0.878273	NO	NO	NO	NO
O70456	Uniprot	Sfn	stratifin	55948	ENSMUSG00000047281	14-3-3 protein sigma (Stratifin)	6	3	22.6	0.825796	1.02095	1.3737	1.24337	1.09145	1.00556	1.11561	0.620211	0.957027	1.09921	0.905136	0.74197	0.858645	0.966215	0.829635	0.470114	0.770697	0.191941	NO	NO	NO	NO
O70475	Uniprot	Ugdh	UDP-glucose dehydrogenase	22235	ENSMUSG00000029201	UDP-glucose 6-dehydrogenase (UDP-Glc dehydrogenase) (UDP-GlcDH) (UDPGDH) (EC 1.1.1.22)	7	7	14.8	0.786245	0.999043	1.12358	1.25971	1.1466	1.06631	1.13976	0.636838	1.02319	0.978614	0.640132	1.19998	0.957041	0.963004	0.921634	0.776895	0.782827	0.51539	NO	NO	NO	NO
O70480	Uniprot	Vamp4	vesicle-associated membrane protein 4	53330	ENSMUSG00000026696	Vesicle-associated membrane protein 4 (VAMP-4)	4	4	25.5	0	0	1.03931	1.09668	3.22872	0	0.822571	0.825296	0	2.77128	1.14313	1.07302	2.28306	1.02273	2.33495	0.488406	0.904858	0.264328	NO	NO	NO	NO
O70496	Uniprot	Clcn7	chloride channel, voltage-sensitive 7	26373	ENSMUSG00000036636	H(+)/Cl(-) exchange transporter 7 (Chloride channel 7 alpha subunit) (Chloride channel protein 7) (ClC-7)	5	5	8.3	0.905264	0.94466	0	0	0.983071	0.937521	0	6	1.1916	1.03789	0	0	4.28158	0.28148	1.20518	0.407344	0.388153	0.716816	NO	NO	NO	NO
O70503	Uniprot	Hsd17b12	hydroxysteroid (17-beta) dehydrogenase 12	56348	ENSMUSG00000027195	Very-long-chain 3-oxoacyl-CoA reductase (EC 1.1.1.330) (17-beta-hydroxysteroid dehydrogenase 12) (17-beta-HSD 12) (3-ketoacyl-CoA reductase) (KAR) (Estradiol 17-beta-dehydrogenase 12) (EC 1.1.1.62) (KIK-I)	6	6	19.9	0.916062	0.964779	0.886529	0.993267	0.962459	0.902682	1.00093	1.02665	1.14141	1.1126	1.13856	0.954063	1.03512	1.11661	1.15583	0.481949	0.113525	0.0312849	NO	NO	NO	NO
O70546	Uniprot	Kdm6a	lysine (K)-specific demethylase 6A	22289	ENSMUSG00000037369	Lysine-specific demethylase 6A (EC 1.14.11.-) (Histone demethylase UTX) (Ubiquitously transcribed TPR protein on the X chromosome) (Ubiquitously transcribed X chromosome tetratricopeptide repeat protein)	4	4	2.9	0.386048	0.384792	0.386161	0.365069	0.589142	0.653878	0.468119	0.644736	1.87375	2.11238	2.21365	1.92227	1.54781	3.44757	5.33619	0.0289368	0.00686567	0.00151351	YES	NO	YES	YES
O70551	Uniprot	Srpk1	serine/arginine-rich protein specific kinase 1	20815	ENSMUSG00000004865	SRSF protein kinase 1 (EC 2.7.11.1) (SFRS protein kinase 1) (Serine/arginine-rich protein-specific kinase 1) (SR-protein-specific kinase 1)	7	5	10.2	0.682808	0.633615	0	2.71072	1.15855	1.32609	2.11133	0.628009	0.673011	1.52593	0.549936	0	1.29719	0.526205	0.682588	0.686145	0.259084	0.545918	NO	NO	NO	NO
O70552	Uniprot	Btg4	B cell translocation gene 4	56057	ENSMUSG00000032056	Protein BTG4 (BTG family member 4) (Protein PC3b)	9	9	42.4	0	0	0.074112	0.0420327	0.0505298	0.144398	0.0736126	0.123273	3.12804	2.67703	3.14707	2.5399	3.37349	29.3304	98.9459	0.109121	0.00633962	0.00230928	YES	NO	YES	YES
O70572	Uniprot	Smpd2	sphingomyelin phosphodiesterase 2, neutral	20598	ENSMUSG00000019822	Sphingomyelin phosphodiesterase 2 (EC 3.1.4.12) (Lyso-platelet-activating factor-phospholipase C) (Lyso-PAF-PLC) (Neutral sphingomyelinase) (N-SMase) (nSMase)	4	4	10.5	1.02341	0.879927	1.11642	0.990451	0.946571	0.777285	1.03082	0.890524	1.3212	1.05161	1.0293	0.942484	0.908978	1.19187	1.08338	0.347391	0.17009	0.350914	NO	NO	NO	NO
O70579	Uniprot	Slc25a17	solute carrier family 25 (mitochondrial carrier, peroxisomal membrane protein), member 17	20524	ENSMUSG00000022404	Peroxisomal membrane protein PMP34 (34 kDa peroxisomal membrane protein) (Solute carrier family 25 member 17)	2	2	6.8	NA	NA	0.688657	0.892947	NA	NA	1.02496	0.881311	NA	NA	1.42773	1.08439	1.20528	1.31782	1.58834	0.415559	0.295022	0.125235	NO	NO	NO	NO
O70591	Uniprot	Pfdn2	prefoldin 2	18637	ENSMUSG00000006412	Prefoldin subunit 2	9	9	55.2	0.931976	0.904228	0.989516	0.849766	0.966036	1.09696	0.991805	1.25509	1.04939	1.05141	1.29144	0.622383	1.1726	0.93149	1.09227	0.136699	0.634351	0.481165	NO	NO	NO	NO
O70619	Uniprot	Tcstv1	2-cell-stage, variable group, member 1	54382	ENSMUSG00000096284	2-cell-stage, variable group, member 1 (MCG129052) (Tcstv1 protein)	4	4	39.2	0.759732	0.859446	0.955093	0.763208	0.924082	1.27988	1.19374	1.00815	1.14211	1.03475	1.13697	0.942848	1.32011	0.966145	1.27542	0.0774837	0.678566	0.0188051	NO	NO	NO	NO
O88325	Uniprot	Naglu	alpha-N-acetylglucosaminidase (Sanfilippo disease IIIB)	27419	ENSMUSG00000001751	Alpha-N-acetylglucosaminidase (Alpha-N-acetylglucosaminidase (Sanfilippo disease IIIB)) (Alpha-N-acetylglucosaminidase (Sanfilippo disease IIIB), isoform CRA_b) (N-acetyl-glucosaminidase)	2	2	2.8	1.92629	2.29693	1.67273	0.764339	1.77677	0	1.65689	1.90605	0	0	0	0	0.801723	0	0	0.617266	0.0542601	0.00684651	YES	NO	NO	YES
O88342	Uniprot	Wdr1	WD repeat domain 1	22388	ENSMUSG00000005103	WD repeat-containing protein 1 (Actin-interacting protein 1) (AIP1)	28	28	49.5	1.03776	0.973598	1.05975	1.00592	1.05154	0.993194	0.972218	1.0054	0.973479	0.97043	0.976199	0.980513	0.986594	0.969734	0.956734	0.644597	0.168883	0.0562916	NO	NO	NO	NO
O88384	Uniprot	Vti1b	vesicle transport through interaction with t-SNAREs 1B	53612	ENSMUSG00000021124	Vesicle transport through interaction with t-SNAREs homolog 1B (Vesicle transport v-SNARE protein Vti1-like 1) (Vti1-rp1)	9	9	37.9	0.887655	0.866873	0.950934	0.860035	1.04274	1.02084	0.99816	0.825486	1.17273	1.00915	1.11853	1.24685	1.09024	1.1698	1.27535	0.279612	0.0946517	0.0089697	NO	NO	NO	NO
O88413	Uniprot	Tulp3	tubby-like protein 3	22158	ENSMUSG00000001521	Tubby-related protein 3 (Tubby-like protein 3)	14	13	32.4	1.00609	1.00607	1.01115	0.99943	1.06786	1.15029	0.960542	1.09003	0.808454	0.96125	0.946001	0.992849	1.06115	0.868776	0.921899	0.262976	0.0841039	0.0898864	NO	NO	NO	NO
O88441	Uniprot	Mtx2	metaxin 2	53375	ENSMUSG00000027099	Metaxin-2 (Mitochondrial outer membrane import complex protein 2)	6	6	25.1	2.2154	0.713773	0.548809	0.540675	0.729117	0.700716	2.05639	0.488272	0.824043	0.816948	0.259627	2.10623	0.989009	1.00814	0.997061	0.91107	0.912308	0.915235	NO	NO	NO	NO
O88492	Uniprot	Plin4	perilipin 4	57435	ENSMUSG00000002831	Perilipin-4 (Adipocyte protein S3-12)	4	4	8.8	1.13429	1.12657	1.16792	0.641659	1.94727	1.66957	1.83777	1.71393	0.12229	0	0.305836	0.332883	1.76112	0.106159	0.186959	0.0247492	0.00676471	0.00597396	YES	NO	YES	YES
O88495	Uniprot	Gpr50	G-protein-coupled receptor 50	14765	ENSMUSG00000056380	Melatonin-related receptor (G protein-coupled receptor 50) (H9)	1	1	1.7	NA	NA	1.09724	1.10306	NA	NA	0.889286	0.960603	NA	NA	0.915928	1.03388	0.840743	1.05401	0.886156	0.0912928	0.551469	0.144074	NO	NO	NO	NO
O88508	Uniprot	Dnmt3a	DNA methyltransferase 3A	13435	ENSMUSG00000020661	DNA (cytosine-5)-methyltransferase 3A (Dnmt3a) (EC 2.1.1.37) (DNA methyltransferase MmuIIIA) (DNA MTase MmuIIIA) (M.MmuIIIA)	7	6	7.9	0.51361	1.27757	0.807982	0.89682	0.638197	2.05702	1.15665	1.06173	0.755081	0.758523	1.23767	0.839149	1.4055	0.730713	1.02701	0.425814	0.381016	0.808057	NO	NO	NO	NO
O88513	Uniprot	Gmnn	geminin	57441	ENSMUSG00000006715	Geminin	2	2	10.7	0.314612	0.168971	0	0	0.996245	0.886396	1.02772	1.04064	1.83347	1.8003	2.07371	1.85793	8.17026	1.91481	15.6445	0.0174795	0.00740187	0.00224	YES	YES	NO	YES
O88531	Uniprot	Ppt1	palmitoyl-protein thioesterase 1	19063	ENSMUSG00000028657	Palmitoyl-protein thioesterase 1 (PPT-1) (EC 3.1.2.22) (Palmitoyl-protein hydrolase 1)	4	4	18	0.344364	1.45221	2.09334	0	0.734366	1.35774	0	1.93232	0.64211	1.46921	0	1.97433	1.03458	1.01521	1.05032	0.892449	0.907564	0.849739	NO	NO	NO	NO
O88532	Uniprot	Zfr	zinc finger RNA binding protein	22763	ENSMUSG00000022201	Zinc finger RNA-binding protein	3	1	3	NA	NA	0.913386	0.942783	NA	NA	0.949979	0.976791	NA	NA	1.20026	1.0168	1.03804	1.15066	1.19443	0.312667	0.307408	0.163503	NO	NO	NO	NO
O88543	Uniprot	Cops3	COP9 signalosome subunit 3	26572	ENSMUSG00000019373	COP9 signalosome complex subunit 3 (SGN3) (Signalosome subunit 3) (JAB1-containing signalosome subunit 3)	14	14	36.2	0.974159	0.785894	0.989271	0.930095	0.999766	0.996554	1.05234	0.969358	1.02193	1.22169	1.00068	1.05826	1.09203	1.07082	1.16936	0.226277	0.279196	0.0596455	NO	NO	NO	NO
O88544	Uniprot	Cops4	COP9 signalosome subunit 4	26891	ENSMUSG00000035297	COP9 signalosome complex subunit 4 (SGN4) (Signalosome subunit 4) (JAB1-containing signalosome subunit 4)	23	23	70.2	0.943833	0.84732	0.940052	0.907493	1.0316	1.06933	1.0575	0.971055	1.07278	1.03514	1.09479	1.02911	1.13488	1.02478	1.163	0.0399213	0.414064	0.00607277	NO	NO	NO	NO
O88545	Uniprot	Cops6	COP9 signalosome subunit 6	26893	ENSMUSG00000019494	COP9 signalosome complex subunit 6 (SGN6) (Signalosome subunit 6) (JAB1-containing signalosome subunit 6)	11	11	45.1	0.914633	0.830461	1.09981	0.862	1.09113	1.00421	0.967429	0.935348	1.08607	1.0735	1.04546	1.08996	1.07856	1.07425	1.15865	0.423916	0.120861	0.0514765	NO	NO	NO	NO
O88569	Uniprot	Hnrnpa2b1	heterogeneous nuclear ribonucleoprotein A2/B1	102642938-	ENSMUSG00000004980	Heterogeneous nuclear ribonucleoproteins A2/B1 (hnRNP A2/B1)	17	16	51	1.28056	1.2003	1.24471	1.15495	0.959129	0.795591	0.870773	0.918732	0.922521	0.841889	1.02094	0.789895	0.726198	1.00875	0.732554	0.0213077	0.840925	0.00576533	NO	NO	NO	NO
O88574	Uniprot	Sap30	sin3 associated polypeptide	60406	ENSMUSG00000031609	Histone deacetylase complex subunit SAP30 (30 kDa Sin3-associated polypeptide) (Sin3 corepressor complex subunit SAP30) (Sin3-associated polypeptide p30)	3	3	12.7	0.145513	0.125474	0.06141	0.12575	0.730056	0.606137	0.511743	0.560312	2.31304	2.07977	2.3891	2.35169	5.2565	3.79263	19.936	0.0166512	0.007	0.00254545	YES	YES	YES	YES
O88597	Uniprot	Becn1	beclin 1, autophagy related	56208	ENSMUSG00000035086	Beclin-1 (Coiled-coil myosin-like BCL2-interacting protein) [Cleaved into: Beclin-1-C 35 kDa; Beclin-1-C 37 kDa]	10	10	19.9	0.923177	0.784184	0.950787	0.76182	0.994552	1.12125	1.08864	1.09038	1.15925	1.01758	1.13314	0.975228	1.25581	0.997759	1.25299	0.0389164	0.894112	0.0217787	NO	NO	NO	NO
O88622	Uniprot	Parg	poly (ADP-ribose) glycohydrolase	26430	ENSMUSG00000021911	Poly(ADP-ribose) glycohydrolase (EC 3.2.1.143)	6	6	7.1	1.16262	0.963291	0.5384	1.83535	2.95288	0.345519	0.552212	0.405498	0.308456	0.267236	0.427314	2.24123	0.945872	0.762254	0.720994	0.87561	0.720124	0.492922	NO	NO	NO	NO
O88623	Uniprot	Usp2	ubiquitin specific peptidase 2	53376	ENSMUSG00000032010	Ubiquitin carboxyl-terminal hydrolase 2 (EC 3.4.19.12) (41 kDa ubiquitin-specific protease) (Deubiquitinating enzyme 2) (Ubiquitin thioesterase 2) (Ubiquitin-specific-processing protease 2)	3	3	5.3	0.860119	0.734326	0.482507	0.427279	1.09581	1.46807	0.476448	0.529196	0.296622	1.54506	0.515223	3.56935	1.4254	1.66024	2.3665	0.434087	0.499594	0.251758	NO	NO	NO	NO
O88630	Uniprot	Gosr1	golgi SNAP receptor complex member 1	53334	ENSMUSG00000010392	Golgi SNAP receptor complex member 1 (28 kDa Golgi SNARE protein) (28 kDa cis-Golgi SNARE p28) (GOS-28)	5	5	14	1.08899	1.12285	1.16865	0.937011	1.03412	0.915008	1.15887	0.77052	0.954639	0.884401	1.02668	0.938266	0.898323	0.980786	0.881063	0.395128	0.788201	0.0647198	NO	NO	NO	NO
O88653	Uniprot	Lamtor3;Gm5900	late endosomal/lysosomal adaptor, MAPK and MTOR activator 3;predicted pseudogene 5900	56692-	ENSMUSG00000091512	Ragulator complex protein LAMTOR3 (Late endosomal/lysosomal adaptor and MAPK and MTOR activator 3) (MEK-binding partner 1) (Mp1) (Mitogen-activated protein kinase kinase 1-interacting protein 1) (Mitogen-activated protein kinase scaffold protein 1)	5	5	50	0	0	0.573594	0.852722	0	0	0.867701	0.890145	5.146	0.853995	1.43363	1.3822	1.23244	5.01513	6.18085	0.793951	0.183189	0.102062	NO	NO	NO	NO
O88665	Uniprot	Brd7	bromodomain containing 7	26992	ENSMUSG00000031660	Bromodomain-containing protein 7 (75 kDa bromodomain protein)	2	2	2.5	NA	NA	1.34443	1.09086	NA	NA	0.865974	0.497043	NA	NA	1.14112	1.06057	0.559694	1.61531	0.90408	0.227082	0.206189	0.396854	NO	NO	NO	NO
O88685	Uniprot	Psmc3	proteasome (prosome, macropain) 26S subunit, ATPase 3	19182	ENSMUSG00000002102	26S proteasome regulatory subunit 6A (26S proteasome AAA-ATPase subunit RPT5) (Proteasome 26S subunit ATPase 3) (Tat-binding protein 1) (TBP-1)	22	22	56.1	1.0033	1.02639	1.02071	1.00268	0.976524	0.994771	1.04611	0.974286	0.966125	1.03289	0.989554	0.96666	0.984855	0.990865	0.975859	0.502548	0.676723	0.166413	NO	NO	NO	NO
O88696	Uniprot	Clpp	caseinolytic mitochondrial matrix peptidase proteolytic subunit	53895	ENSMUSG00000002660	ATP-dependent Clp protease proteolytic subunit, mitochondrial (EC 3.4.21.92) (Endopeptidase Clp)	7	7	34.6	1.06986	2.56236	0.924941	0.889222	0.419673	0.394045	1.05075	1.01587	0.390861	1.16319	1.03296	1.08626	0.528851	1.2753	0.674443	0.290933	0.485528	0.299002	NO	NO	NO	NO
O88708	Uniprot	Orc4	origin recognition complex, subunit 4	26428	ENSMUSG00000026761	Origin recognition complex subunit 4	3	3	7.6	NA	NA	0	0	NA	NA	0	2.8143	NA	NA	3.1857	0	#DIV/0!	1.13197	#DIV/0!	0.501489	0.870132	0.355028	NO	NO	NO	NO
O88712	Uniprot	Ctbp1	C-terminal binding protein 1	13016	ENSMUSG00000037373	C-terminal-binding protein 1 (CtBP1) (EC 1.1.1.-)	6	2	12	1.09802	1.0635	1.12407	1.1669	0.961987	1.06379	0.974626	0.875815	0.805445	1.00725	0.892885	0.965704	0.870574	0.947129	0.824546	0.0587737	0.44617	0.0128858	NO	NO	NO	NO
O88736	Uniprot	Hsd17b7	hydroxysteroid (17-beta) dehydrogenase 7	15490	ENSMUSG00000026675	3-keto-steroid reductase (EC 1.1.1.270) (17-beta-hydroxysteroid dehydrogenase 7) (17-beta-HSD 7) (Estradiol 17-beta-dehydrogenase 7) (EC 1.1.1.62)	6	6	18.3	0.590395	0.845745	0.498657	2.01053	2.14939	0.923267	2.01136	0.537205	0.584732	0.906468	0.513615	0.42863	1.42478	0.432903	0.616792	0.531873	0.146026	0.287491	NO	NO	NO	NO
O88738	Uniprot	Birc6	baculoviral IAP repeat-containing 6	12211	ENSMUSG00000024073	Baculoviral IAP repeat-containing protein 6 (EC 2.3.2.27) (BIR repeat-containing ubiquitin-conjugating enzyme) (BRUCE) (RING-type E3 ubiquitin transferase BIRC6) (Ubiquitin-conjugating BIR domain enzyme apollon) (APOLLON)	29	29	6.4	1.03727	0.974633	1.04652	0.986005	1.01253	0.893538	0.934258	1.00652	1.06624	1.01579	1.04043	0.986258	0.951145	1.06807	1.01589	0.291541	0.143026	0.452747	NO	NO	NO	NO
O88741	Uniprot	Gdap1	ganglioside-induced differentiation-associated-protein 1	14545	ENSMUSG00000025777	Ganglioside-induced differentiation-associated protein 1 (GDAP1)	4	4	10.3	1.00799	0.496726	0.805139	0.988194	1.49726	0.861594	1.1295	0.918133	1.14522	0.991216	1.03248	1.12655	1.33609	0.974809	1.30243	0.282385	0.804173	0.0817085	NO	NO	NO	NO
O88811	Uniprot	Stam2	signal transducing adaptor molecule (SH3 domain and ITAM motif) 2	56324	ENSMUSG00000055371	Signal transducing adapter molecule 2 (STAM-2) (Hrs-binding protein)	6	6	10.5	1.30815	1.32107	1.14017	1.05757	0.880832	1.07726	1.164	1.13482	0.566544	0.846141	0.738625	0.764805	0.881905	0.685029	0.60413	0.25851	0.0297606	0.00611884	NO	NO	NO	NO
O88824	Uniprot	Jtb	jumping translocation breakpoint	23922	ENSMUSG00000027937	Protein JTB	1	1	8.9	0.767368	1.27638	NA	NA	1.21926	0.853856	NA	NA	0.96257	0.92057	NA	NA	1.01437	0.908364	0.921415	0.897255	0.640915	0.672198	NO	NO	NO	NO
O88844	Uniprot	Idh1	isocitrate dehydrogenase 1 (NADP+), soluble	15926	ENSMUSG00000025950	Isocitrate dehydrogenase [NADP] cytoplasmic (IDH) (EC 1.1.1.42) (Cytosolic NADP-isocitrate dehydrogenase) (IDP) (NADP(+)-specific ICDH) (Oxalosuccinate decarboxylase)	26	24	52.4	0.953328	0.889835	0.984836	0.974914	1.08151	1.03966	1.05509	1.02957	1.04032	0.995348	0.988324	0.967257	1.10595	0.948977	1.04952	0.0344736	0.06218	0.107244	NO	NO	NO	NO
O88878	Uniprot	Zfand5	zinc finger, AN1-type domain 5	22682	ENSMUSG00000024750	AN1-type zinc finger protein 5 (Zinc finger A20 domain-containing protein 2) (Zinc finger protein 216)	3	2	17.4	0.223805	0.223051	0.454704	0.332911	0.276426	0.335675	0.668367	0.725884	2.8004	2.14064	1.9818	1.83633	1.62527	4.36572	7.09549	0.271506	0.0107066	0.00377143	YES	NO	YES	YES
O88952	Uniprot	Lin7c	lin-7 homolog C (C. elegans)	22343	ENSMUSG00000027162	Protein lin-7 homolog C (Lin-7C) (mLin7C) (Mammalian lin-seven protein 3) (MALS-3) (Vertebrate lin-7 homolog 3) (Veli-3)	5	5	26.4	0.928045	0.821724	1.04766	0.514169	0.868847	0.863357	0.440007	0.954637	1.14907	1.36895	1.70239	1.34114	0.94421	1.77864	1.67941	0.777056	0.0319715	0.0187695	NO	NO	NO	NO
O88958	Uniprot	Gnpda1	glucosamine-6-phosphate deaminase 1	26384	ENSMUSG00000052102	Glucosamine-6-phosphate isomerase 1 (EC 3.5.99.6) (Glucosamine-6-phosphate deaminase 1) (GNPDA 1) (GlcN6P deaminase 1) (Oscillin)	6	3	20.1	1.00308	1.08336	0.980538	1.00197	0.982808	1.14566	1.0757	1.03054	1.00088	0.784215	0.917924	0.993322	1.04074	0.872867	0.908427	0.44453	0.109599	0.122498	NO	NO	NO	NO
O88967	Uniprot	Yme1l1	YME1-like 1 (S. cerevisiae)	27377	ENSMUSG00000026775	ATP-dependent zinc metalloprotease YME1L1 (EC 3.4.24.-) (ATP-dependent metalloprotease FtsH1) (YME1-like protein 1)	4	4	6.2	0	0	0	2.73756	0	0	0	3.26244	0	6	0	0	1.19174	1.83911	2.19174	0.859877	0.674869	0.535552	NO	NO	NO	NO
O88968	Uniprot	Tcn2	transcobalamin 2	21452	ENSMUSG00000020432	Transcobalamin-2 (TC-2) (Transcobalamin II) (TC II) (TCII)	5	5	13	1.11648	1.17916	1.19838	0.822521	1.11338	0.973937	0.934935	1.15618	0.775934	0.841108	0.868224	1.01975	0.968002	0.838836	0.811995	0.746381	0.102582	0.0827188	NO	NO	NO	NO
O88983	Uniprot	Stx8	syntaxin 8	55943	ENSMUSG00000020903	Syntaxin-8 (Syntaxin-like protein 3I35)	9	9	36.9	1.40481	0.984166	0.973187	0.943088	0.562369	0.668167	0.945766	1.0123	0.705285	1.6752	1.03082	1.09484	0.740632	1.4132	1.04666	0.201195	0.250765	0.722371	NO	NO	NO	NO
O88986	Uniprot	Gcat	glycine C-acetyltransferase (2-amino-3-ketobutyrate-coenzyme A ligase)	26912	ENSMUSG00000006378	2-amino-3-ketobutyrate coenzyme A ligase, mitochondrial (AKB ligase) (EC 2.3.1.29) (Aminoacetone synthase) (Glycine acetyltransferase)	13	13	37.3	0.955843	1.01159	0.989374	0.820421	1.04912	0.958496	0.989909	0.8856	0.953437	1.07152	1.21285	1.10185	1.02804	1.11757	1.1489	0.671323	0.16793	0.0772987	NO	NO	NO	NO
O88990	Uniprot	Actn3	actinin alpha 3	11474	ENSMUSG00000006457	Alpha-actinin-3 (Alpha-actinin skeletal muscle isoform 3) (F-actin cross-linking protein)	18	9	21.2	1.04336	1.06515	1.04031	1.24971	1.20522	0.958785	0.939916	0.94411	0.686808	1.04067	0.835378	0.990575	0.920314	0.877818	0.807868	0.417234	0.321945	0.0632262	NO	NO	NO	NO
O89001	Uniprot	Cpd	carboxypeptidase D	12874	ENSMUSG00000020841	Carboxypeptidase D (EC 3.4.17.22) (Metallocarboxypeptidase D) (gp180)	2	2	1.4	1.24405	0.769315	1.78587	1.49742	1.12228	0.870293	0	2.71671	1.17234	0.821731	0	0	0.889104	0.423434	0.376477	0.797724	0.371058	0.0615632	NO	NO	NO	NO
O89013	Uniprot	Leprot	leptin receptor overlapping transcript	230514	ENSMUSG00000035212	Leptin receptor gene-related protein (Endospanin-1) (OB-R gene-related protein) (OB-RGRP)	1	1	9.9	0.680583	0.742256	0.548847	0.647006	0.918159	0.720858	0.831331	0.901284	1.46723	1.47091	1.70018	1.37135	1.28753	1.78242	2.29491	0.0637802	0.0103433	0.00274565	YES	NO	NO	YES
O89050	Uniprot	Mkln1	muskelin 1, intracellular mediator containing kelch motifs	27418	ENSMUSG00000025609	Muskelin	2	2	2.6	0.815065	0.916248	0.538697	0.835365	0.973961	0.918471	0.987873	0.921745	1.14896	1.2273	1.32271	1.39361	1.22434	1.33943	1.63992	0.156343	0.0129628	0.0072046	NO	NO	NO	NO
O89051	Uniprot	Itm2b	integral membrane protein 2B	16432	ENSMUSG00000022108	Integral membrane protein 2B (Immature BRI2) (imBRI2) (Protein E25B) (Transmembrane protein BRI) (Bri) [Cleaved into: BRI2, membrane form (Mature BRI2) (mBRI2); BRI2 intracellular domain (BRI2 ICD); BRI2C, soluble form; Bri23 peptide (Bri2-23) (ABri23) (C-terminal peptide) (P23 peptide)]	8	8	32	0.807633	0.68726	0.991579	1.0101	1.29455	1.34769	1.04592	1.09256	0.767178	1.09569	0.990215	0.869626	1.36726	0.778693	1.06467	0.0675171	0.0760187	0.511345	NO	NO	NO	NO
O89079	Uniprot	Cope	coatomer protein complex, subunit epsilon	59042	ENSMUSG00000055681	Coatomer subunit epsilon (Epsilon-coat protein) (Epsilon-COP)	9	9	39	0.670687	0.822009	0.81414	0.747033	0.75046	2.22985	0.839021	1.07277	0.886263	0.640732	1.22053	1.3065	1.60194	0.828688	1.32751	0.326103	0.594361	0.140579	NO	NO	NO	NO
O89112	Uniprot	Lancl1	LanC (bacterial lantibiotic synthetase component C)-like 1	14768	ENSMUSG00000026000	LanC-like protein 1 (40 kDa erythrocyte membrane protein) (p40)	12	12	38.3	1.09026	0.840522	1.11791	0.95417	1.24732	0.922214	1.17494	1.14922	1.04386	0.855818	0.821448	0.78231	1.12262	0.779634	0.875232	0.34103	0.0660766	0.169285	NO	NO	NO	NO
O89116	Uniprot	Vti1a	vesicle transport through interaction with t-SNAREs 1A	53611	ENSMUSG00000024983	Vesicle transport through interaction with t-SNAREs homolog 1A (Vesicle transport v-SNARE protein Vti1-like 2) (Vti1-rp2)	7	7	25.8	0.983085	0.911709	0.677225	0.476025	0.991671	1.06044	2.18303	0.903583	1.05921	0.993882	0.919003	0.841137	1.68591	0.742059	1.25104	0.247583	0.361566	0.150868	NO	NO	NO	NO
P00342	Uniprot	Ldhc	lactate dehydrogenase C	16833	ENSMUSG00000030851	L-lactate dehydrogenase C chain (LDH-C) (EC 1.1.1.27) (LDH testis subunit) (LDH-X)	23	20	55.4	1.21614	1.18644	1.25278	1.11552	0.996121	0.865383	0.912043	0.907439	0.89949	0.83642	0.894868	0.917355	0.771553	0.963908	0.743706	0.022943	0.386769	0.00338028	NO	NO	NO	NO
P00375	Uniprot	Dhfr	dihydrofolate reductase	13361	ENSMUSG00000021707	Dihydrofolate reductase (EC 1.5.1.3)	10	10	52.9	1.05971	1.01948	1.05965	0.99142	1.02128	1.0014	1.02386	0.982958	0.976089	0.922044	0.991391	0.950719	0.975605	0.953033	0.929783	0.334164	0.0716016	0.0235808	NO	NO	NO	NO
P00405	Uniprot	COX2;mt-Co2	cytochrome c oxidase subunit II;mitochondrially encoded cytochrome c oxidase II	17709	ENSMUSG00000064354	Cytochrome c oxidase subunit 2 (Cytochrome c oxidase polypeptide II)	4	4	15	1.43007	0.77631	1.07413	1.04763	1.16703	0.588961	0.987556	0.914028	0.97792	1.05971	0.973188	1.00347	0.84507	1.09753	0.927487	0.475916	0.510754	0.488931	NO	NO	NO	NO
P00493	Uniprot	Hprt	hypoxanthine guanine phosphoribosyl transferase	15452	ENSMUSG00000025630	Hypoxanthine-guanine phosphoribosyltransferase (HGPRT) (HGPRTase) (EC 2.4.2.8) (HPRT B)	4	4	22.5	0	0	0.991316	0.675687	0	0	0.679768	1.10013	6	0	1.28074	1.27236	1.06772	4.8054	5.13082	0.882906	0.306584	0.207587	NO	NO	NO	NO
P00536	Uniprot	Mos	Moloney sarcoma oncogene	17451	ENSMUSG00000078365	Proto-oncogene serine/threonine-protein kinase mos (EC 2.7.11.1) (Oocyte maturation factor mos) (Proto-oncogene c-Mos)	2	2	6.4	0	0	0	0	0	0	0	0	2.482	3.518	3.47516	2.52484	#DIV/0!	#DIV/0!	#DIV/0!	0.920265	0.00652121	0.00272664	YES	NO	YES	YES
P01027	Uniprot	C3	complement component 3	12266	ENSMUSG00000024164	Complement C3 (HSE-MSF) [Cleaved into: Complement C3 beta chain; C3-beta-c (C3bc); Complement C3 alpha chain; C3a anaphylatoxin; Acylation stimulating protein (ASP) (C3adesArg); Complement C3b alpha' chain; Complement C3c alpha' chain fragment 1; Complement C3dg fragment; Complement C3g fragment; Complement C3d fragment; Complement C3f fragment; Complement C3c alpha' chain fragment 2]	31	28	19.5	0.853136	0.686141	0.819522	0.807968	1.26962	1.07442	1.15589	1.13404	1.14028	0.976413	1.04425	1.03833	1.46331	0.906196	1.32604	0.0221782	0.129854	0.00673159	NO	NO	NO	NO
P01029	Uniprot	C4b	complement component 4B (Chido blood group)	102643089-	ENSMUSG00000073418	Complement C4-B [Cleaved into: Complement C4 beta chain; Complement C4 alpha chain; C4a anaphylatoxin; Complement C4 gamma chain]	11	11	6.7	0.435715	0.589275	0.774346	0.656813	1.38879	1.31741	1.0786	1.15306	1.35198	0.916831	1.14704	1.19013	2.01041	0.932787	1.87529	0.0221833	0.513844	0.00820719	YES	YES	NO	NO
P01837	Uniprot	Igkc	immunoglobulin kappa constant	16071	ENSMUSG00000076609	Immunoglobulin kappa constant (Ig kappa chain C region MOPC 21)	2	2	17.8	0.741195	0.875279	0.832603	0.759148	1.19757	1.06026	1.14118	1.12023	1.00406	1.12164	1.10495	1.04188	1.40864	0.945409	1.33174	0.0204932	0.218212	0.00504867	NO	NO	NO	NO
P01887	Uniprot	B2m	beta-2 microglobulin	12010	ENSMUSG00000060802	Beta-2-microglobulin	1	1	8.4	0.920537	0.866456	1.0634	0.693463	0.944885	1.08646	0.979947	0.965701	1.17157	1.01009	0.970272	1.32722	1.12222	1.12627	1.26392	0.334029	0.252196	0.0745391	NO	NO	NO	NO
P01898	Uniprot	H2-Q10	histocompatibility 2, Q region locus 10	15007	ENSMUSG00000067235	H-2 class I histocompatibility antigen, Q10 alpha chain	2	1	5.8	1.31574	0.761907	NA	NA	0.845191	1.01852	NA	NA	1.39192	0.666736	NA	NA	0.89703	1.1046	0.990859	0.746744	0.768904	0.90397	NO	NO	NO	NO
P01942	Uniprot	Hba-a1	hemoglobin alpha, adult chain 1	15122	ENSMUSG00000069919	Hemoglobin subunit alpha (Alpha-globin) (Hemoglobin alpha chain)	5	5	43	2.10797	1.89719	1.77174	2.14344	0.34771	0.277152	0.35262	0.628318	0.669498	0.700482	0.360984	0.742898	0.202744	1.54058	0.312343	0.0255	0.158162	0.00254682	YES	YES	NO	YES
P02088	Uniprot	Hbb-b1;Hbb-bt;Hbb-bs	hemoglobin, beta adult major chain;hemoglobin, beta adult t chain;hemoglobin, beta adult s chain	101488143-	ENSMUSG00000073940	Hemoglobin subunit beta-1 (Beta-1-globin) (Hemoglobin beta-1 chain) (Hemoglobin beta-major chain)	7	1	62.6	2.25431	2.39623	NA	NA	0	0	NA	NA	0	1.34946	NA	NA	0	#DIV/0!	0.290173	0.0225323	0.446594	0.116828	YES	YES	NO	NO
P02104	Uniprot	Hbb-y	hemoglobin Y, beta-like embryonic chain	15135	ENSMUSG00000052187	Hemoglobin subunit epsilon-Y2 (Epsilon-Y2-globin) (Hemoglobin epsilon-Y2 chain)	2	1	12.9	0.709763	0.85014	NA	NA	0.79486	1.5564	NA	NA	0.733277	1.35557	NA	NA	1.50731	0.888394	1.33908	0.496877	0.765315	0.413727	NO	NO	NO	NO
P02301	Uniprot	H3f3c	H3 histone, family 3C	625328	ENSMUSG00000082029	Histone H3.3C (Embryonic)	8	3	34.6	0.678813	0.322097	0.754495	0.794097	0.312587	0.621261	0.656348	0.599472	2.56562	1.49962	1.68907	1.50651	0.858861	3.31595	2.84794	0.58215	0.0200067	0.0101698	YES	NO	YES	YES
P02535	Uniprot	Krt10	keratin 10	16661	ENSMUSG00000019761	Keratin, type I cytoskeletal 10 (56 kDa cytokeratin) (Cytokeratin-10) (CK-10) (Keratin, type I cytoskeletal 59 kDa) (Keratin-10) (K10)	34	27	53.3	2.45181	2.28946	2.27891	2.4104	0.678464	0.547426	0.715538	0.540337	0.00777962	0.0250644	0.00865058	0.0461727	0.263162	0.0353246	0.00929609	0.0112	0.00621782	0.008	YES	YES	YES	YES
P03899	Uniprot	ND3;mt-Nd3	NADH dehydrogenase subunit 3;mitochondrially encoded NADH dehydrogenase 3	17718-	ENSMUSG00000064360	NADH-ubiquinone oxidoreductase chain 3 (EC 1.6.5.3) (NADH dehydrogenase subunit 3)	1	1	13	NA	NA	0.790113	0.887386	NA	NA	1.00469	1.00198	NA	NA	1.22008	1.09575	1.19623	1.15407	1.38053	0.147372	0.178379	0.0541618	NO	NO	NO	NO
P03930	Uniprot	ATP8;mt-Atp8	ATP synthase F0 subunit 8;mitochondrially encoded ATP synthase 8	17706	ENSMUSG00000064356	ATP synthase protein 8 (A6L) (F-ATPase subunit 8)	2	2	23.9	0.99099	1.20529	1.10882	1.27353	0.712007	0.940918	0.62904	1.12996	1.29795	0.852852	0.806882	1.05177	0.745187	1.17513	0.875689	0.130371	0.418731	0.257814	NO	NO	NO	NO
P03958	Uniprot	Ada	adenosine deaminase	11486	ENSMUSG00000017697	Adenosine deaminase (EC 3.5.4.4) (Adenosine aminohydrolase)	24	24	54.5	1.0282	0.875655	0.924796	0.887588	0.984689	1.0003	1.02322	0.966071	1.08366	1.02749	1.16543	1.03289	1.06944	1.08434	1.15963	0.213772	0.0850882	0.0249289	NO	NO	NO	NO
P03975	Uniprot	Iap	intracisternal A particles	NA	NA	IgE-binding protein	8	8	11.8	1.44999	1.45108	2.34015	2.20207	0.992994	0.95469	0.437216	0.70399	0.56194	0.5893	0.213599	0.102976	0.41499	0.475192	0.1972	0.0375111	0.101191	0.00595071	YES	YES	NO	YES
P04627	Uniprot	Araf	Araf proto-oncogene, serine/threonine kinase	11836	ENSMUSG00000001127	Serine/threonine-protein kinase A-Raf (EC 2.7.11.1) (Proto-oncogene A-Raf)	5	2	8.9	1.22439	1.07626	1.12869	0.890476	1.12262	1.17364	1.0612	0.867653	0.98553	0.417568	0.905461	1.14652	0.978075	0.817751	0.799822	0.797468	0.346827	0.213418	NO	NO	NO	NO
P05063	Uniprot	Aldoc	aldolase C, fructose-bisphosphate	11676	ENSMUSG00000017390	Fructose-bisphosphate aldolase C (EC 4.1.2.13) (Aldolase 3) (Brain-type aldolase) (Scrapie-responsive protein 2) (Zebrin II)	7	3	24.8	1.85684	0	1.02568	0.993622	1.08777	1.06871	1.05645	0.948056	0	1.98669	1.02023	0.955967	1.07348	0.952394	1.02238	0.823968	0.843375	0.884374	NO	NO	NO	NO
P05064	Uniprot	Aldoa	aldolase A, fructose-bisphosphate	11674	ENSMUSG00000030695	Fructose-bisphosphate aldolase A (EC 4.1.2.13) (Aldolase 1) (Muscle-type aldolase)	31	2	73.9	0.760807	0.767145	0.880677	0.732273	1.22474	0.982112	1.0236	1.23577	0.988729	1.27646	1.05839	1.06929	1.42196	0.983576	1.3986	0.0301875	0.793855	0.00938645	NO	NO	NO	NO
P05132	Uniprot	Prkaca	protein kinase, cAMP dependent, catalytic, alpha	18747	ENSMUSG00000005469	cAMP-dependent protein kinase catalytic subunit alpha (PKA C-alpha) (EC 2.7.11.11)	6	6	12.8	1.02605	1.01961	0.825762	0.658569	1.00751	1.03526	0.653824	1.52883	0.947567	0.964012	0.788182	1.54483	1.19701	1.00454	1.20244	0.500654	0.910368	0.32137	NO	NO	NO	NO
P05201	Uniprot	Got1	glutamic-oxaloacetic transaminase 1, soluble	14718	ENSMUSG00000025190	Aspartate aminotransferase, cytoplasmic (cAspAT) (EC 2.6.1.1) (EC 2.6.1.3) (Cysteine aminotransferase, cytoplasmic) (Cysteine transaminase, cytoplasmic) (cCAT) (Glutamate oxaloacetate transaminase 1) (Transaminase A)	7	7	17.7	0.83648	1.38537	1.87463	0.581404	0.896993	0.816437	0.698763	0.606867	0.699956	1.36476	1.75187	0.486465	0.64539	1.4253	0.919872	0.306325	0.367583	0.715714	NO	NO	NO	NO
P05202	Uniprot	Got2	glutamatic-oxaloacetic transaminase 2, mitochondrial	14719	ENSMUSG00000031672	Aspartate aminotransferase, mitochondrial (mAspAT) (EC 2.6.1.1) (EC 2.6.1.7) (Fatty acid-binding protein) (FABP-1) (Glutamate oxaloacetate transaminase 2) (Kynurenine aminotransferase 4) (Kynurenine aminotransferase IV) (Kynurenine--oxoglutarate transaminase 4) (Kynurenine--oxoglutarate transaminase IV) (Plasma membrane-associated fatty acid-binding protein) (FABPpm) (Transaminase A)	4	4	9.1	1.57341	1.4685	1.6676	1.34741	0.955972	0.882126	0.977071	0.803359	0.525145	0.59485	0.524043	0.680509	0.59742	0.642401	0.383783	0.0202162	0.0127281	0.0029956	YES	NO	NO	YES
P05214	Uniprot	Tuba3a;Tuba3b	tubulin, alpha 3A;tubulin, alpha 3B	22144-	ENSMUSG00000067702	Tubulin alpha-3 chain (Alpha-tubulin 3/7) (Alpha-tubulin isotype M-alpha-3/7) (Tubulin alpha-3/alpha-7 chain) [Cleaved into: Detyrosinated tubulin alpha-3 chain]	25	2	58.7	0.813968	1.24853	1.15199	1.42636	0.679634	1.16257	0.843995	1.04905	0.924505	1.17079	0.464293	1.0643	0.804862	0.970188	0.780867	0.320901	0.827154	0.212936	NO	NO	NO	NO
P05480	Uniprot	Src	Rous sarcoma oncogene	20779	ENSMUSG00000027646	Neuronal proto-oncogene tyrosine-protein kinase Src (EC 2.7.10.2) (Proto-oncogene c-Src) (pp60c-src) (p60-Src)	4	3	6.3	1.47559	1.75062	1.58974	1.55213	0.655996	0.372948	0.627083	0.596363	0.801054	0.943798	0.79032	0.844371	0.353701	1.50043	0.530702	0.0185532	0.0303625	0.00258555	YES	YES	NO	NO
P05532	Uniprot	Kit	KIT proto-oncogene receptor tyrosine kinase	16590	ENSMUSG00000005672	Mast/stem cell growth factor receptor Kit (SCFR) (EC 2.7.10.1) (Proto-oncogene c-Kit) (Tyrosine-protein kinase Kit) (CD antigen CD117)	29	29	27.4	1.1915	1.06815	1.16428	1.16146	1.12027	1.08067	0.985139	0.983858	0.793225	0.746186	0.819599	0.885661	0.909397	0.77811	0.70761	0.116404	0.015985	0.00371355	NO	NO	NO	NO
P05784	Uniprot	Krt18	keratin 18	16668	ENSMUSG00000023043	Keratin, type I cytoskeletal 18 (Cytokeratin endo B) (Keratin D) (Cytokeratin-18) (CK-18) (Keratin-18) (K18)	25	2	50	2.5664	2.90791	3.14544	2.44372	0.262544	0.191989	0	0.269728	0.0711614	0	0	0.141107	0.0654641	0.293083	0.0191864	0.0306087	0.169798	0.00222222	YES	YES	NO	YES
P06728	Uniprot	Apoa4	apolipoprotein A-IV	11808	ENSMUSG00000032080	Apolipoprotein A-IV (Apo-AIV) (ApoA-IV) (Apolipoprotein A4)	7	7	17.7	0.7492	2.24244	1.02427	0.773589	0.684992	0.560731	0.908878	0.951014	0.857343	0.905296	1.18416	1.15808	0.648421	1.32176	0.857059	0.388325	0.137571	0.549604	NO	NO	NO	NO
P06745	Uniprot	Gpi1	glucose phosphate isomerase 1	14751	ENSMUSG00000036427	Glucose-6-phosphate isomerase (GPI) (EC 5.3.1.9) (Autocrine motility factor) (AMF) (Neuroleukin) (NLK) (Phosphoglucose isomerase) (PGI) (Phosphohexose isomerase) (PHI)	31	31	48.9	1.02264	0.9578	1.02862	0.934675	1.04543	1.02627	1.09117	0.972381	0.982237	0.965622	1.00938	0.963775	1.04856	0.948192	0.994238	0.30351	0.13632	0.720342	NO	NO	NO	NO
P06801	Uniprot	Me1	malic enzyme 1, NADP(+)-dependent, cytosolic	17436	ENSMUSG00000032418	NADP-dependent malic enzyme (NADP-ME) (EC 1.1.1.40) (Malic enzyme 1)	18	18	30.8	1.20148	1.00136	1.07169	0.994025	0.919895	0.882914	0.960767	0.936392	1.10765	0.886709	1.04086	0.996257	0.866796	1.0896	0.944459	0.0793381	0.191252	0.346718	NO	NO	NO	NO
P07356	Uniprot	Anxa2	annexin A2	12306	ENSMUSG00000032231	Annexin A2 (Annexin II) (Annexin-2) (Calpactin I heavy chain) (Calpactin-1 heavy chain) (Chromobindin-8) (Lipocortin II) (Placental anticoagulant protein IV) (PAP-IV) (Protein I) (p36)	6	6	20.6	2.51637	1.01661	1.35388	1.24037	0.496392	0.521635	0.607889	0.679398	0.714785	0.734204	0.883	1.23546	0.37624	1.54749	0.582228	0.078512	0.0835738	0.106536	NO	NO	NO	NO
P07607	Uniprot	Tyms	thymidylate synthase	22171	ENSMUSG00000025747	Thymidylate synthase (TS) (TSase) (EC 2.1.1.45)	8	8	26.7	1.34366	0.883011	0.996899	0.888219	1.39427	0.884539	1.11016	1.17863	0.803974	0.690551	0.800822	1.02527	1.11086	0.726993	0.807585	0.545411	0.083872	0.151136	NO	NO	NO	NO
P07724	Uniprot	Alb	albumin	11657	ENSMUSG00000029368	Serum albumin	36	33	59.5	1.05128	0.982014	1.0795	1.03064	1.10298	1.09036	1.12358	0.968263	0.889262	0.884105	0.96398	0.834036	1.03421	0.833427	0.861937	0.498562	0.0270651	0.0104322	NO	NO	NO	NO
P07742	Uniprot	Rrm1	ribonucleotide reductase M1	20133	ENSMUSG00000030978	Ribonucleoside-diphosphate reductase large subunit (EC 1.17.4.1) (Ribonucleoside-diphosphate reductase subunit M1) (Ribonucleotide reductase large subunit)	17	17	20.6	1.00416	0.991395	1.01738	0.908416	1.00517	1.02176	1.04549	1.05503	1.01352	0.963999	1.00641	0.967265	1.05256	0.957296	1.00761	0.181874	0.0760684	0.686737	NO	NO	NO	NO
P07901	Uniprot	Hsp90aa1	heat shock protein 90, alpha (cytosolic), class A member 1	15519	ENSMUSG00000021270	Heat shock protein HSP 90-alpha (Heat shock 86 kDa) (HSP 86) (HSP86) (Tumor-specific transplantation 86 kDa antigen) (TSTA)	54	36	59.9	1.03881	1.03064	1.01302	1.01486	0.996932	1.05897	1.06668	0.96449	0.899954	0.974692	0.961262	0.979683	0.997496	0.933575	0.931237	0.870128	0.109632	0.01661	NO	NO	NO	NO
P08030	Uniprot	Aprt	adenine phosphoribosyl transferase	11821	ENSMUSG00000006589	Adenine phosphoribosyltransferase (APRT) (EC 2.4.2.7)	7	7	32.2	0.908277	0.798791	1.02635	0.901157	1.06622	1.19296	0.998484	0.97595	1.03273	1.00103	1.04444	1.05362	1.16482	0.975958	1.13681	0.13526	0.619208	0.0422867	NO	NO	NO	NO
P08113	Uniprot	Hsp90b1	heat shock protein 90, beta (Grp94), member 1	22027	ENSMUSG00000020048	Endoplasmin (94 kDa glucose-regulated protein) (GRP-94) (Endoplasmic reticulum resident protein 99) (ERp99) (Heat shock protein 90 kDa beta member 1) (Polymorphic tumor rejection antigen 1) (Tumor rejection antigen gp96)	59	57	54.7	0.942026	0.895758	0.930207	0.891938	0.980291	0.962201	0.990736	0.964678	1.13492	1.0848	1.12489	1.09755	1.06502	1.13963	1.21373	0.0340842	0.00637288	0.00279835	NO	NO	NO	NO
P08226	Uniprot	Apoe	apolipoprotein E	11816	ENSMUSG00000002985	Apolipoprotein E (Apo-E)	21	21	55	0.923745	0.806361	0.913291	0.883072	1.19152	1.19494	1.18151	1.13242	0.970791	0.912643	0.930597	0.959114	1.33289	0.802731	1.06995	0.0168471	0.00677419	0.0751674	NO	NO	NO	NO
P08228	Uniprot	Sod1	superoxide dismutase 1, soluble	20655	ENSMUSG00000022982	Superoxide dismutase [Cu-Zn] (EC 1.15.1.1)	14	14	63	0.950162	0.768453	0.942044	0.94711	1.04349	1.14568	1.02327	1.0607	0.957119	1.1351	0.994019	1.03287	1.18442	0.963957	1.14173	0.0614337	0.468344	0.0677128	NO	NO	NO	NO
P08249	Uniprot	Mdh2	malate dehydrogenase 2, NAD (mitochondrial)	17448	ENSMUSG00000019179	Malate dehydrogenase, mitochondrial (EC 1.1.1.37)	20	20	66.3	0.921101	0.939283	0.893072	0.859524	1.0393	0.962712	1.072	1.00322	1.07846	1.05914	1.057	1.11518	1.1285	1.05703	1.19286	0.0390494	0.116838	0.00389165	NO	NO	NO	NO
P08556	Uniprot	Nras	neuroblastoma ras oncogene	18176	ENSMUSG00000027852	GTPase NRas (Transforming protein N-Ras)	7	3	42.9	NA	NA	1.09999	0.873402	NA	NA	1.10689	1.06471	NA	NA	1.00571	0.849301	1.10044	0.854214	0.940012	0.546785	0.239985	0.600383	NO	NO	NO	NO
P08752	Uniprot	Gnai2	guanine nucleotide binding protein (G protein), alpha inhibiting 2	14678	ENSMUSG00000032562	Guanine nucleotide-binding protein G(i) subunit alpha-2 (Adenylate cyclase-inhibiting G alpha protein)	14	9	45.9	0.420453	0.602738	0.784572	0.633952	1.13233	1.41643	1.28415	0.972408	0.949197	1.47885	0.842287	1.48263	1.96801	0.989106	1.94657	0.0284362	0.878396	0.0257564	NO	NO	NO	NO
P09041	Uniprot	Pgk2	phosphoglycerate kinase 2	18663	ENSMUSG00000031233	Phosphoglycerate kinase 2 (EC 2.7.2.3) (Phosphoglycerate kinase, testis specific)	8	2	18.9	NA	NA	3.50777	2.49223	NA	NA	0	0	NA	NA	0	0	0	#DIV/0!	0	0.0736537	0.920348	0.0312254	YES	NO	NO	YES
P09055	Uniprot	Itgb1	integrin beta 1 (fibronectin receptor beta)	16412	ENSMUSG00000025809	Integrin beta-1 (Fibronectin receptor subunit beta) (VLA-4 subunit beta) (CD antigen CD29)	20	20	25.2	1.41746	1.34923	1.22102	1.24196	1.15132	1.35987	1.34543	1.11532	0.380106	0.342005	0.527199	0.549072	0.950718	0.361706	0.343881	0.521297	0.009	0.00320755	YES	NO	YES	YES
P09103	Uniprot	P4hb	prolyl 4-hydroxylase, beta polypeptide	18453	ENSMUSG00000025130	Protein disulfide-isomerase (PDI) (EC 5.3.4.1) (Cellular thyroid hormone-binding protein) (Endoplasmic reticulum resident protein 59) (ER protein 59) (ERp59) (Prolyl 4-hydroxylase subunit beta) (p55)	40	40	61.1	0.902518	0.85601	0.911781	0.836832	1.03043	0.983019	1.02617	1.02351	1.11336	1.11466	1.11126	1.09045	1.15853	1.09023	1.26306	0.0220094	0.0109272	0.00310502	NO	NO	NO	NO
P09405	Uniprot	Ncl	nucleolin	17975	ENSMUSG00000026234	Nucleolin (Protein C23)	38	38	44	1.12635	1.01403	1.09783	1.02012	0.952715	0.927104	1.02452	0.91915	0.979085	1.00072	0.990231	0.948143	0.897884	1.02476	0.92012	0.0704106	0.437524	0.033804	NO	NO	NO	NO
P09411	Uniprot	Pgk1-rs7;Pgk1	phosphoglycerate kinase-1, related sequence-7;phosphoglycerate kinase 1	668435-	ENSMUSG00000066632	Phosphoglycerate kinase 1 (EC 2.7.2.3)	28	22	73.4	0.954796	0.850665	1.03331	0.891534	1.11433	1.04542	1.01129	0.984527	1.10371	0.931084	1.10652	0.972816	1.114	0.99003	1.10289	0.141119	0.797779	0.138717	NO	NO	NO	NO
P09528	Uniprot	Fth1	ferritin heavy polypeptide 1	14319	ENSMUSG00000024661	Ferritin heavy chain (Ferritin H subunit) (EC 1.16.3.1) [Cleaved into: Ferritin heavy chain, N-terminally processed]	2	2	9.9	1.75897	0	1.27848	1.19162	2.63704	0	0.879849	0.947194	0	1.604	0.819933	0.882923	1.05557	0.74077	0.781935	0.875621	0.647182	0.554437	NO	NO	NO	NO
P09542	Uniprot	Myl3	myosin, light polypeptide 3	17897	ENSMUSG00000059741	Myosin light chain 3 (Myosin alkali light chain 1, ventricular/slow skeletal muscle isoform) (Myosin light chain 1, slow-twitch muscle B/ventricular isoform) (MLC1SB)	3	3	14.2	1.20665	1.33909	0.456453	3.64729	0.934278	0.966927	0.478847	0.463968	0.465327	1.08772	0.474402	0.479044	0.427705	0.881321	0.376946	0.32044	0.670896	0.164427	NO	NO	NO	NO
P09671	Uniprot	Sod2	superoxide dismutase 2, mitochondrial	20656	ENSMUSG00000006818	Superoxide dismutase [Mn], mitochondrial (EC 1.15.1.1)	7	7	30.2	0.777551	0.922039	0.722611	0.889928	0.870146	1.08841	1.05931	0.981108	1.11565	1.2262	1.17804	1.16901	1.20737	1.17253	1.41568	0.100158	0.0460789	0.00467327	NO	NO	NO	NO
P09813	Uniprot	Apoa2	apolipoprotein A-II	11807	ENSMUSG00000005681	Apolipoprotein A-II (Apo-AII) (ApoA-II) (Apolipoprotein A2) [Cleaved into: Proapolipoprotein A-II (ProapoA-II)]	2	2	18.6	0.763203	0.972632	0.737361	0.69686	1.32427	1.23655	1.58553	1.40156	0.813799	0.889542	0.669378	0.909316	1.7501	0.59158	1.03532	0.0220913	0.0122277	0.633869	NO	NO	NO	NO
P09922	Uniprot	Mx1	MX dynamin-like GTPase 1	17857	ENSMUSG00000000386	Interferon-induced GTP-binding protein Mx1 (Influenza resistance protein) (Myxoma resistance protein 1) (Myxovirus resistance protein 1)	2	1	2.2	1.19763	1.04894	1.14635	1.0677	0.979933	0.877703	0.950951	0.976842	1.00373	0.892068	0.994108	0.864047	0.848634	0.991685	0.841577	0.0374418	0.805359	0.0176117	NO	NO	NO	NO
P09925	Uniprot	Surf1	surfeit gene 1	20930	ENSMUSG00000015790	Surfeit locus protein 1	4	4	13.7	1.06855	1.02089	1.05475	0.934279	0.840669	1.05061	0.968767	0.943622	0.966489	1.0528	1.03372	1.06486	0.932622	1.08261	1.00966	0.335982	0.20612	0.690775	NO	NO	NO	NO
P0C0A3	Uniprot	Chmp6	charged multivesicular body protein 6	208092	ENSMUSG00000025371	Charged multivesicular body protein 6 (Chromatin-modifying protein 6)	1	1	6.5	3.5038	2.4962	NA	NA	0	0	NA	NA	0	0	NA	NA	0	#DIV/0!	0	0.0731404	0.917597	0.0311028	YES	NO	NO	YES
P0C242	Uniprot	Ccno	cyclin O	218630	ENSMUSG00000042417	Cyclin-O	3	3	10.2	0.727483	2.76089	NA	NA	0.84986	0.87737	NA	NA	0.275729	0.508668	NA	NA	0.495139	0.454136	0.22486	0.544079	0.0935538	0.266578	NO	NO	NO	NO
P0C7N9	Uniprot	Psmg4	proteasome (prosome, macropain) assembly chaperone 4	69666	ENSMUSG00000071451	Proteasome assembly chaperone 4 (PAC-4) (mPAC4)	1	1	7.3	NA	NA	1.11726	1.21466	NA	NA	1.09704	0.967246	NA	NA	0.751005	0.852786	0.885232	0.776921	0.687756	0.336273	0.153575	0.0373333	NO	NO	NO	NO
P0DJF2	Uniprot	Pet117	PET117 homolog	100048644	ENSMUSG00000098387	Protein PET117 homolog, mitochondrial	1	1	12.5	1.05629	0.885231	1.8979	0	0.82612	0.970654	0	2.28269	1.36742	0.894283	1.81941	0	1.06252	1.00041	1.06295	0.871786	0.921094	0.818105	NO	NO	NO	NO
P0DN34	Uniprot	NDUFB1	NADH:Ubiquinone Oxidoreductase Subunit B1	102631912	ENSMUSG00000113902	NADH dehydrogenase [ubiquinone] 1 beta subcomplex subunit 1 (Complex I-MNLL) (CI-MNLL) (NADH-ubiquinone oxidoreductase MNLL subunit)	1	1	19.3	1.03866	0.838659	0.951477	0.877009	1.03062	0.905243	1.06168	0.986378	1.21313	0.973693	0.91972	1.20374	1.07505	1.08192	1.16312	0.351683	0.405198	0.118822	NO	NO	NO	NO
P10126	Uniprot	Eef1a1	eukaryotic translation elongation factor 1 alpha 1	13627	ENSMUSG00000037742	Elongation factor 1-alpha 1 (EF-1-alpha-1) (Elongation factor Tu) (EF-Tu) (Eukaryotic elongation factor 1 A-1) (eEF1A-1)	31	31	56.5	0.998219	0.886589	0.968826	0.957116	1.04345	0.986714	0.996795	0.964637	1.08092	1.0041	1.06371	1.04891	1.04746	1.05162	1.10153	0.260836	0.10982	0.0208524	NO	NO	NO	NO
P10287	Uniprot	Cdh3	cadherin 3	12560	ENSMUSG00000061048	Cadherin-3 (Placental cadherin) (P-cadherin)	2	2	3.3	NA	NA	3.77804	0.419766	NA	NA	0.620777	0	NA	NA	0.489344	0.692076	0.147881	1.90313	0.281438	0.489164	0.499668	0.390748	NO	NO	NO	NO
P10404	Uniprot	ENV1	MLV-related proviral Env polyprotein			MLV-related proviral Env polyprotein [Cleaved into: Surface protein (SU); Transmembrane protein (TM)]	5	4	8.6	1.1555	2.6138	1.4243	1.41205	0.933479	0.743247	1.17377	1.17585	0.227111	0.326856	0.360168	0.453866	0.60953	0.339763	0.207096	0.187131	0.0128949	0.0128562	YES	NO	YES	YES
P10518	Uniprot	Alad	aminolevulinate, delta-, dehydratase	17025	ENSMUSG00000028393	Delta-aminolevulinic acid dehydratase (ALADH) (EC 4.2.1.24) (Porphobilinogen synthase)	9	9	28.8	1.0269	1.09065	1.20035	1.06487	1.00935	0.961501	1.13307	1.02805	0.988528	0.923064	0.793941	0.779715	0.942773	0.843483	0.795214	0.367268	0.0745546	0.017626	NO	NO	NO	NO
P10605	Uniprot	Ctsb	cathepsin B	13030	ENSMUSG00000021939	Cathepsin B (EC 3.4.22.1) (Cathepsin B1) [Cleaved into: Cathepsin B light chain; Cathepsin B heavy chain]	7	7	25.4	0.966381	1.17517	0.95216	1.31315	1.02609	1.13586	1.20773	1.1907	0.881821	0.814675	0.760349	0.575909	1.03484	0.665021	0.688189	0.711238	0.0187965	0.0247038	NO	NO	NO	NO
P10630	Uniprot	Eif4a2	eukaryotic translation initiation factor 4A2	13682	ENSMUSG00000022884	Eukaryotic initiation factor 4A-II (eIF-4A-II) (eIF4A-II) (EC 3.6.4.13) (ATP-dependent RNA helicase eIF4A-2)	19	7	40.7	0.72127	0.592533	0.528477	0.616616	0.595108	0.589878	0.69114	0.789211	0.671358	2.82985	1.83224	1.54232	1.08396	2.5797	2.79628	0.515724	0.0939128	0.0484881	YES	NO	NO	YES
P10639	Uniprot	Txn1	thioredoxin 1	22166	ENSMUSG00000028367	Thioredoxin (Trx) (ATL-derived factor) (ADF)	5	5	42.9	0.920039	1.11954	0.994843	1.03345	1.19639	0.96045	1.13048	0.949637	0.918091	0.885492	0.979251	0.912334	1.04157	0.872128	0.908378	0.631688	0.124216	0.0798165	NO	NO	NO	NO
P10711	Uniprot	Tcea1	transcription elongation factor A (SII) 1	21399	ENSMUSG00000033813	Transcription elongation factor A protein 1 (Transcription elongation factor S-II protein 1) (Transcription elongation factor TFIIS.o)	16	16	53.5	0.614115	0.619476	0.708286	0.578936	0.901242	0.927645	0.791362	0.899985	1.47589	1.46163	1.46835	1.55308	1.39647	1.69277	2.3639	0.0219265	0.00651613	0.0028	YES	NO	NO	YES
P10761	Uniprot	Zp3	zona pellucida glycoprotein 3	22788	ENSMUSG00000004948	Zona pellucida sperm-binding protein 3 (Sperm receptor) (Zona pellucida glycoprotein 3) (Zp-3) (Zona pellucida protein C) [Cleaved into: Processed zona pellucida sperm-binding protein 3]	18	18	34.2	0.974704	0.914913	0.969571	0.949937	0.986597	0.977197	1.00307	0.960745	1.12682	1.01977	1.0697	1.04697	1.03111	1.08546	1.11922	0.196603	0.038013	0.0100664	NO	NO	NO	NO
P10852	Uniprot	Slc3a2	solute carrier family 3 (activators of dibasic and neutral amino acid transport), member 2	17254	ENSMUSG00000010095	4F2 cell-surface antigen heavy chain (4F2hc) (Solute carrier family 3 member 2) (CD antigen CD98)	16	16	25.5	1.1207	1.17106	1.25751	1.12613	1.22222	1.20945	1.2847	1.2704	0.574419	0.702143	0.532774	0.528488	1.06659	0.468806	0.500025	0.146817	0.00653165	0.00273092	YES	NO	YES	NO
P10922	Uniprot	H1f0	H1 histone family, member 0;H1.0 linker histone	14958	ENSMUSG00000096210	Histone H1.0 (Histone H1') (Histone H1(0)) (MyD196) [Cleaved into: Histone H1.0, N-terminally processed]	2	2	8.8	1.71275	1.68806	NA	NA	0.536912	0.496709	NA	NA	0.716546	0.849026	NA	NA	0.303934	1.51465	0.460353	0.0241582	0.0990103	0.01029	YES	YES	NO	YES
P11031	Uniprot	Sub1	SUB1 homolog (S. cerevisiae);SUB1 homolog, transcriptional regulator	20024	ENSMUSG00000022205	Activated RNA polymerase II transcriptional coactivator p15 (Positive cofactor 4) (PC4) (SUB1 homolog) (Single-stranded DNA-binding protein p9) (p14)	10	10	55.1	0.868835	0.921746	0.982123	0.850138	0.969299	0.97018	0.980519	1.00975	1.25854	1.0114	1.06111	1.11636	1.08471	1.13173	1.2276	0.107301	0.0905896	0.0205857	NO	NO	NO	NO
P11157	Uniprot	Rrm2	ribonucleotide reductase M2	20135	ENSMUSG00000020649	Ribonucleoside-diphosphate reductase subunit M2 (EC 1.17.4.1) (Ribonucleotide reductase small chain) (Ribonucleotide reductase small subunit)	12	10	33.3	0.537832	0.756163	0.50683	0.819126	1.2429	0.784894	1.13255	1.04449	1.34647	1.33174	1.2397	1.25731	1.60493	1.23078	1.97531	0.0616813	0.0893496	0.0039913	NO	NO	NO	NO
P11214	Uniprot	Plat	plasminogen activator, tissue	18791	ENSMUSG00000031538	Tissue-type plasminogen activator (t-PA) (t-plasminogen activator) (tPA) (EC 3.4.21.68) [Cleaved into: Tissue-type plasminogen activator chain A; Tissue-type plasminogen activator chain B]	17	17	38.8	0.0219723	0.0206864	0.0496912	0.0440139	0.0905451	0.0948555	0.0978628	0.161421	3.07774	2.6942	2.91522	2.7318	3.26102	25.6788	83.7389	0.0340876	0.021	0.0028	YES	YES	YES	YES
P11352	Uniprot	Gpx1	glutathione peroxidase 1	14775	ENSMUSG00000063856	Glutathione peroxidase 1 (GPx-1) (GSHPx-1) (EC 1.11.1.9) (Cellular glutathione peroxidase) (Selenium-dependent glutathione peroxidase 1)	11	11	62.2	0.845507	1.1976	0.972951	0.91643	0.81664	1.25841	0.917448	1.02494	0.981259	0.900583	1.03361	1.13462	1.0216	1.00812	1.0299	0.831494	0.872088	0.645249	NO	NO	NO	NO
P11404	Uniprot	Fabp3	fatty acid binding protein 3, muscle and heart	14077	ENSMUSG00000028773	Fatty acid-binding protein, heart (Fatty acid-binding protein 3) (Heart-type fatty acid-binding protein) (H-FABP) (Mammary-derived growth inhibitor) (MDGI)	2	2	13.5	2.87417	2.25374	2.81779	2.62125	0.234636	0.209372	0.162904	0.185039	0.0755847	0.352492	0	0.213021	0.074946	0.809517	0.06067	0.0348235	0.636406	0.00284507	YES	YES	NO	YES
P11438	Uniprot	Lamp1	lysosomal-associated membrane protein 1	16783	ENSMUSG00000031447	Lysosome-associated membrane glycoprotein 1 (LAMP-1) (Lysosome-associated membrane protein 1) (120 kDa lysosomal membrane glycoprotein) (CD107 antigen-like family member A) (LGP-120) (Lysosomal membrane glycoprotein A) (LGP-A) (P2B) (CD antigen CD107a)	6	6	14.5	1.05415	0.705662	0.936766	1.02271	1.15409	1.00382	0.979953	1.1053	1.08394	0.998331	0.932464	1.02281	1.14085	0.95154	1.08557	0.286212	0.399248	0.325641	NO	NO	NO	NO
P11440	Uniprot	Cdk1	cyclin-dependent kinase 1	12534	ENSMUSG00000019942	Cyclin-dependent kinase 1 (CDK1) (EC 2.7.11.22) (EC 2.7.11.23) (Cell division control protein 2 homolog) (Cell division protein kinase 1) (p34 protein kinase)	13	11	43.1	0.987587	1.1075	0.947105	1.04904	0.914697	1.09356	0.902412	1.07359	1.04176	0.854903	1.01324	1.01461	0.973852	0.985005	0.959249	0.694672	0.778715	0.401235	NO	NO	NO	NO
P11499	Uniprot	Hsp90ab1	heat shock protein 90 alpha (cytosolic), class B member 1	15516	ENSMUSG00000023944	Heat shock protein HSP 90-beta (Heat shock 84 kDa) (HSP 84) (HSP84) (Tumor-specific transplantation 84 kDa antigen) (TSTA)	44	24	56.9	1.04019	1.01823	1.03636	1.01887	1.01396	0.976128	1.03464	0.980111	0.988473	0.963013	0.964023	0.965997	0.973547	0.969205	0.943566	0.204085	0.134727	0.00461376	NO	NO	NO	NO
P11835	Uniprot	Itgb2	integrin beta 2	16414	ENSMUSG00000000290	Integrin beta-2 (Cell surface adhesion glycoproteins LFA-1/CR3/p150,95 subunit beta) (Complement receptor C3 subunit beta) (CD antigen CD18)	3	3	3.5	1.3464	1.01378	0.893475	1.0608	1.07249	0.813653	1.14966	1.16666	0.851137	0.90254	0.91078	0.818623	0.974046	0.828817	0.807306	0.804787	0.119026	0.0727817	NO	NO	NO	NO
P11881	Uniprot	Itpr1	inositol 1,4,5-trisphosphate receptor 1	16438	ENSMUSG00000030102	Inositol 1,4,5-trisphosphate receptor type 1 (IP3 receptor isoform 1) (IP3R 1) (InsP3R1) (Inositol 1,4,5-trisphosphate-binding protein P400) (Protein PCD-6) (Purkinje cell protein 1) (Type 1 inositol 1,4,5-trisphosphate receptor) (Type 1 InsP3 receptor)	56	51	21.5	0.858477	0.894754	0.951845	0.862062	0.952548	1.07773	1.0003	0.976824	1.05702	1.15947	1.12146	1.08751	1.12342	1.10432	1.24062	0.0619144	0.0540368	0.00463009	NO	NO	NO	NO
P11930	Uniprot	Nudt19	nudix (nucleoside diphosphate linked moiety X)-type motif 19	110959	ENSMUSG00000034875	Nucleoside diphosphate-linked moiety X motif 19 (Nudix motif 19) (EC 3.6.1.-) (Androgen-regulated protein RP2) (Testosterone-regulated RP2 protein) (RP2p)	4	4	18.5	1.14933	0.635593	NA	NA	0.939031	1.05181	NA	NA	1.08736	1.13688	NA	NA	1.11536	1.11724	1.24613	0.734898	0.24926	0.405999	NO	NO	NO	NO
P11983	Uniprot	Tcp1	t-complex protein 1	21454	ENSMUSG00000068039	T-complex protein 1 subunit alpha (TCP-1-alpha) (CCT-alpha) (Tailless complex polypeptide 1A) (TCP-1-A) (Tailless complex polypeptide 1B) (TCP-1-B)	22	22	41.5	1.10539	1.08724	1.11173	1.03319	0.977565	0.962091	1.00948	0.934804	0.930473	0.937243	0.961539	0.949256	0.895422	0.972856	0.871117	0.0283562	0.221452	0.00447656	NO	NO	NO	NO
P12382	Uniprot	Pfkl	phosphofructokinase, liver, B-type	18641	ENSMUSG00000020277	ATP-dependent 6-phosphofructokinase, liver type (ATP-PFK) (PFK-L) (EC 2.7.1.11) (6-phosphofructokinase type B) (Phosphofructo-1-kinase isozyme B) (PFK-B) (Phosphohexokinase)	19	14	27.9	1.01082	0.972706	1.03472	0.996413	1.05248	0.99278	0.98091	0.994309	1.01212	0.95909	0.99372	0.999929	1.00145	0.986166	0.987595	0.88557	0.520584	0.41634	NO	NO	NO	NO
P12658	Uniprot	Calb1	calbindin 1	12307	ENSMUSG00000028222	Calbindin (Calbindin D28) (D-28K) (PCD-29) (Spot 35 protein) (Vitamin D-dependent calcium-binding protein, avian-type)	6	5	24.5	0.912425	0.873376	0.921529	0.782133	1.11742	1.05134	1.02845	1.01017	1.0263	1.01914	1.16856	1.08916	1.20574	1.02276	1.23319	0.0299592	0.587438	0.00996191	NO	NO	NO	NO
P12710	Uniprot	Fabp1	fatty acid binding protein 1, liver	14080	ENSMUSG00000054422	Fatty acid-binding protein, liver (14 kDa selenium-binding protein) (Fatty acid-binding protein 1) (Liver-type fatty acid-binding protein) (L-FABP)	1	1	8.7	NA	NA	2.15919	2.03865	NA	NA	0.238025	0.379357	NA	NA	0.562408	0.622376	0.147072	1.91905	0.282237	0.0279027	0.106074	0.00646227	YES	YES	NO	YES
P12787	Uniprot	Cox5a	cytochrome c oxidase subunit 5A	12858	ENSMUSG00000000088	Cytochrome c oxidase subunit 5A, mitochondrial (Cytochrome c oxidase polypeptide Va)	6	6	28.1	1.11267	1.02386	0.944593	0.497963	1.00291	0.940333	0.776763	0.833728	1.02664	0.893584	2.42341	0.523541	0.992915	1.36959	1.35989	0.897298	0.484833	0.410536	NO	NO	NO	NO
P12804	Uniprot	Fgl2	fibrinogen-like protein 2	14190	ENSMUSG00000039899	Fibroleukin (Cytotoxic T-lymphocyte-specific protein) (Fibrinogen-like protein 2) (Prothrombinase)	2	2	4.4	0	0	0.0834803	0.279972	0	0	0.0472729	0.129105	3.53975	2.46025	2.85295	2.60722	0.485284	64.9752	31.5314	0.596025	0.0065625	0.00265625	YES	NO	YES	YES
P12815	Uniprot	Pdcd6	programmed cell death 6	18570	ENSMUSG00000021576	Programmed cell death protein 6 (ALG-257) (Apoptosis-linked gene 2 protein) (ALG-2) (PMP41)	2	2	11	0.637192	0.467999	0	0	0.450777	1.05522	1.39117	1.05561	1.64317	1.74564	1.94015	1.61307	3.57656	1.75624	6.28129	0.0795897	0.0351738	0.00388406	YES	NO	NO	YES
P12970	Uniprot	Rpl7a	ribosomal protein L7A	27176	ENSMUSG00000062647	60S ribosomal protein L7a (Surfeit locus protein 3)	19	12	48.5	1.14851	1.04465	1.33858	0.975478	0.88543	0.964197	0.935522	0.911063	0.968459	0.988754	0.914273	0.925089	0.820066	1.02715	0.842333	0.102546	0.383978	0.0658659	NO	NO	NO	NO
P13020	Uniprot	Gsn	gelsolin	227753	ENSMUSG00000026879	Gelsolin (Actin-depolymerizing factor) (ADF) (Brevin)	8	8	12.1	0.686444	0.890394	2.79743	0.752497	1.43506	1.55776	0.840148	0.702472	0.430877	0.999461	0.447242	0.46021	0.88466	0.515449	0.455997	0.785438	0.115108	0.195694	NO	NO	NO	NO
P13439	Uniprot	Umps	uridine monophosphate synthetase	22247	ENSMUSG00000022814	Uridine 5'-monophosphate synthase (UMP synthase) [Includes: Orotate phosphoribosyltransferase (OPRTase) (EC 2.4.2.10); Orotidine 5'-phosphate decarboxylase (EC 4.1.1.23) (OMPdecase)]	8	8	15.6	1.091	1.07857	1.11346	1.00508	1.00968	0.945139	1.02575	1.02716	0.872057	1.00355	0.925775	0.902782	0.934612	0.924256	0.863821	0.12521	0.108051	0.0125679	NO	NO	NO	NO
P13562	Uniprot	Gnrh1	gonadotropin releasing hormone 1	14714	ENSMUSG00000015812	Progonadoliberin-1 (Progonadoliberin I) [Cleaved into: Gonadoliberin-1 (Gonadoliberin I) (Gonadotropin-releasing hormone I) (GnRH-I) (Luliberin I) (Luteinizing hormone-releasing hormone I) (LH-RH I); Prolactin release-inhibiting factor 1 (Prolactin release-inhibiting factor I)]	2	2	28.9	1.1725	1.33951	1.18759	1.0772	0.85671	0.83982	0.929076	0.909741	0.818075	0.973384	1.01668	0.879703	0.740106	1.04314	0.772032	0.0252327	0.491873	0.0139508	NO	NO	NO	NO
P13864	Uniprot	Dnmt1	DNA methyltransferase (cytosine-5) 1	13433	ENSMUSG00000004099	DNA (cytosine-5)-methyltransferase 1 (Dnmt1) (Met-1) (EC 2.1.1.37) (DNA methyltransferase MmuI) (DNA MTase MmuI) (M.MmuI) (MCMT)	109	4	60.4	2.19725	3.34282	2.8245	3.16108	0.459931	0	0	0	0	0	0.0144142	0	0.039905	0.03134	0.00125062	0.0162963	0.407646	0.00276423	YES	YES	NO	YES
P14094	Uniprot	Atp1b1	ATPase, Na+/K+ transporting, beta 1 polypeptide	11931	ENSMUSG00000026576	Sodium/potassium-transporting ATPase subunit beta-1 (Sodium/potassium-dependent ATPase subunit beta-1)	7	7	18.8	1.12393	0.893491	1.0565	1.12942	1.32524	1.08399	1.18804	1.00094	0.998776	0.574583	0.813109	0.811984	1.09394	0.695587	0.76093	0.401995	0.0487636	0.0496359	NO	NO	NO	NO
P14115	Uniprot	Rpl27a	ribosomal protein L27A	26451	ENSMUSG00000046364	60S ribosomal protein L27a (L29)	6	6	31.8	1.05083	1.24455	0.792774	1.10445	1.01183	0.758273	1.00283	1.04184	0.883624	1.05089	0.914292	1.14381	0.909882	1.04662	0.9523	0.520061	0.624771	0.565304	NO	NO	NO	NO
P14131	Uniprot	Rps16	ribosomal protein S16	20055	ENSMUSG00000037563	40S ribosomal protein S16	12	12	58.2	1.09387	1.06011	1.17775	0.985451	1.00181	0.942356	0.962096	0.950415	0.976051	0.925795	0.989724	0.934562	0.893332	0.992079	0.886256	0.0831754	0.689708	0.031968	NO	NO	NO	NO
P14148	Uniprot	Rpl7	ribosomal protein L7	19989	ENSMUSG00000043716	60S ribosomal protein L7	16	16	41.9	1.13889	1.06327	1.18515	1.02876	0.982401	1.00588	1.00533	0.976954	0.928904	0.880643	0.920786	0.883021	0.899117	0.910034	0.818227	0.0653936	0.0122353	0.00610962	NO	NO	NO	NO
P14152	Uniprot	Mdh1	malate dehydrogenase 1, NAD (soluble)	17449	ENSMUSG00000020321	Malate dehydrogenase, cytoplasmic (EC 1.1.1.37) (Cytosolic malate dehydrogenase)	17	17	44.9	0.907288	0.966951	0.959504	0.888751	1.0161	1.01656	1.02864	1.05538	1.06033	1.03277	1.16726	0.900454	1.10589	1.01072	1.11775	0.0288227	0.796324	0.094644	NO	NO	NO	NO
P14206	Uniprot	Rpsa	ribosomal protein SA	16785-	ENSMUSG00000032518	40S ribosomal protein SA (37 kDa laminin receptor precursor) (37LRP) (37 kDa oncofetal antigen) (37/67 kDa laminin receptor) (LRP/LR) (67 kDa laminin receptor) (67LR) (Laminin receptor 1) (LamR) (Laminin-binding protein precursor p40) (LBP/p40) (OFA/iLRP)	10	10	41.7	0.99532	1.41924	1.21888	0.988391	0.76016	1.14667	0.992697	1.0017	0.840129	0.83849	0.899983	0.898355	0.844087	0.891248	0.752291	0.311705	0.292734	0.0357321	NO	NO	NO	NO
P14211	Uniprot	Calr	calreticulin	12317	ENSMUSG00000003814	Calreticulin (CRP55) (Calregulin) (Endoplasmic reticulum resident protein 60) (ERp60) (HACBP)	28	28	55.3	0.815492	0.91976	0.939275	0.795264	0.97328	1.1167	1.07147	0.987995	1.05603	1.11873	1.1644	1.0416	1.19588	1.05575	1.26254	0.0531624	0.292055	0.0076388	NO	NO	NO	NO
P14576	Uniprot	Srp54a;Srp54c;Srp54b	signal recognition particle 54A;signal recognition particle 54C;signal recognition particle 54B	24067-	ENSMUSG00000073079	Signal recognition particle 54 kDa protein (SRP54)	9	9	17.3	1.12747	0.953444	1.08489	1.045	0.522858	1.02426	0.823775	0.770744	1.00353	1.36844	1.12034	1.15525	0.746092	1.47934	1.10373	0.109315	0.0560321	0.205091	NO	NO	NO	NO
P14602	Uniprot	Hspb1	heat shock protein 1	15507	ENSMUSG00000004951	Heat shock protein beta-1 (HspB1) (Growth-related 25 kDa protein) (Heat shock 25 kDa protein) (HSP 25) (Heat shock 27 kDa protein) (HSP 27) (p25)	3	3	13.9	1.23876	1.33363	1.65113	1.61722	0.961885	0.970024	0.487312	0.923381	0.738685	0.757012	0.603872	0.717082	0.57229	0.842652	0.482242	0.0375613	0.363184	0.00460323	YES	NO	NO	YES
P14685	Uniprot	Psmd3	proteasome (prosome, macropain) 26S subunit, non-ATPase, 3	22123	ENSMUSG00000017221	26S proteasome non-ATPase regulatory subunit 3 (26S proteasome regulatory subunit RPN3) (26S proteasome regulatory subunit S3) (Proteasome subunit p58) (Transplantation antigen P91A) (Tum-P91A antigen)	28	28	45.5	1.01773	0.913978	0.936802	0.874967	1.02561	1.00177	1.04744	0.919408	1.01516	1.02575	1.20139	1.01999	1.06698	1.06711	1.13859	0.270638	0.305281	0.0530294	NO	NO	NO	NO
P14733	Uniprot	Lmnb1	lamin B1	16906	ENSMUSG00000024590	Lamin-B1	21	19	33.5	0.938835	0.859407	0.909022	0.970846	0.968481	0.901597	0.898738	0.9409	1.16156	1.17012	1.13061	1.14989	1.00859	1.24327	1.25395	0.7831	0.00682759	0.00344828	NO	NO	NO	NO
P14869	Uniprot	Rplp0	ribosomal protein, large, P0	11837	ENSMUSG00000067274	60S acidic ribosomal protein P0 (60S ribosomal protein L10E)	14	14	50.2	1.21223	1.1667	1.24162	1.15363	1.00234	0.977999	0.982901	0.907864	0.7376	0.903124	0.822017	0.891967	0.81084	0.866602	0.702676	0.0209231	0.0545829	0.00391241	NO	NO	NO	NO
P14873	Uniprot	Map1b	microtubule-associated protein 1B	17755	ENSMUSG00000052727	Microtubule-associated protein 1B (MAP-1B) (MAP1(X)) (MAP1.2) [Cleaved into: MAP1B heavy chain; MAP1 light chain LC1]	36	36	17.1	1.26214	1.35518	1.33896	1.35573	1.05968	1.04847	1.06382	1.07377	0.622971	0.651563	0.569954	0.597761	0.79927	0.575223	0.459759	0.0164528	0.0129231	0.00287179	YES	NO	NO	YES
P15105	Uniprot	Glul	glutamate-ammonia ligase (glutamine synthetase)	14645	ENSMUSG00000026473	Glutamine synthetase (GS) (EC 6.3.1.2) (Glutamate decarboxylase) (EC 4.1.1.15) (Glutamate--ammonia ligase)	2	2	4	1.23922	1.43428	1.03564	1.50769	0.814774	0.809383	1.02442	0.828375	0.713606	0.988743	0.71447	0.889405	0.666487	0.950898	0.633761	0.0454469	0.624197	0.0143494	NO	NO	NO	NO
P15116	Uniprot	Cdh2	cadherin 2	12558	ENSMUSG00000024304	Cadherin-2 (Neural cadherin) (N-cadherin) (CD antigen CD325)	2	2	3.5	0	0	NA	NA	6	0	NA	NA	0	0	NA	NA	#DIV/0!	0	#DIV/0!	0.503145	0.45222	0.91978	NO	NO	NO	NO
P15327	Uniprot	Bpgm	2,3-bisphosphoglycerate mutase	12183	ENSMUSG00000038871	Bisphosphoglycerate mutase (BPGM) (EC 5.4.2.4) (2,3-bisphosphoglycerate mutase, erythrocyte) (2,3-bisphosphoglycerate synthase) (EC 5.4.2.11) (BPG-dependent PGAM)	17	17	55.6	0.765405	0.787871	0.819517	0.797539	1.03264	1.02283	0.972563	1.00522	1.20566	1.18559	1.23356	1.1716	1.27219	1.18922	1.51291	0.0229474	0.00648276	0.00203636	NO	NO	NO	NO
P15532	Uniprot	Nme1	NME/NM23 nucleoside diphosphate kinase 1	18102	ENSMUSG00000037601	Nucleoside diphosphate kinase A (NDK A) (NDP kinase A) (EC 2.7.4.6) (Metastasis inhibition factor NM23) (NDPK-A) (Tumor metastatic process-associated protein) (nm23-M1)	9	2	52	1.29586	1.04504	1.56902	1.40643	1.07029	0.637158	1.56986	0	0.986888	0.964765	1.4547	0	0.616458	1.03938	0.640731	0.291075	0.875318	0.163795	NO	NO	NO	NO
P15626	Uniprot	Gstm2	glutathione S-transferase, mu 2	14863	ENSMUSG00000040562	Glutathione S-transferase Mu 2 (EC 2.5.1.18) (GST 5-5) (GST class-mu 2) (Glutathione S-transferase pmGT2)	9	6	40.4	2.18124	2.72087	2.26707	2.32034	0.430599	0.325267	0.550138	0.582039	0.176879	0.165141	0.110934	0.169488	0.198961	0.329676	0.0655926	0.0292308	0.0158844	0.00243478	YES	YES	YES	YES
P15864	Uniprot	Hist1h1c;H1f2	histone cluster 1, H1c;H1.2 linker histone, cluster member	50708	ENSMUSG00000036181	Histone H1.2 (H1 VAR.1) (H1c)	8	1	28.8	1.50604	1.42764	NA	NA	0.603934	0.805121	NA	NA	0.8937	0.763572	NA	NA	0.480304	1.17616	0.564914	0.0618427	0.439802	0.0191911	NO	NO	NO	NO
P15920	Uniprot	Atp6v0a2	ATPase, H+ transporting, lysosomal V0 subunit A2	21871	ENSMUSG00000038023	V-type proton ATPase 116 kDa subunit a isoform 2 (V-ATPase 116 kDa isoform a2) (Immune suppressor factor J6B7) (ISF) (Lysosomal H(+)-transporting ATPase V0 subunit a2) (ShIF) (Vacuolar proton translocating ATPase 116 kDa subunit a isoform 2)	12	12	14.5	0.872969	0.814173	0.942743	0.792429	0.937198	1.0047	1.01237	0.948195	1.20398	1.16699	1.1361	1.16816	1.1403	1.19802	1.3661	0.064077	0.0102925	0.00380105	NO	NO	NO	NO
P16045	Uniprot	Lgals1	lectin, galactose binding, soluble 1	16852	ENSMUSG00000068220	Galectin-1 (Gal-1) (14 kDa lectin) (Beta-galactoside-binding lectin L-14-I) (Galaptin) (Lactose-binding lectin 1) (Lectin galactoside-binding soluble 1) (S-Lac lectin 1)	3	3	22.2	1.2691	1.39617	NA	NA	1.35471	0.94955	NA	NA	0.361019	0.669445	NA	NA	0.864548	0.4472	0.386626	0.549462	0.176674	0.040992	YES	NO	NO	YES
P16110	Uniprot	Lgals3	lectin, galactose binding, soluble 3	16854	ENSMUSG00000050335	Galectin-3 (Gal-3) (35 kDa lectin) (Carbohydrate-binding protein 35) (CBP 35) (Galactose-specific lectin 3) (IgE-binding protein) (L-34 galactoside-binding lectin) (Laminin-binding protein) (Lectin L-29) (Mac-2 antigen)	3	3	10.6	0.962552	0.763364	0.53218	0.391865	1.30352	0.977926	3.46667	0.531605	1.0835	0.90914	0.465629	0.612055	2.36974	0.488927	1.15863	0.315926	0.321429	0.500524	NO	NO	NO	NO
P16125	Uniprot	Ldhb	lactate dehydrogenase B	16832	ENSMUSG00000030246	L-lactate dehydrogenase B chain (LDH-B) (EC 1.1.1.27) (LDH heart subunit) (LDH-H)	31	27	61.4	0.951316	0.973072	0.973886	0.900861	1.02534	1.04003	1.0657	1.03771	1.00444	1.0058	1.02201	0.999833	1.0973	0.967209	1.06132	0.0288609	0.0361766	0.022752	NO	NO	NO	NO
P16254	Uniprot	Srp14	signal recognition particle 14	20813-	ENSMUSG00000009549	Signal recognition particle 14 kDa protein (SRP14)	2	2	19.1	3.52522	0.550959	0.512371	0.57781	0.482015	0.442355	1.18336	1.12819	0.493516	0.50593	2.09124	0.50702	0.626345	1.1118	0.696371	0.603819	0.793129	0.553623	NO	NO	NO	NO
P16332	Uniprot	Mmut;Mut	methylmalonyl-Coenzyme A mutase	17850	ENSMUSG00000023921	Methylmalonyl-CoA mutase, mitochondrial (MCM) (EC 5.4.99.2) (Methylmalonyl-CoA isomerase)	7	7	10.8	0.954623	1.19968	0.829618	0.917525	1.04085	0.849827	0.913399	1.17088	0.864457	1.09056	1.19711	0.971466	1.01884	1.03739	1.05694	0.833121	0.694612	0.522343	NO	NO	NO	NO
P17047	Uniprot	Lamp2	lysosomal-associated membrane protein 2	16784	ENSMUSG00000016534	Lysosome-associated membrane glycoprotein 2 (LAMP-2) (Lysosome-associated membrane protein 2) (CD107 antigen-like family member B) (Lysosomal membrane glycoprotein type B) (LGP-B) (CD antigen CD107b)	2	2	4.1	1.18539	1.11164	1.25831	0.955074	0.943696	1.03774	0.927729	0.936016	0.852882	0.868639	0.978038	0.944833	0.852511	0.947781	0.807993	0.115713	0.301347	0.0278311	NO	NO	NO	NO
P17095	Uniprot	Hmga1b;Hmga1	high mobility group AT-hook 1B;high mobility group AT-hook 1	111241-	ENSMUSG00000078249	High mobility group protein HMG-I/HMG-Y (HMG-I(Y)) (High mobility group AT-hook protein 1) (High mobility group protein A1)	4	4	38.3	3.45344	2.54656	3.02167	1.00069	0	0	0.581856	0.627287	0	0	0.367597	0.400897	0.120644	0.635569	0.0766779	0.0399501	0.607259	0.0104224	YES	YES	NO	YES
P17156	Uniprot	Hspa2	heat shock protein 2	15512	ENSMUSG00000059970	Heat shock-related 70 kDa protein 2 (Heat shock protein 70.2)	33	18	49.9	1.45348	1.4223	1.46162	1.40809	0.842362	0.790098	0.838751	0.735291	0.72002	0.771742	0.683586	0.872666	0.558091	0.950573	0.530506	0.014	0.467886	0.00292754	NO	NO	NO	NO
P17182	Uniprot	Eno1;Eno1b	enolase 1, alpha non-neuron;enolase 1B, retrotransposed	13806-	ENSMUSG00000063524	Alpha-enolase (EC 4.2.1.11) (2-phospho-D-glycerate hydro-lyase) (Enolase 1) (Non-neural enolase) (NNE)	26	26	61.3	0.926408	0.949724	1.03693	0.862833	1.01497	1.04447	1.03691	0.989473	1.05953	1.00489	1.05083	1.02302	1.08208	1.01284	1.09597	0.162485	0.503488	0.0535728	NO	NO	NO	NO
P17426	Uniprot	Ap2a1	adaptor-related protein complex 2, alpha 1 subunit	11771	ENSMUSG00000060279	AP-2 complex subunit alpha-1 (100 kDa coated vesicle protein A) (Adaptor protein complex AP-2 subunit alpha-1) (Adaptor-related protein complex 2 subunit alpha-1) (Alpha-adaptin A) (Alpha1-adaptin) (Clathrin assembly protein complex 2 alpha-A large chain) (Plasma membrane adaptor HA2/AP2 adaptin alpha A subunit)	33	25	35.7	1.05571	1.17405	1.16945	1.09096	0.937283	0.965711	1.00377	0.977221	0.923999	0.943255	0.872873	0.885727	0.864998	0.93354	0.80751	0.0280876	0.0529833	0.00494905	NO	NO	NO	NO
P17427	Uniprot	Ap2a2	adaptor-related protein complex 2, alpha 2 subunit	11772	ENSMUSG00000002957	AP-2 complex subunit alpha-2 (100 kDa coated vesicle protein C) (Adaptor protein complex AP-2 subunit alpha-2) (Adaptor-related protein complex 2 subunit alpha-2) (Alpha-adaptin C) (Alpha2-adaptin) (Clathrin assembly protein complex 2 alpha-C large chain) (Plasma membrane adaptor HA2/AP2 adaptin alpha C subunit)	16	8	17.7	2.10398	0.283701	1.09243	1.12667	2.12502	0.781073	1.10597	0.964707	0	0.706228	1.01171	0.698515	1.08032	0.485546	0.524543	0.819872	0.182237	0.208835	NO	NO	NO	NO
P17665	Uniprot	Cox7c	cytochrome c oxidase subunit 7C	12867-	ENSMUSG00000017778	Cytochrome c oxidase subunit 7C, mitochondrial (Cytochrome c oxidase polypeptide VIIc)	2	2	28.6	0.596637	0.629324	0.785606	0.975317	0.701337	0.572272	1.08616	0.914889	0.794073	2.70636	1.16627	1.07176	1.09635	1.75239	1.92122	0.664212	0.265934	0.144612	NO	NO	NO	NO
P17710	Uniprot	Hk1	hexokinase 1	15275	ENSMUSG00000037012	Hexokinase-1 (EC 2.7.1.1) (Hexokinase type I) (HK I) (Hexokinase, tumor isozyme)	2	2	2	1.44611	2.27234	NA	NA	0.883562	0.301289	NA	NA	0.571937	0.52476	NA	NA	0.318641	0.925599	0.294934	0.21378	0.831912	0.0781986	NO	NO	NO	NO
P17742	Uniprot	Ppia	peptidylprolyl isomerase A	268373	ENSMUSG00000071866	Peptidyl-prolyl cis-trans isomerase A (PPIase A) (EC 5.2.1.8) (Cyclophilin A) (Cyclosporin A-binding protein) (Rotamase A) (SP18) [Cleaved into: Peptidyl-prolyl cis-trans isomerase A, N-terminally processed]	14	13	78.7	1.02768	1.01787	1.1093	0.940875	0.986396	1.01661	1.0273	0.929959	0.999998	0.951446	1.0245	0.968063	0.966927	0.995895	0.962957	0.516774	0.826106	0.304805	NO	NO	NO	NO
P17751	Uniprot	Tpi1	triosephosphate isomerase 1	21991	ENSMUSG00000023456	Triosephosphate isomerase (TIM) (EC 5.3.1.1) (Triose-phosphate isomerase)	14	14	46.8	0.874442	0.79841	0.986433	0.987029	1.0397	1.03446	1.04981	0.980519	1.23103	1.02196	1.00023	0.995978	1.12565	1.03526	1.16534	0.120525	0.564396	0.0764212	NO	NO	NO	NO
P17809	Uniprot	Slc2a1	solute carrier family 2 (facilitated glucose transporter), member 1	20525	ENSMUSG00000028645	Solute carrier family 2, facilitated glucose transporter member 1 (Glucose transporter type 1, erythrocyte/brain) (GLUT-1) (GT1)	1	1	2	NA	NA	1.08676	1.00357	NA	NA	1.84656	1.69577	NA	NA	0	0.367343	1.69463	0.103701	0.175735	0.0523521	0.0405893	0.0456084	YES	NO	YES	YES
P17879	Uniprot	Hspa1b	heat shock protein 1B	15511	ENSMUSG00000090877	Heat shock 70 kDa protein 1B (Heat shock 70 kDa protein 1) (HSP70.1)	29	14	44.1	1.12715	0.937757	0.961219	1.03411	0.919221	1.08854	0.968909	1.0673	0.956219	0.971114	0.977049	0.991416	0.995997	0.963359	0.959502	0.886214	0.42999	0.32138	NO	NO	NO	NO
P17918	Uniprot	Pcna	proliferating cell nuclear antigen	18538	ENSMUSG00000027342	Proliferating cell nuclear antigen (PCNA) (Cyclin)	11	11	42.5	0.743447	0.743102	0.863209	0.635406	0.946301	1.07839	0.908158	0.852606	1.27621	1.21256	1.37924	1.36138	1.26809	1.38144	1.75179	0.0676545	0.0126411	0.00343839	NO	NO	NO	NO
P18155	Uniprot	Mthfd2	methylenetetrahydrofolate dehydrogenase (NAD+ dependent), methenyltetrahydrofolate cyclohydrolase	17768	ENSMUSG00000005667	Bifunctional methylenetetrahydrofolate dehydrogenase/cyclohydrolase, mitochondrial [Includes: NAD-dependent methylenetetrahydrofolate dehydrogenase (EC 1.5.1.15); Methenyltetrahydrofolate cyclohydrolase (EC 3.5.4.9)]	7	6	21.7	0	0	0.642955	0.739984	1.87095	2.24904	1.07547	0.867921	0	1.88001	1.34345	1.33022	4.38442	0.751013	3.29275	0.0657217	0.509946	0.110588	NO	NO	NO	NO
P18242	Uniprot	Ctsd	cathepsin D	13033	ENSMUSG00000007891	Cathepsin D (EC 3.4.23.5)	8	8	23.7	1.06843	1.01576	0.987689	1.08044	1.0146	0.998257	1.01015	1.00007	0.936352	0.966596	0.886608	1.03504	0.968872	0.950664	0.921071	0.291695	0.213975	0.068849	NO	NO	NO	NO
P18572	Uniprot	Bsg	basigin	12215	ENSMUSG00000023175	Basigin (Basic immunoglobulin superfamily) (HT7 antigen) (Membrane glycoprotein gp42) (CD antigen CD147)	9	9	18.8	1.22552	1.50254	0.725108	2.71225	1.25142	1.30935	0.981141	1.0627	0.355911	0.355261	0.265266	0.253533	0.746844	0.267118	0.199495	0.485477	0.00632941	0.0306901	YES	NO	YES	YES
P18581	Uniprot	Slc7a2	solute carrier family 7 (cationic amino acid transporter, y+ system), member 2	11988	ENSMUSG00000031596	Cationic amino acid transporter 2 (CAT-2) (CAT2) (20.5) (Low affinity cationic amino acid transporter 2) (Solute carrier family 7 member 2) (T-cell early activation protein) (TEA)	4	4	7	0.488668	0.707604	0.860319	0.943034	3.46857	0.423789	0.979584	0.880123	0.62152	0.289852	1.14493	1.19201	1.91759	0.564721	1.08291	0.451077	0.448486	0.693422	NO	NO	NO	NO
P18654	Uniprot	Rps6ka3	ribosomal protein S6 kinase polypeptide 3	110651	ENSMUSG00000031309	Ribosomal protein S6 kinase alpha-3 (S6K-alpha-3) (EC 2.7.11.1) (90 kDa ribosomal protein S6 kinase 3) (p90-RSK 3) (p90RSK3) (MAP kinase-activated protein kinase 1b) (MAPK-activated protein kinase 1b) (MAPKAP kinase 1b) (MAPKAPK-1b) (Ribosomal S6 kinase 2) (RSK-2) (pp90RSK2)	24	14	34.2	1.12238	1.14215	1.32012	1.13913	1.08878	1.00882	1.07216	0.982957	0.809146	0.828724	0.74034	0.745298	0.879107	0.752161	0.661231	0.0860984	0.0108179	0.00397403	NO	NO	NO	NO
P18828	Uniprot	Sdc1	syndecan 1	20969	ENSMUSG00000020592	Syndecan-1 (SYND1) (CD antigen CD138)	4	4	13.5	1.07766	1.44968	2.04099	1.45806	1.02699	0.977209	0.632969	0.636703	0.559484	0.908972	0.656201	0.575075	0.543256	0.824629	0.447985	0.0656112	0.366498	0.0138794	YES	NO	NO	YES
P19001	Uniprot	Krt19	keratin 19	16669	ENSMUSG00000020911	Keratin, type I cytoskeletal 19 (Cytokeratin-19) (CK-19) (Keratin-19) (K19)	6	1	10.4	NA	NA	0.849538	1.00621	NA	NA	1.02524	1.11184	NA	NA	0.894891	1.11228	1.1516	0.939212	1.0816	0.349476	0.623362	0.527261	NO	NO	NO	NO
P19096	Uniprot	Fasn	fatty acid synthase	14104	ENSMUSG00000025153	Fatty acid synthase (EC 2.3.1.85) [Includes: [Acyl-carrier-protein] S-acetyltransferase (EC 2.3.1.38); [Acyl-carrier-protein] S-malonyltransferase (EC 2.3.1.39); 3-oxoacyl-[acyl-carrier-protein] synthase (EC 2.3.1.41); 3-oxoacyl-[acyl-carrier-protein] reductase (EC 1.1.1.100); 3-hydroxyacyl-[acyl-carrier-protein] dehydratase (EC 4.2.1.59); Enoyl-[acyl-carrier-protein] reductase (EC 1.3.1.39); Ole…	40	40	18.7	1.10884	1.05493	0.944904	1.01973	0.929956	1.12787	1.01101	1.08646	0.885094	0.893316	0.938945	0.99896	1.00651	0.894358	0.900183	0.861446	0.115984	0.0527811	NO	NO	NO	NO
P19157	Uniprot	Gstp1	glutathione S-transferase, pi 1	14870	ENSMUSG00000097830	Glutathione S-transferase P 1 (Gst P1) (EC 2.5.1.18) (GST YF-YF) (GST class-pi) (GST-piB) (Preadipocyte growth factor)	8	8	45.7	0.367111	0.983661	0.746782	0.826623	1.17862	1.22203	0.977264	1.11432	1.15127	1.0973	1.44436	0.890657	1.53624	1.02034	1.56748	0.0811307	0.806141	0.0526772	NO	NO	NO	NO
P19182	Uniprot	Ifrd1	interferon-related developmental regulator 1	15982	ENSMUSG00000001627	Interferon-related developmental regulator 1 (Nerve growth factor-inducible protein PC4) (TPA-induced sequence 7) (TIS7 protein)	3	3	8.7	0	0	0	0	0.460272	0.820691	0.437235	0.7138	2.58212	2.13692	2.3402	2.50876	#DIV/0!	3.93422	#DIV/0!	0.0219367	0.00615686	0.00243478	YES	YES	YES	YES
P19221	Uniprot	F2	coagulation factor II	14061	ENSMUSG00000027249	Prothrombin (EC 3.4.21.5) (Coagulation factor II) [Cleaved into: Activation peptide fragment 1; Activation peptide fragment 2; Thrombin light chain; Thrombin heavy chain]	4	4	5.8	NA	NA	1.01904	1.38073	NA	NA	0.511596	0.410604	NA	NA	1.55781	1.12022	0.384288	2.90396	1.11596	0.123893	0.096805	0.56637	NO	NO	NO	NO
P19253	Uniprot	Rpl13a	ribosomal protein L13A	22121	ENSMUSG00000074129	60S ribosomal protein L13a (Transplantation antigen P198) (Tum-P198 antigen)	10	10	40.9	1.10285	1.09376	1.01854	1.12361	1.00273	0.96876	1.01447	0.986209	0.903756	0.928145	0.931773	0.925393	0.915508	0.928728	0.850258	0.0453249	0.0122952	0.00456849	NO	NO	NO	NO
P19324	Uniprot	Serpinh1	serine (or cysteine) peptidase inhibitor, clade H, member 1	12406	ENSMUSG00000070436	Serpin H1 (47 kDa heat shock protein) (Collagen-binding protein) (Colligin) (Serine protease inhibitor J6)	3	3	6	0	3.41781	1.60863	1.95511	2.58219	0	0.892985	0.962914	0	0	0.225825	0.354529	0.635688	0.130767	0.0831268	0.561303	0.174035	0.0605995	NO	NO	NO	NO
P19437	Uniprot	Ms4a1	membrane-spanning 4-domains, subfamily A, member 1	12482	ENSMUSG00000024673	B-lymphocyte antigen CD20 (B-cell differentiation antigen Ly-44) (Lymphocyte antigen 44) (Membrane-spanning 4-domains subfamily A member 1) (CD antigen CD20)	6	6	23.4	0.950933	0.765453	1.10314	0.820165	0.956404	0.96346	0.896319	1.11096	0.972204	1.39155	1.09241	0.977006	1.07898	1.12885	1.21801	0.521456	0.335064	0.137925	NO	NO	NO	NO
P19783	Uniprot	Cox4i1	cytochrome c oxidase subunit 4I1	12857	ENSMUSG00000031818	Cytochrome c oxidase subunit 4 isoform 1, mitochondrial (Cytochrome c oxidase polypeptide IV) (Cytochrome c oxidase subunit IV isoform 1) (COX IV-1)	9	9	46.2	1.03579	1.00008	1.05445	0.931407	1.06826	0.890551	0.988036	0.942884	0.946652	1.05866	1.05754	1.02569	0.96718	1.05111	1.01661	0.565481	0.363135	0.567879	NO	NO	NO	NO
P20029	Uniprot	Hspa5	heat shock protein 5	14828	ENSMUSG00000026864	Endoplasmic reticulum chaperone BiP (EC 3.6.4.10) (78 kDa glucose-regulated protein) (GRP-78) (Binding-immunoglobulin protein) (BiP) (Heat shock protein 70 family protein 5) (HSP70 family protein 5) (Heat shock protein family A member 5) (Immunoglobulin heavy chain-binding protein)	53	50	62.6	0.894498	0.847145	0.918657	0.900571	1.00602	0.942361	0.969156	0.887054	1.19709	1.11288	1.18766	1.13691	1.06845	1.21814	1.30152	0.155232	0.0120642	0.00276491	NO	NO	NO	NO
P20108	Uniprot	Prdx3	peroxiredoxin 3	11757	ENSMUSG00000024997	Thioredoxin-dependent peroxide reductase, mitochondrial (EC 1.11.1.15) (Antioxidant protein 1) (AOP-1) (PRX III) (Perioredoxin-3) (Protein MER5)	8	8	38.1	0.967934	1.00964	0.91564	0.958689	1.0383	0.920531	1.06812	1.00263	1.02617	1.03743	1.05976	0.995167	1.04613	1.02208	1.06922	0.373754	0.551818	0.0327105	NO	NO	NO	NO
P20152	Uniprot	Vim	vimentin	22352	ENSMUSG00000026728	Vimentin	15	13	32.4	2.05539	2.0989	2.28209	2.14659	0.7241	0.65634	0.753998	0.591288	0.190936	0.274341	0.0937756	0.132254	0.317574	0.253623	0.080544	0.016	0.00930693	0.00266667	YES	YES	YES	YES
P20239	Uniprot	Zp2	zona pellucida glycoprotein 2	22787	ENSMUSG00000030911	Zona pellucida sperm-binding protein 2 (Zona pellucida glycoprotein 2) (Zp-2) (Zona pellucida protein A) [Cleaved into: Processed zona pellucida sperm-binding protein 2]	34	34	46.7	0.947299	0.986486	0.968803	0.924137	0.986626	0.983454	1.02671	0.994667	1.03715	1.05898	1.03394	1.05173	1.04305	1.04769	1.09279	0.107712	0.0264856	0.00530659	NO	NO	NO	NO
P20293	Uniprot	T	brachyury, T-box transcription factor T	20997	ENSMUSG00000062327	T-box transcription factor T (Brachyury protein) (Protein T)	1	1	2.5	1.452	0	NA	NA	0	2.13768	NA	NA	1.41166	0.998658	NA	NA	1.47224	1.12754	1.66	0.797136	0.847514	0.494565	NO	NO	NO	NO
P20918	Uniprot	Plg	plasminogen	18815	ENSMUSG00000059481	Plasminogen (EC 3.4.21.7) [Cleaved into: Plasmin heavy chain A; Activation peptide; Angiostatin; Plasmin heavy chain A, short form; Plasmin light chain B]	16	16	23.3	0.441855	0.364114	0.318615	0.377586	0.985787	1.03688	0.934654	1.04818	1.63829	1.53308	1.79754	1.52343	2.66647	1.62086	4.32197	0.0328889	0.00996396	0.00228571	YES	YES	NO	YES
P21126	Uniprot	Ubl4a;Gm44504	ubiquitin-like 4A;predicted readthrough transcript (NMD candidate), 44504	100169864-	ENSMUSG00000015290	Ubiquitin-like protein 4A (Ubiquitin-like protein GDX)	11	11	58.6	1.05725	1.00334	1.3393	0.853708	1.01524	0.762865	1.09743	1.00371	1.08776	1.07355	0.825526	0.880329	0.911992	0.996888	0.909154	0.547048	0.904661	0.384887	NO	NO	NO	NO
P21278	Uniprot	Gna11	guanine nucleotide binding protein, alpha 11	14672	ENSMUSG00000034781	Guanine nucleotide-binding protein subunit alpha-11 (G alpha-11) (G-protein subunit alpha-11)	12	8	31.5	0.654951	1.97079	1.11966	1.31134	0.644281	1.69893	1.04218	1.00323	0.541686	0.489365	0.795794	0.727807	0.867874	0.582109	0.505198	0.674206	0.139402	0.0642247	NO	NO	NO	NO
P21279	Uniprot	Gnaq	guanine nucleotide binding protein, alpha q polypeptide	14682	ENSMUSG00000024639	Guanine nucleotide-binding protein G(q) subunit alpha (Guanine nucleotide-binding protein alpha-q)	9	5	23.7	0	6	1.47085	1.19699	0	0	1.25514	1.2276	0	0	0.239321	0.610097	0.286431	0.342129	0.0979964	0.394981	0.373041	0.162788	NO	NO	NO	NO
P21300	Uniprot	Akr1b7	aldo-keto reductase family 1, member B7	11997	ENSMUSG00000052131	Aldose reductase-related protein 1 (EC 1.1.1.21) (Aldehyde reductase) (AR) (Aldo-keto reductase family 1 member B7) (MVDP) (Vas deferens androgen-dependent protein)	6	1	14.9	1.08159	1.01657	0.868098	1.00125	0.860809	0.923306	0.895581	1.0362	1.02099	1.09674	1.02747	1.17139	0.936584	1.16166	1.08799	0.417217	0.0585742	0.150751	NO	NO	NO	NO
P21447	Uniprot	Abcb1a	ATP-binding cassette, sub-family B (MDR/TAP), member 1A	18671	ENSMUSG00000040584	Multidrug resistance protein 1A (EC 3.6.3.44) (ATP-binding cassette sub-family B member 1A) (MDR1A) (Multidrug resistance protein 3) (P-glycoprotein 3)	4	2	3	1.01353	0.842763	NA	NA	1.0249	1.03601	NA	NA	0.999925	1.08288	NA	NA	1.11022	1.01062	1.12202	0.443637	0.768992	0.301272	NO	NO	NO	NO
P21460	Uniprot	Cst3	cystatin C	13010	ENSMUSG00000027447	Cystatin-C (Cystatin-3)	1	1	7.9	NA	NA	1.33056	0.799986	NA	NA	1.08085	1.17255	NA	NA	0.730717	0.885336	1.05766	0.717163	0.758516	0.811974	0.111442	0.379537	NO	NO	NO	NO
P21956	Uniprot	Mfge8	milk fat globule-EGF factor 8 protein	17304	ENSMUSG00000030605	Lactadherin (MFGM) (Milk fat globule-EGF factor 8) (MFG-E8) (SED1) (Sperm surface protein SP47) (MP47)	17	17	40.8	0.92752	0.927365	0.905742	0.899451	0.799806	0.785969	0.82453	0.748652	1.3119	1.24744	1.32041	1.30121	0.863085	1.64009	1.41553	0.0227657	0.0117895	0.00167164	NO	NO	NO	NO
P22599	Uniprot	Serpina1b	serine (or cysteine) preptidase inhibitor, clade A, member 1B	20701	ENSMUSG00000071178	Alpha-1-antitrypsin 1-2 (AAT) (Alpha-1 protease inhibitor 2) (Alpha-1-antiproteinase) (Serine protease inhibitor 1-2) (Serine protease inhibitor A1b) (Serpin A1b)	8	2	14.5	NA	NA	1.16332	1.14085	NA	NA	0.904863	0.900694	NA	NA	0.932407	0.957868	0.783605	1.04692	0.820372	0.0262874	0.124171	0.0120994	NO	NO	NO	NO
P22727	Uniprot	Wnt6	wingless-type MMTV integration site family, member 6	22420	ENSMUSG00000033227	Protein Wnt-6	10	10	28.6	0.786873	1.48615	1.23651	1.36441	0.714665	1.01068	0.735219	0.844273	0.928813	1.07281	0.691821	1.12777	0.678063	1.15625	0.78401	0.120958	0.361431	0.166979	NO	NO	NO	NO
P22907	Uniprot	Hmbs	hydroxymethylbilane synthase	15288	ENSMUSG00000032126	Porphobilinogen deaminase (PBG-D) (EC 2.5.1.61) (Hydroxymethylbilane synthase) (HMBS) (Pre-uroporphyrinogen synthase)	5	5	13.3	1.03736	1.13137	1.28972	0.756332	0.950846	0.943432	1.21307	0.746483	0.891354	1.04563	0.898419	1.09598	0.914361	1.02012	0.932761	0.609368	0.807592	0.491352	NO	NO	NO	NO
P22935	Uniprot	Crabp2	cellular retinoic acid binding protein II	12904	ENSMUSG00000004885	Cellular retinoic acid-binding protein 2 (Cellular retinoic acid-binding protein II) (CRABP-II)	4	4	29.7	0.657264	0.673052	0.721981	0.587348	0.92945	0.794756	0.806496	0.855811	1.50172	1.44376	1.45734	1.57102	1.28294	1.76401	2.26312	0.03	0.00638889	0.0016	YES	NO	NO	YES
P23116	Uniprot	Eif3a	eukaryotic translation initiation factor 3, subunit A	13669	ENSMUSG00000024991	Eukaryotic translation initiation factor 3 subunit A (eIF3a) (Centrosomin) (Eukaryotic translation initiation factor 3 subunit 10) (eIF-3-theta) (eIF3 p167) (eIF3 p180) (eIF3 p185) (p162)	53	53	33.9	1.14892	1.02709	1.05164	1.08465	1.02298	0.994601	1.01152	0.985913	0.910459	0.895952	0.920452	0.945825	0.931062	0.914738	0.851678	0.0868829	0.0121365	0.00583158	NO	NO	NO	NO
P23188	Uniprot	Furin	furin (paired basic amino acid cleaving enzyme)	18550	ENSMUSG00000030530	Furin (EC 3.4.21.75) (Dibasic-processing enzyme) (Paired basic amino acid residue-cleaving enzyme) (PACE) (Prohormone convertase 3)	6	6	6.4	1.02211	0.849232	0.718294	1.78548	1.31868	1.26407	1.71401	0.778561	0.739819	0.806079	0.509368	0.49429	1.16004	0.502344	0.582739	0.630722	0.0519286	0.103377	NO	NO	NO	NO
P23198	Uniprot	Cbx3	chromobox 3	12417	ENSMUSG00000029836	Chromobox protein homolog 3 (Heterochromatin protein 1 homolog gamma) (HP1 gamma) (M32) (Modifier 2 protein)	3	2	23	NA	NA	1.42759	1.36429	NA	NA	0.991527	1.00185	NA	NA	0.638947	0.575785	0.713991	0.609382	0.435093	0.0358258	0.0271176	0.00805983	YES	NO	NO	YES
P23242	Uniprot	Gja1	gap junction protein, alpha 1	14609	ENSMUSG00000050953	Gap junction alpha-1 protein (Connexin-43) (Cx43) (Gap junction 43 kDa heart protein)	12	12	30.4	1.01012	1.34136	1.17221	1.12699	1.00055	1.19591	1.2807	1.20872	0.592637	0.859413	0.623584	0.587787	1.00756	0.568393	0.572693	0.872106	0.0128684	0.00623345	NO	NO	NO	NO
P23492	Uniprot	Pnp	purine-nucleoside phosphorylase	18950	ENSMUSG00000115338	Purine nucleoside phosphorylase (PNP) (EC 2.4.2.1) (Inosine phosphorylase) (Inosine-guanosine phosphorylase)	6	5	27	0.153438	0.190728	0.449621	0.519552	0.836615	1.09956	0.754585	0.886835	1.96806	1.7516	1.68949	1.69992	2.72404	1.98711	5.41297	0.028487	0.0103571	0.0032	YES	YES	NO	YES
P23591	Uniprot	Tsta3	tissue specific transplantation antigen P35B	22122	ENSMUSG00000022570	GDP-L-fucose synthase (EC 1.1.1.271) (GDP-4-keto-6-deoxy-D-mannose-3,5-epimerase-4-reductase) (Protein FX) (Red cell NADP(H)-binding protein) (Transplantation antigen P35B) (Tum-P35B antigen)	8	8	34.6	0.944659	0.878446	0.880137	0.679662	1.04319	1.11403	1.43023	0.720541	0.99939	1.02028	1.4847	0.804731	1.27346	1.00026	1.27379	0.285368	0.921003	0.159165	NO	NO	NO	NO
P23881	Uniprot	Tcea3	transcription elongation factor A (SII), 3	21401	ENSMUSG00000001604	Transcription elongation factor A protein 3 (Transcription elongation factor S-II protein 3) (Transcription elongation factor TFIIS.h)	2	2	4.9	0.931814	1.40755	1.38816	1.28454	0.976072	1.1002	1.27891	1.36783	0.761077	0.823289	0.329035	0.351534	0.942327	0.479554	0.451897	0.659935	0.0295164	0.0123528	YES	NO	YES	YES
P24270	Uniprot	Cat	catalase	12359	ENSMUSG00000027187	Catalase (EC 1.11.1.6)	2	2	3.4	NA	NA	1.45662	1.62421	NA	NA	0.921746	0.870309	NA	NA	0.481558	0.645556	0.581679	0.628951	0.365847	0.0603049	0.0979546	0.0196514	YES	NO	NO	YES
P24369	Uniprot	Ppib	peptidylprolyl isomerase B	19035	ENSMUSG00000032383	Peptidyl-prolyl cis-trans isomerase B (PPIase B) (EC 5.2.1.8) (CYP-S1) (Cyclophilin B) (Rotamase B) (S-cyclophilin) (SCYLP)	14	13	57.4	1.14288	0.906505	1.01804	0.886559	0.970376	0.782244	0.913426	0.907506	1.10437	1.09363	1.17757	1.09689	0.903786	1.25155	1.13113	0.325682	0.0171817	0.0752026	NO	NO	NO	NO
P24472	Uniprot	Gsta4	glutathione S-transferase, alpha 4	14860	ENSMUSG00000032348	Glutathione S-transferase A4 (EC 2.5.1.18) (GST A4-4) (GSTA4-4) (GST class-alpha member 4) (Glutathione S-transferase 5.7) (GST 5.7)	10	9	42.3	1.03401	0.935083	1.02116	0.920251	0.857142	0.908906	0.962359	0.909886	1.14706	1.1178	1.19358	0.992762	0.93039	1.22343	1.13827	0.18694	0.0256112	0.0418465	NO	NO	NO	NO
P24547	Uniprot	Impdh2	inosine monophosphate dehydrogenase 2	23918	ENSMUSG00000062867	Inosine-5'-monophosphate dehydrogenase 2 (IMP dehydrogenase 2) (IMPD 2) (IMPDH 2) (EC 1.1.1.205) (IMPDH-II)	18	18	36.6	1.14819	1.12469	1.08567	1.10113	0.956254	0.855694	0.984383	0.930239	0.899032	1.01613	0.909601	0.988973	0.835612	1.02339	0.855159	0.0228527	0.601059	0.00713895	NO	NO	NO	NO
[truncated: 3,461 more rows]
