# Supplementary material for: Proteomic Profiling Reveals the Molecular Control of Oocyte Maturation
Source: Mol Cell Proteomics. 2022 Dec 7;22(1):100481. doi: 10.1016/j.mcpro.2022.100481 (PMC9823227; doi:10.1016/j.mcpro.2022.100481)
Supplement: Table S2 [file mmc4.xlsx]

## Sheet: GVBDMIIC1-7
ID	Clusters	proteinGroup	Gene_Symbol	ENTREZID	ENSEMBL_gene
1550	1	O35723	Dnajb3	15504	ENSMUSG00000081984
451	1	Q61214	Dyrk1a	13548	ENSMUSG00000022897
2839	1	Q8BFX0	Polr2k	17749	ENSMUSG00000045996
2280	1	P70399	Trp53bp1	27223	ENSMUSG00000043909
138	1	Q69ZQ2	Isy1	57905	ENSMUSG00000030056
812	1	D3YW25	Ninj1	18081	ENSMUSG00000037966
3356	1	Q8BZ20	Parp12	243771	ENSMUSG00000038507
4541	1	Q9EPR4	Slc23a2	54338	ENSMUSG00000027340
446	1	Q9CXU4	Gm10273	100039174	ENSMUSG00000069622
1604	1	Q3UFM6	Ess2	27886	ENSMUSG00000003527
1319	1	F8WIY7	Stard13	243362	ENSMUSG00000016128
1386	1	G3XA48	Idi1	319554	ENSMUSG00000058258
957	1	E0CYH0	Wtap	60532	ENSMUSG00000060475
790	1	Q9EPQ7	Stard5	170460	ENSMUSG00000046027
437	1	A0A2I3BQY4	Gnpnat1	54342	ENSMUSG00000037722
2597	1	Q3UX49	C87499	381590	ENSMUSG00000038330
4746	1	Q9R0X0	Med20	56771	ENSMUSG00000092558
953	1	E0CYA9	Pole4	66979	ENSMUSG00000030042
1010	1	E9PX30	Map4k5	399510	ENSMUSG00000034761
4108	1	Q9CQF9	Pcyox1	66881	ENSMUSG00000029998
1025	1	E9PYH0	Vcan	13003	ENSMUSG00000021614
2420	1	Q14B01	Rnf113a2	66381	ENSMUSG00000098134
4702	1	Q9QY73	Tmem59	56374	ENSMUSG00000028618
4314	1	Q9D115	Zfp706	68036	ENSMUSG00000062397
3828	1	Q91WK5	Gcsh	68133	ENSMUSG00000034424
422	1	A0A2I3BPC5	Ppp3cc	19057	ENSMUSG00000022092
4771	1	Q9WTP2	Spry4	24066	ENSMUSG00000024427
192	1	A0A0R4J0K1	Selenof	93684	ENSMUSG00000037072
442	1	Q8BGC1	6030458C11Rik	77877	ENSMUSG00000022195
3318	1	Q8BUN5	Smad3	17127	ENSMUSG00000032402
163	1	A0A0R4J018	Tpmt	22017	ENSMUSG00000021376
937	1	D6RH77	Pld1	18805	ENSMUSG00000027695
1733	1	P11157	Rrm2	20135	ENSMUSG00000020649
2761	1	Q61142	Spin1	20729	ENSMUSG00000021395
1706	1	P08752	Gnai2	14678	ENSMUSG00000032562
1673	1	P01029	C4b	102643089	ENSMUSG00000073418
4258	1	Q9CZE3	Rab32	67844	ENSMUSG00000019832
3975	1	Q99KF1	Tmed9	67511	ENSMUSG00000058569
1315	1	F8WIK0	Ciapin1	109006	ENSMUSG00000031781
3883	1	Q91Z96	Bmp2k	140780	ENSMUSG00000034663
735	1	B8JJ69	2310061I04Rik	69662	ENSMUSG00000050705
2852	1	Q64368	Dazl	13164	ENSMUSG00000010592
1472	1	L7N466	Mthfsl	100039707	ENSMUSG00000079427
4429	1	Q9D8V0	H13	14950	ENSMUSG00000019188
2952	1	Q6PDX6	Rnf220	66743	ENSMUSG00000028677
1253	1	Q9CR21	Ndufab1	70316	ENSMUSG00000030869
4375	1	Q9D6J5	Ndufb8	67264	ENSMUSG00000025204
3142	1	Q8BFY9	Tnpo1	238799	ENSMUSG00000009470
1234	1	Q9R0Q3	Tmed2	100862175	ENSMUSG00000029390
569	1	A2AQJ6	Tmem87a	211499	ENSMUSG00000033808
584	1	Q99JX3	Gorasp2	70231	ENSMUSG00000014959
3107	1	Q80YD1	Supv3l1	338359	ENSMUSG00000020079
4067	1	Q9CPW7	Zmat2	66492	ENSMUSG00000001383
1928	1	Q3U4X8	Lig1	16881	ENSMUSG00000056394
2348	1	P98191	Cds1	74596	ENSMUSG00000029330
4750	1	Q9R118	Htra1	56213	ENSMUSG00000006205
1044	1	E9Q035	Gm20425	NA	ENSMUSG00000090639
4026	1	Q99M87	Dnaja3	83945	ENSMUSG00000004069
2632	1	Q4LDF6	Cfhr2	545366	ENSMUSG00000033898
4200	1	Q9CWP8	Pold4	69745	ENSMUSG00000024854
4271	1	Q9CZW6	Rnf146	68031	ENSMUSG00000038876
1529	1	O35344	Kpna3	16648	ENSMUSG00000021929
3817	1	Q91W98	Slc15a4	100561	ENSMUSG00000029416
1328	1	G3UW70	Lamtor5	68576	ENSMUSG00000087260
4809	1	Q9WVH4	Foxo3	56484	ENSMUSG00000048756
3271	1	Q8BN51	Tk2	57813	ENSMUSG00000035824
3605	1	Q8R001-2	Mapre2	212307	ENSMUSG00000024277
4864	1	Q9Z2G6	Sel1l	20338	ENSMUSG00000020964
3403	1	Q8C570	Rae1	66679	ENSMUSG00000027509
2325	1	P97450	Atp5j	11957	ENSMUSG00000022890
2514	1	Q3U5Q7	Cmpk2	22169	ENSMUSG00000020638
864	1	Q9JL62	Gltp	56356	ENSMUSG00000011884
1589	1	O55126	Nipsnap2	14467	ENSMUSG00000029432
3957	1	Q99JI6	Rap1b	215449	ENSMUSG00000052681
4847	1	Q9Z1Q2	Abhd16a	193742	ENSMUSG00000007036
4539	1	Q9EPL9	Acox3	80911	ENSMUSG00000029098
3234	1	Q8BJU0	Sgta	52551	ENSMUSG00000004937
1407	1	G5E8R8	Ubxn7	224111	ENSMUSG00000053774
154	1	A0A0R4IZW5	Cdh1	12550	ENSMUSG00000000303
2053	1	P54116	Stom	13830	ENSMUSG00000026880
2774	1	Q61411	Hras	15461	ENSMUSG00000025499
4593	1	Q9ET26	Rnf114	81018	ENSMUSG00000006418
814	1	D3YW86	Tsc22d1	21807	ENSMUSG00000022010
2505	1	Q3U3E2	Fam117b	72750	ENSMUSG00000041040
2431	1	Q3KNM2	2021-03-05	69104	ENSMUSG00000111123
4235	1	Q9CYA0	Creld2	76737	ENSMUSG00000023272
3790	1	Q91V76	4931406C07Rik	70984	ENSMUSG00000031938
4208	1	Q9CWX4	Rpusd4	71989	ENSMUSG00000032044
2608	1	Q3UZR5	Atp2c1	235574	ENSMUSG00000032570
4774	1	Q9WTS2	Fut8	53618	ENSMUSG00000021065
2034	1	P52480	Pkm	18746	ENSMUSG00000032294
3629	1	Q8R143	Pttg1ip	108705	ENSMUSG00000009291
1686	1	P05064	Aldoa	11674	ENSMUSG00000030695
2038	1	P52760	Rida	15473	ENSMUSG00000022323
2797	1	Q61908	Cmc4	105886298	ENSMUSG00000090110
3772	1	Q8VHI3	Pofut2	80294	ENSMUSG00000020260
3707	1	Q8VC48	Pex12	103737	ENSMUSG00000018733
4267	1	Q9CZU3	Mtrex	72198	ENSMUSG00000016018
4036	1	Q99N50	Sytl2	83671	ENSMUSG00000030616
1325	1	F8WJE0	Samhd1	56045	ENSMUSG00000027639
4333	1	Q9D1K2	Atp6v1f	66144	ENSMUSG00000004285
2083	1	P56695	Wfs1	22393	ENSMUSG00000039474
4625	1	Q9JJ59	Abcb9	56325	ENSMUSG00000029408
4240	1	Q9CYG7	Tomm34	67145	ENSMUSG00000018322
496	1	A2ADY9	Ddi2	68817	ENSMUSG00000078515
3950	1	Q99J83	Atg5	11793	ENSMUSG00000038160
919	1	P31750	Akt1	11651	ENSMUSG00000001729
2290	1	P70698	Ctps	51797	ENSMUSG00000028633
4559	1	Q9ER00	Stx12	100226	ENSMUSG00000028879
3971	1	Q99K70	Rragc	54170	ENSMUSG00000028646
589	1	A2AUD5	Tpd52l2	66314	ENSMUSG00000000827
1674	1	P01837	Igkc	16071	ENSMUSG00000076609
208	1	A0A0R4J0T0	Hscb	100900	ENSMUSG00000043510
1672	1	P01027	C3	12266	ENSMUSG00000024164
1089	1	E9Q446	Rnf25	57751	ENSMUSG00000026171
4160	1	Q9CR46	Ska2	66140	ENSMUSG00000020492
2593	1	Q3UWR2	Khdc1a	368204	ENSMUSG00000067750
4210	1	Q9CWZ7	Napg	108123	ENSMUSG00000024581
4043	1	Q99P30-2	Nudt7	67528	ENSMUSG00000031767
2107	1	P58742	Aaas	223921	ENSMUSG00000036678
1314	1	Q9JL89	Ninj2	29862	ENSMUSG00000041377
2030	1	P51863	Atp6v0d1	11972	ENSMUSG00000013160
4815	1	Q9WVM1	Racgap1	26934	ENSMUSG00000023015
2853	1	Q64374	Rgn	19733	ENSMUSG00000023070
4580	1	Q9ES00	Ube4b	63958	ENSMUSG00000028960
4050	1	Q99PT1	Arhgdia	192662	ENSMUSG00000025132
234	1	A0A0R4J1I3	Men1	17283	ENSMUSG00000024947
3672	1	Q8R344	Ccdc12	72654	ENSMUSG00000019659
3682	1	Q8R3W7	Agr3	403205	ENSMUSG00000036231
2855	1	Q64433	Hspe1	15528	ENSMUSG00000073676
4327	1	Q9D1G1	Rab1b	76308	ENSMUSG00000024870
4503	1	Q9DC37	Mfsd1	66868	ENSMUSG00000027775
3200	1	Q8BHF7	Pgs1	74451	ENSMUSG00000017715
4843	1	Q9Z1K5	Arih1	23806	ENSMUSG00000025234
2210	1	P62774	Mtpn	14489	ENSMUSG00000029840
3489	1	Q8CIB6	Tmem230	70612	ENSMUSG00000027341
4763	1	Q9R1S8	Capn7	12339	ENSMUSG00000021893
738	1	B8JKV0	Amn1	232566	ENSMUSG00000068250
1342	1	P56959	Fus	233908	ENSMUSG00000030795
3445	1	Q8CD91	Smoc2	64074	ENSMUSG00000023886
2515	1	Q3U687	Ifit1bl2	112419	ENSMUSG00000067297
4031	1	Q99MR3	Slc12a9	83704	ENSMUSG00000037344
3764	1	Q8VEH8	Erlec1	66753	ENSMUSG00000020311
1623	1	O70619	Tcstv1	54382	ENSMUSG00000096284
2629	1	Q4G0C7	Oog4	242737	ENSMUSG00000047799
1568	1	O54833	Csnk2a2	13000	ENSMUSG00000046707
2679	1	Q5SQ27	Sec14l3	380683	ENSMUSG00000054986
2565	1	Q3UM45	Ppp1r7	66385	ENSMUSG00000026275
1709	1	P09103	P4hb	18453	ENSMUSG00000025130
1763	1	P14211	Calr	12317	ENSMUSG00000003814
2092	1	P57759	Erp29	67397	ENSMUSG00000029616
2251	1	P63300	Selenow	20364	ENSMUSG00000041571
2408	1	Q08879-2	Fbln1	14114	ENSMUSG00000006369
190	1	A0A0R4J0I6	Acad11	102632	ENSMUSG00000090150
2271	1	P70296	Pebp1	23980	ENSMUSG00000032959
3237	1	Q8BK08	Tmem11	216821	ENSMUSG00000043284
1638	1	O88597	Becn1	56208	ENSMUSG00000035086
842	1	Q6PF93	Pik3c3	225326	ENSMUSG00000033628
330	1	A0A1D5RLF0	Fbxw27	76998	ENSMUSG00000104614
3054	1	Q7TSQ8	Pdpr	319518	ENSMUSG00000033624
1908	1	P35276	Rab3d	19340	ENSMUSG00000019066
2349	1	P98192	Gnpat	14712	ENSMUSG00000031985
1940	1	P41317	Mbl2	17195	ENSMUSG00000024863
2047	1	P53810	Pitpna	18738	ENSMUSG00000017781
4663	1	Q9JLI8	Sart3	53890	ENSMUSG00000018974
2421	1	Q14BI5	Myom2	17930	ENSMUSG00000031461
4509	1	Q9DCC4	Pycrl	66194	ENSMUSG00000022571
4132	1	E9PW43	Gm10320	101055909	ENSMUSG00000092116
4463	1	Q9DB43	Zfpl1	81909	ENSMUSG00000024792
3103	1	Q80Y14	Glrx5	73046	ENSMUSG00000021102
4777	1	Q9WTX6	Cul1	26965	ENSMUSG00000029686
3236	1	Q8BJY1	Psmd5	66998	ENSMUSG00000026869
1855	1	P26883	Fkbp1a	14225	ENSMUSG00000032966
3312	1	Q8BU04	Ubr7	66622	ENSMUSG00000041712
3352	1	Q8BY89	Slc44a2	68682	ENSMUSG00000057193
3694	1	Q8R5H1-5	Usp15	14479	ENSMUSG00000020124
1587	1	O55106	Strn	268980	ENSMUSG00000024077
1394	1	G5E884	Pak1	18479	ENSMUSG00000030774
1745	1	P12658	Calb1	12307	ENSMUSG00000028222
1154	1	Q9QXY9	Pex3	56535	ENSMUSG00000019809
4553	1	Q9EQN3	Tsc22d4	78829	ENSMUSG00000029723
2185	1	P62259	Ywhae	22627	ENSMUSG00000020849
3596	1	Q8QZT1	Acat1	110446	ENSMUSG00000032047
3152	1	Q8BGA9	Oxa1l	69089	ENSMUSG00000000959
194	1	A0A0R4J0K4	Tm7sf3	67623	ENSMUSG00000040234
3887	1	Q91ZR1	Rab4b	19342	ENSMUSG00000053291
2592	1	Q3UWK9	Gm813	328695	ENSMUSG00000075002
1579	1	O55013	Trappc3	27096	ENSMUSG00000028847
674	1	B1AU75	Nasp	50927	ENSMUSG00000028693
3617	1	Q8R0G9	Nup133	234865	ENSMUSG00000039509
2387	1	Q05816	Fabp5	16592	ENSMUSG00000027533
3723	1	Q8VCQ3	Nrbf2	641340	ENSMUSG00000075000
1907	1	P35235	Ptpn11	19247	ENSMUSG00000043733
1919	1	P35700	Prdx1	18477	ENSMUSG00000028691
710	1	B2RR82	Itsn2	20403	ENSMUSG00000020640
3315	1	Q8BU47	E330017A01Rik	224247	ENSMUSG00000055789
3192	1	Q8BH79	Ano10	102566	ENSMUSG00000037949
3903	1	Q921H9	Coa7	69893	ENSMUSG00000048351
3970	1	Q99K67	Aass	30956	ENSMUSG00000029695
4696	1	Q9QXN5	Miox	56727	ENSMUSG00000022613
3215	1	Q8BI58	Fbxw26	382109	ENSMUSG00000059547
1082	1	E9Q3P4	Cenpf	108000	ENSMUSG00000026605
2398	1	Q07113	Igf2r	16004	ENSMUSG00000023830
1597	1	O55234	Psmb5	19173	ENSMUSG00000022193
3444	1	Q8CD10	Micu2	68514	ENSMUSG00000021973
3612	1	Q8R080	Gtse1	29870	ENSMUSG00000022385
4743	1	Q9R0P9	Uchl1	22223	ENSMUSG00000029223
4334	1	Q9D1L0	Chchd2	14004	ENSMUSG00000070493
1961	1	P46460	Nsf	18195	ENSMUSG00000034187
2032	1	P52293	Gm10184	100043906	ENSMUSG00000066878
3386	1	Q8C2W3	Oas1e	231699	ENSMUSG00000066867
3822	1	Q91WE4	BC031181	102641497	ENSMUSG00000036299
1203	1	F2Z456	Cyb5r3	109754	ENSMUSG00000018042
2489	1	Q3TYA6	Mphosph8	75339	ENSMUSG00000079184
1953	1	P45376	Akr1b3	11677	ENSMUSG00000001642
1493	1	O08795-2	Prkcsh	19089	ENSMUSG00000003402
4093	1	Q9CQA3	Sdhb	67680	ENSMUSG00000009863
4317	1	Q9D172	Gatd3a	102641949	ENSMUSG00000053329
3530	1	Q8K157	Galm	319625	ENSMUSG00000035473
4012	1	Q99LP6	Grpel1	17713	ENSMUSG00000029198
1705	1	P08249	Mdh2	17448	ENSMUSG00000019179
3337	1	Q8BWR2	Pithd1	66193	ENSMUSG00000028669
732	1	B7ZNL2	Nap1l4	17955	ENSMUSG00000059119
355	1	A0A1L1STE6	Idh3a	67834	ENSMUSG00000032279
4861	1	Q9Z2C9	Mtmr7	54384	ENSMUSG00000039431
1439	1	Q9JI46	Nudt3	56409	ENSMUSG00000024213
302	1	A0A1B0GR18	Mob2	101513	ENSMUSG00000025147
2499	1	Q3U1J4	Ddb1	13194	ENSMUSG00000024740
260	1	A0A0R4J2A3	Tktl2	74419	ENSMUSG00000025519
2877	1	Q6DFZ1	Gbf1	107338	ENSMUSG00000025224
1996	1	P49025-3	Cit	12704	ENSMUSG00000029516
3209	1	Q8BHN3-2	Ganab	14376	ENSMUSG00000071650
4595	1	Q9ET54	Palld	72333	ENSMUSG00000058056
1221	1	Q8C5N5	Pdcd2l	68079	ENSMUSG00000002635
3412	1	Q8C6J9	Nlrp4b	210045	ENSMUSG00000034087
3360	1	Q8BZM1	Glmn	170823	ENSMUSG00000029276
4691	1	Q9QXD6	Fbp1	14121	ENSMUSG00000069805
956	1	Q3TWL2	Pip4p1	219024	ENSMUSG00000035953
3578	1	Q8K3H0	Appl1	72993	ENSMUSG00000040760
4749	1	Q9R111	Gda	14544	ENSMUSG00000058624
2726	1	Q60676	Ppp5c	19060	ENSMUSG00000003099
3328	1	Q8BVQ5	Ppme1	72590	ENSMUSG00000030718
2409	1	Q08943-2	Ssrp1	20833	ENSMUSG00000027067
2396	1	Q06890	Clu	12759	ENSMUSG00000022037
3788	1	Q91V41	Rab14	68365	ENSMUSG00000026878
4677	1	Q9JMH6	Txnrd1	50493	ENSMUSG00000020250
1635	1	O88544	Cops4	26891	ENSMUSG00000035297
4404	1	Q9D7X8	Ggct	110175	ENSMUSG00000002797
3518	1	Q8K0C9	Gmds	218138	ENSMUSG00000038372
2245	1	P63101	Ywhaz	22631	ENSMUSG00000022285
3886	1	Q91ZN5	Slc35b2	73836	ENSMUSG00000037089
1489	1	O08691	Arg2	11847	ENSMUSG00000021125
848	1	D3YZP9	Ccdc6	76551	ENSMUSG00000048701
4478	1	Q9DBF1	Aldh7a1	110695	ENSMUSG00000053644
3129	1	Q8BFQ4	Wdr82	77305	ENSMUSG00000020257
1257	1	F6ZQA3	Numa1	101706	ENSMUSG00000066306
1391	1	G5E870	Trip12	14897	ENSMUSG00000026219
1020	1	Q91W90	Txndc5	105245	ENSMUSG00000038991
1517	1	O35074	Ptgis	19223	ENSMUSG00000017969
2359	1	Q00612	G6pdx	14381	ENSMUSG00000031400
4782	1	Q9WU79	Prodh	19125	ENSMUSG00000003526
1173	1	Q6P1G2	Kdm2b	30841	ENSMUSG00000029475
3819	1	Q91WC9	Daglb	231871	ENSMUSG00000039206
2173	1	P61982	Ywhag	22628	ENSMUSG00000051391
1413	1	G5E902	Slc25a3	18674	ENSMUSG00000061904
2706	1	Q5U467	Fbxw20	434440	ENSMUSG00000061701
2050	1	P53994	Rab2a	59021	ENSMUSG00000047187
1700	1	P08030	Aprt	11821	ENSMUSG00000006589
4834	1	Q9Z179	Shcbp1	20419	ENSMUSG00000022322
2056	1	P54728	Rad23b	19359	ENSMUSG00000028426
3222	1	Q8BIW1	Prune1	229589	ENSMUSG00000015711
3314	1	Q8BU30	Iars	105148	ENSMUSG00000037851
2279	1	P70398	Usp9x	22284	ENSMUSG00000031010
4616	1	Q9JII6	Akr1a1	58810	ENSMUSG00000028692
417	1	P52482	Ube2e1	22194	ENSMUSG00000021774
4693	1	Q9QXK3	Copg2	54160	ENSMUSG00000025607
984	1	O35143	Atpif1	11983	ENSMUSG00000054428
3266	1	Q8BMJ3	Eif1ax	66235	ENSMUSG00000067194
4003	1	Q99LC8	Eif2b1	209354	ENSMUSG00000029388
2564	1	Q3UM18	Lsg1	224092	ENSMUSG00000022538
1761	1	P14152	Mdh1	17449	ENSMUSG00000020321
384	1	P48428	Tbca	21371	ENSMUSG00000042043
2176	1	P62075	Timm13	30055	ENSMUSG00000020219
4594	1	Q9ET30	Tm9sf3	107358	ENSMUSG00000025016
675	1	B1AUF1	Ski	20481	ENSMUSG00000029050
1317	1	F8WIT2	Anxa6	11749	ENSMUSG00000018340
2737	1	Q60864	Stip1	20867	ENSMUSG00000024966
4169	1	Q9CR86	Carhsp1	52502	ENSMUSG00000008393
2058	1	P54775	Psmc4	23996	ENSMUSG00000030603
4873	1	Q9Z2U0	Psma7	26444	ENSMUSG00000027566
3049	1	Q7TQI3	Otub1	107260	ENSMUSG00000024767
1016	1	E9PXM9	Fbxw24	382106	ENSMUSG00000062275
1022	1	E9PXY8	Usp7	252870	ENSMUSG00000022710
4759	1	Q9R1P1	Psmb3	26446	ENSMUSG00000069744
2015	1	P50516	Atp6v1a	11964	ENSMUSG00000052459
2725	1	Q60675	Lama2	16773	ENSMUSG00000019899
1720	1	P10126	Eef1a1	13627	ENSMUSG00000037742
3591	1	Q8K4Z3	Naxe	246703	ENSMUSG00000028070
1210	1	Q8VEH3	Arl8a	68724	ENSMUSG00000026426
2334	1	P97765	Wbp2	22378	ENSMUSG00000034341
4783	1	Q9WU84	Ccs	12460	ENSMUSG00000034108
1151	1	E9Q9M1	Nt5c2	76952	ENSMUSG00000025041
3201	1	Q8BHG2-3	Czib	74098	ENSMUSG00000028608
4293	1	Q9D0I9	Rars	104458	ENSMUSG00000018848
1396	1	G5E896	Edc4	234699	ENSMUSG00000036270
2046	1	P53798	Fdft1	14137	ENSMUSG00000021273
4787	1	Q9WUD1	Stub1	56424	ENSMUSG00000039615
904	1	D3Z656	Synj1	104015	ENSMUSG00000022973
3158	1	Q8BGF6	Elmod2	244548	ENSMUSG00000035151
4401	1	Q9D7P6	Iscu	66383	ENSMUSG00000025825
3365	1	Q8C0D5	Efl1	101592	ENSMUSG00000038563
1368	1	G3X956	Supt16	114741	ENSMUSG00000035726
3909	1	Q921M3	Sf3b3	101943	ENSMUSG00000033732
191	1	A0A0R4J0J8	Specc1l	74392	ENSMUSG00000033444
159	1	A0A0R4IZY0	Thop1	50492	ENSMUSG00000004929
2868	1	Q66X22	Nlrp9b	243874	ENSMUSG00000060508
2633	1	Q4PLS0	Nlrp2	232827	ENSMUSG00000035177
239	1	A0A0R4J1L9	Mtus1	102103	ENSMUSG00000045636
3367	1	Q8C0L6	Paox	212503	ENSMUSG00000025464
1806	1	P20108	Prdx3	11757	ENSMUSG00000024997
3219	1	Q8BIJ7	Rufy1	216724	ENSMUSG00000020375
1469	1	L7N1W9	Nlrp4f	97895	ENSMUSG00000032999
4183	1	Q9CRD2	Emc2	66736	ENSMUSG00000022337
2881	1	Q6B966	Nlrp14	76858	ENSMUSG00000016626
2338	1	P97807	Fh1	14194	ENSMUSG00000026526
1777	1	P16125	Ldhb	16832	ENSMUSG00000030246
2991	1	Q6ZQ38	Cand1	71902	ENSMUSG00000020114
1145	2	P19182	Ifrd1	15982	ENSMUSG00000001627
1231	2	P00536	Mos	17451	ENSMUSG00000078365
876	2	P63082	Atp6v0c	11984	ENSMUSG00000024121
917	2	Q61188	Ezh2	14056	ENSMUSG00000029687
1306	2	Q91VT8	Smim14	68552	ENSMUSG00000037822
3514	2	Q8K039	1110059G10Rik	66202	ENSMUSG00000032551
532	2	A2AJW4	Ppp1r3d	228966	ENSMUSG00000049999
503	2	A2AES4	Otud5	54644	ENSMUSG00000031154
405	2	Q9JLJ1	Selenok	80795	ENSMUSG00000042682
4730	2	Q9QZM0	Ubqln2	54609	ENSMUSG00000050148
4400	2	Q9D7N9	Apmap	71881	ENSMUSG00000033096
4716	2	Q9QYR7	Acot3	171281	ENSMUSG00000021228
1339	2	Q9D350	Obox1	71468	ENSMUSG00000054310
1619	2	O70552	Btg4	56057	ENSMUSG00000032056
1734	2	P11214	Plat	18791	ENSMUSG00000031538
1019	2	E9PXV9	Obox2	246792	ENSMUSG00000074369
4819	2	Q9Z0F3	Bcl2l10	12049	ENSMUSG00000032191
3940	2	Q925U0	Oosp1	170834	ENSMUSG00000041857
788	2	G5E8D7	Oosp3	225923	ENSMUSG00000055933
2800	2	Q62010	Ovgp1	12659	ENSMUSG00000074340
2673	2	Q5PR73	Diras2	68203	ENSMUSG00000047842
2086	2	P56842	Tcl1b3	27378	ENSMUSG00000068940
3217	2	Q8BIG4	Fbxo28	67948	ENSMUSG00000047539
1992	2	P48760-3	Fpgs	14287	ENSMUSG00000009566
3459	2	Q8CFL8	Zswim3	67538	ENSMUSG00000045822
4687	2	Q9QWT9	Kifc1	100502766	ENSMUSG00000079553
630	2	A6H686	Tcl1b4	27380	ENSMUSG00000079007
4263	2	Q9CZP3	Zfp655	72611	ENSMUSG00000007812
2949	2	Q6PD29	Zfp513	101023	ENSMUSG00000043059
1748	2	P12804	Fgl2	14190	ENSMUSG00000039899
4077	2	Q9CQ37	Ube2t	67196	ENSMUSG00000026429
3331	2	Q8BW45	E330021D16Rik	100502936	ENSMUSG00000045291
2312	2	P97329	Kif20a	19348	ENSMUSG00000003779
452	2	Q8VHR5	Gatad2b	229542	ENSMUSG00000042390
2468	2	Q3TLR7-2	Dtl	76843	ENSMUSG00000037474
561	2	A2APB8	Tpx2	72119	ENSMUSG00000027469
1355	2	G3X9P6	Obox5	252829	ENSMUSG00000074366
293	2	A0A140T8I6	Epsti1	108670	ENSMUSG00000022014
2664	2	Q5I043	Usp28	235323	ENSMUSG00000032267
3087	2	Q80WE4	Kif20b	240641	ENSMUSG00000024795
1637	2	O88574	Sap30	60406	ENSMUSG00000031609
4569	2	Q9ERH4	Nusap1	108907	ENSMUSG00000027306
3749	2	Q8VE10	Naa40	70999	ENSMUSG00000024764
2710	2	Q5XFR0	Pabpn1l	382035	ENSMUSG00000069867
131	2	P97440	Slbp	20492	ENSMUSG00000004642
1095	2	E9QKG8	Hjurp	212427	ENSMUSG00000044783
1330	2	G3UW86	Prc1	233406	ENSMUSG00000038943
1423	2	O88513	Gmnn	57441	ENSMUSG00000006715
231	2	Q61221	Hif1a	15251	ENSMUSG00000021109
4339	2	Q9D1Q1	Mphosph6	68533	ENSMUSG00000031843
2631	2	Q4KL20	Obox7	194588	ENSMUSG00000055942
2599	2	Q3UX83	Accsl	381411	ENSMUSG00000075023
4319	2	Q9D198	Syf2	68592	ENSMUSG00000028821
3888	2	Q91ZU6-5	Dst	13518	ENSMUSG00000026131
2863	2	Q66JT0	Wee2	381759	ENSMUSG00000037159
3149	2	Q8BG87-4	Tet3	194388	ENSMUSG00000034832
683	2	B1AXD8	Akirin2	433693	ENSMUSG00000028291
1417	2	Q3UES7	Tcl1	21432	ENSMUSG00000041359
3834	2	Q91WS7	Depdc7	211896	ENSMUSG00000027173
2595	2	Q3UWZ0	Trim75	333307	ENSMUSG00000071089
2719	2	Q60520-1	Sin3a	20466	ENSMUSG00000042557
943	2	Q3UWX6	E330034G19Rik	105418	ENSMUSG00000038925
696	2	B1B0V2	AU022751	102991	ENSMUSG00000073294
2746	2	Q60967	Papss1	23971	ENSMUSG00000028032
2583	2	Q3UT76	Zfp957	105590	ENSMUSG00000071262
3123	2	Q811J3	Ireb2	64602	ENSMUSG00000032293
1172	2	E9QL04	Aurkc	20871	ENSMUSG00000070837
2735	2	Q60809	Cnot7	18983	ENSMUSG00000031601
4491	2	Q9DBR1	Xrn2	24128	ENSMUSG00000027433
838	2	D3Z2E9	Fam241b	69894	ENSMUSG00000020083
1235	2	F6VAN0	Atf6	226641	ENSMUSG00000026663
2640	2	Q4VBD9	Gzf1	74533	ENSMUSG00000027439
560	2	A2AP88	Zc3h6	78751	ENSMUSG00000042851
2924	2	Q6P5G3	Mbtd1	103537	ENSMUSG00000059474
4410	2	Q9D832	Dnajb4	67035	ENSMUSG00000028035
3858	2	Q91YD3	Dcp1a	75901	ENSMUSG00000021962
3289	2	Q8BRG8	Tmem209	72649	ENSMUSG00000029782
4850	2	Q9Z1S0	Bub1b	12236	ENSMUSG00000040084
284	2	Q8VH31	Rfpl4	192658	ENSMUSG00000035191
3455	2	Q8CFE2	Hpf1	72612	ENSMUSG00000038005
139	2	A0A0N4SWI3	D6Ertd527e	52372	ENSMUSG00000090891
2943	2	Q6PB51	Ccdc117	104479	ENSMUSG00000020482
4558	2	Q9EQY0	Ern1	78943	ENSMUSG00000020715
3674	2	Q8R3C0	Mcmbp	210711	ENSMUSG00000048170
2247	2	P63154	Crnkl1	66877	ENSMUSG00000001767
2443	2	Q3TCJ8	Ccdc69	52570	ENSMUSG00000049588
709	2	G5E828	Cep57l1	103268	ENSMUSG00000019813
3027	2	Q7TME2	Spag5	54141	ENSMUSG00000002055
4433	2	Q9D8X5	Cnot8	69125	ENSMUSG00000020515
4021	2	Q99M15	Pstpip2	19201	ENSMUSG00000025429
1653	2	O88878	Zfand5	22682	ENSMUSG00000024750
578	2	O54826	Mllt10	17354	ENSMUSG00000026743
2501	2	Q3U280	Vps9d1	72325	ENSMUSG00000001062
4024	2	Q99M54	Cdca3	14793	ENSMUSG00000023505
2647	2	Q569L8	Cenpj	219103	ENSMUSG00000064128
4286	2	Q9D0F1	Ndc80	67052	ENSMUSG00000024056
1749	2	P12815	Pdcd6	18570	ENSMUSG00000021576
1168	2	E9QKK1	Cenpe	229841	ENSMUSG00000045328
160	2	A0A0R4IZZ6	Fnbp4	55935	ENSMUSG00000008200
3336	2	Q8BWQ4	Cmtr2	234728	ENSMUSG00000046441
2087	2	P56845	Tcl1b5	27382	ENSMUSG00000000701
3552	2	Q8K298	Anln	68743	ENSMUSG00000036777
4617	2	Q9JII7	Zfand2a	100494	ENSMUSG00000053581
734	2	Q65Z40	Wapl	218914	ENSMUSG00000041408
4236	2	Q9CYA6	Zcchc8	70650	ENSMUSG00000029427
1402	2	Q8CFE4	Scyl2	213326	ENSMUSG00000069539
3684	2	Q8R4E9	Cdt1	67177	ENSMUSG00000006585
4161	2	Q9CR50	Rchy1	68098	ENSMUSG00000029397
1828	2	P23492	Pnp	18950	ENSMUSG00000115338
612	2	A2CGA5	Birc3	11796	ENSMUSG00000032000
1617	2	O70546-2	Kdm6a	22289	ENSMUSG00000037369
2936	2	Q6PA06	Atl2	56298	ENSMUSG00000059811
1070	2	G3UVU5	Tbc1d14	100855	ENSMUSG00000029192
2479	2	Q922S8	Kif2c	73804	ENSMUSG00000028678
4041	2	Q99NB8	Ubqln4	94232	ENSMUSG00000008604
1216	2	M0QWK1	Ndfip2	76273	ENSMUSG00000053253
4158	2	Q9CR33	Mansc1	67729	ENSMUSG00000032718
3851	2	Q91XL3	Uxs1	67883	ENSMUSG00000057363
2785	2	Q61687	Atrx	22589	ENSMUSG00000031229
3763	2	Q8VEG6	Cnot6l	231464	ENSMUSG00000034724
4837	2	Q9Z1B8	Phf1	21652	ENSMUSG00000024193
447	2	A6X935	Itih4	16427	ENSMUSG00000021922
4358	2	Q9D3B1	Hacd2	70757	ENSMUSG00000035376
43	2	Q8K201	9530068E07Rik	213673	ENSMUSG00000036275
3997	2	Q99L48	Nmd3	97112	ENSMUSG00000027787
93	2	Q9D3X5	Pacrgl	66768	ENSMUSG00000029089
4502	2	Q9DC33-2	Hmg20a	66867	ENSMUSG00000032329
1347	2	P24860	Ccnb1	268697	ENSMUSG00000041431
3294	2	Q8BT07	Cep55	74107	ENSMUSG00000024989
1074	2	E9Q2Z1	Cecr2	330409	ENSMUSG00000071226
3540	2	Q8K1N4	Spats2	72572	ENSMUSG00000051934
238	2	Q5DTU0-2	Afap1l2	226250	ENSMUSG00000025083
1374	2	G3X9G9	Mettl7a3	668178	ENSMUSG00000058057
226	2	Q3TVC7-3	Ccndbp1	17151	ENSMUSG00000023572
2082	2	P56546-2	Ctbp2	13017	ENSMUSG00000030970
1810	2	P20918	Plg	18815	ENSMUSG00000059481
3032	2	Q7TMY7	Ipo8	320727	ENSMUSG00000040029
3370	2	Q8C0P0	Mastl	67121	ENSMUSG00000026779
2490	2	Q61127	Nab2	17937	ENSMUSG00000025402
4045	2	Q99P69	Nuf2	66977	ENSMUSG00000026683
3316	2	Q8BUB4	Wdfy2	268752	ENSMUSG00000014547
2748	2	Q60973	Rbbp7	245688	ENSMUSG00000031353
4620	2	Q9JIS3	Smco4	170748	ENSMUSG00000058173
3285	2	Q8BPY9	Fignl1	60530	ENSMUSG00000035455
2654	2	Q5DTW7	Resf1	67246	ENSMUSG00000032712
4798	2	Q9WV66	2021-03-07	57438	ENSMUSG00000026977
3159	2	Q8BGF7	Pan2	103135	ENSMUSG00000005682
3125	2	Q811S7	Ubp1	22221	ENSMUSG00000009741
2591	2	Q3UWE6	Wdr20	69641	ENSMUSG00000037957
3257	2	Q8BLH7	Hirip3	233876	ENSMUSG00000042606
3345	2	Q8BX22	Sall4	99377	ENSMUSG00000027547
4216	2	Q9CXF4	Tbc1d15	66687	ENSMUSG00000020130
2085	2	P56841	Tcl1b2	27381	ENSMUSG00000060863
3468	2	Q8CGF6	Wdr47	99512	ENSMUSG00000040389
678	2	B1AVB3	Scml2	107815	ENSMUSG00000000037
3323	2	Q8BVF2	Pdcl3	68833	ENSMUSG00000026078
364	2	A0A1N9M8A6	Dcun1d5	76863	ENSMUSG00000032002
2833	2	Q62481	Vps72	21427	ENSMUSG00000008958
3732	2	Q8VD63	Tspyl4	72480	ENSMUSG00000039485
1061	2	E9Q1K1	Cfap97	66756	ENSMUSG00000031631
70	2	Q9JKK1	Stx6	58244	ENSMUSG00000026470
1227	2	Q8BX90	Fndc3a	319448	ENSMUSG00000033487
150	2	A0A0N4SW93	C2cd5	74741	ENSMUSG00000030279
4222	2	Q9CXU0	Med10	28077	ENSMUSG00000021598
1033	2	E9PZ50	Tdrd6	210510	ENSMUSG00000040140
844	2	D3YZC8	Brd8	78656	ENSMUSG00000003778
1103	2	E9Q5G3	Kif23	71819	ENSMUSG00000032254
1397	2	G5E8C2	Kbtbd7	211255	ENSMUSG00000043881
1906	2	P34928	Apoc1	11812	ENSMUSG00000040564
1162	2	E9QJU7	Sh3bp2	24055	ENSMUSG00000054520
272	2	A0A0U1RQ37	Ube2s	77891	ENSMUSG00000060860
4610	2	S4R1N2	Dclre1a	55947	ENSMUSG00000025077
4674	2	Q9JMD0	Zfp207	22680	ENSMUSG00000017421
3777	2	Q8VI95	Oas1d	100535	ENSMUSG00000032623
4014	2	Q99LT0	Dpy30	66310	ENSMUSG00000024067
3928	2	Q923A2	Spdl1	70385	ENSMUSG00000069910
1308	2	P02301	H3f3c	625328	ENSMUSG00000082029
1331	2	V9GX74	Trps1	83925	ENSMUSG00000038679
2526	2	Q3UDK1	Trafd1	231712	ENSMUSG00000042726
4574	2	Q9ERR1	Ndel1	83431	ENSMUSG00000018736
3945	2	Q99J36	Thumpd1	233802	ENSMUSG00000030942
1725	2	P10630-2	Eif4a2	13682	ENSMUSG00000022884
3890	2	Q91ZW3	Smarca5	93762	ENSMUSG00000031715
4115	2	Q9CQJ4	Rnf2	19821	ENSMUSG00000026484
741	2	B9EJR8	Dnaaf5	433956	ENSMUSG00000025857
1408	2	Q9D4H9-2	Phf14	75725	ENSMUSG00000029629
3532	2	Q8K194	Snrnp27	66618	ENSMUSG00000001158
2523	2	Q3UBX0	Tmem109	68539	ENSMUSG00000034659
2184	2	P62257	Ube2h	22214	ENSMUSG00000039159
3048	2	Q7TQH0-2	Atxn2l	233871	ENSMUSG00000032637
852	2	D3Z030	Carmil1	68732	ENSMUSG00000021338
543	2	Q6NZB0	Dnajc8	68598	ENSMUSG00000054405
2203	2	P62700	Ypel5	383295	ENSMUSG00000039770
4300	2	Q9D0L8	Rnmt	67897	ENSMUSG00000009535
2557	2	Q3UKJ7	Smu1	74255	ENSMUSG00000028409
922	2	Q80U62	Rubcn	100502698	ENSMUSG00000035629
1188	2	E9QN70	Lamb1	16777	ENSMUSG00000002900
3139	2	Q8BFV2	Pcid2	234069	ENSMUSG00000038542
2777	2	Q61502	E2f5	13559	ENSMUSG00000027552
2329	2	P97477-2	Aurka	20878	ENSMUSG00000027496
3783	2	Q8VIK3	H1foo	171506	ENSMUSG00000042279
361	2	Q9JHS9	Cwc15	66070	ENSMUSG00000004096
3407	2	Q8C5P7	Tdrp	72148	ENSMUSG00000050052
4040	2	Q99NA9	Pcgf6	71041	ENSMUSG00000025050
4485	2	Q9DBJ3	Baiap2l1	66898	ENSMUSG00000038859
2506	2	Q3U3N0	Mier2	70427	ENSMUSG00000042570
1073	2	G3UWG2	Tiam1	21844	ENSMUSG00000002489
2653	2	Q5DTM8	Rnf20	109331	ENSMUSG00000028309
66	2	Q3UJD6	Usp19	71472	ENSMUSG00000006676
4295	2	Q9D0K1	Pex13	72129	ENSMUSG00000020283
2388	2	Q05915	Gch1	14528	ENSMUSG00000037580
899	2	Q8C6L5	Cgas	214763	ENSMUSG00000032344
4715	2	Q9QYM8	Cenph	26886	ENSMUSG00000045273
2907	2	Q6P1F6	Ppp2r2a	71978	ENSMUSG00000022052
3529	2	Q8K119	Pms1	227099	ENSMUSG00000026098
1727	2	P10711	Tcea1	21399	ENSMUSG00000033813
2817	2	Q62318	Trim28	21849	ENSMUSG00000005566
2847	2	Q64310	Surf4	20932	ENSMUSG00000014867
2578	2	Q3UQN2	Fcho2	218503	ENSMUSG00000041685
1148	2	E9Q9F9	Edrf1	214764	ENSMUSG00000039990
458	2	K3W4P1	Nbr1	17966	ENSMUSG00000017119
632	2	A6H8H2-2	Dennd4c	329877	ENSMUSG00000038024
2207	2	P62748	Hpcal1	53602	ENSMUSG00000071379
1662	2	O89013	Leprot	230514	ENSMUSG00000035212
4550	2	Q9EQG9	Col4a3bp	68018	ENSMUSG00000021669
1899	2	P33174	Kif4	16571	ENSMUSG00000034311
3650	2	Q8R216	Sirt4	75387	ENSMUSG00000029524
1389	2	G5E861	Sclt1	67161	ENSMUSG00000059834
1823	2	P22935	Crabp2	12904	ENSMUSG00000004885
72	2	A0A0A6YXH3	Osbpl9	100273	ENSMUSG00000028559
1335	2	Q8VBU8	Banp	53325	ENSMUSG00000025316
2169	2	P61963	Dcaf7	71833	ENSMUSG00000049354
845	2	D3YZG8	Mthfd2l	665563	ENSMUSG00000029376
4752	2	Q9R1C0	Taf7	24074	ENSMUSG00000051316
4269	2	Q9CZV8-3	Fbxl20	72194	ENSMUSG00000020883
176	2	A0A0R4J091	Pole3	59001	ENSMUSG00000028394
2736	2	Q60838	Dvl2	13543	ENSMUSG00000020888
3477	2	Q8CHQ9	Nat8f2	93673	ENSMUSG00000033634
2579	2	Q3UQV5	Kbtbd8	243574	ENSMUSG00000030031
404	2	O35648	Cetn3	12626	ENSMUSG00000021537
2594	2	Q3UWY1	Oog3	100012	ENSMUSG00000050810
3414	2	Q8C6P8	Zfp57	22715	ENSMUSG00000036036
3501	2	Q8JZK9	Hmgcs1	208715	ENSMUSG00000093930
1081	2	E9Q3G8	Nup153	218210	ENSMUSG00000021374
542	2	Q62276	Med22	20933	ENSMUSG00000015776
3223	2	Q8BIX3	Arl14ep	212772	ENSMUSG00000027122
1220	2	F6S200	Plekhg1	213783	ENSMUSG00000040624
3575	2	Q8K3A9	Mepce	231803	ENSMUSG00000029726
1525	2	O35280	Chek1	12649	ENSMUSG00000032113
4836	2	Q9Z1B5	Mad2l1	56150	ENSMUSG00000029910
1460	2	J3QN89	Aamp	227290	ENSMUSG00000006299
3184	2	Q8BH50	8030462N17Rik	212163	ENSMUSG00000047466
2055	2	P54276	Msh6	17688	ENSMUSG00000005370
3715	2	Q8VCG1	Dut	110074	ENSMUSG00000027203
830	2	D3YY91	Lrr1	69706	ENSMUSG00000034883
3640	2	Q8R1M0	Hmces	232210	ENSMUSG00000030060
3923	2	Q922Q1	2021-03-02	67247	ENSMUSG00000073481
1892	2	P31938	Map2k1	26395	ENSMUSG00000004936
2670	2	Q5NCR9	Nsrp1	237859	ENSMUSG00000037958
588	2	Q64012	Raly	19383	ENSMUSG00000027593
4157	2	Q9CR26	Vta1	66201	ENSMUSG00000019868
1902	2	P33611	Pola2	18969	ENSMUSG00000024833
2681	2	Q5SQY2	Bod1	69556	ENSMUSG00000044502
3210	2	Q8BHS3	Rbm22	66810	ENSMUSG00000024604
322	2	A0A1B0GSX7	Nup98	269966	ENSMUSG00000063550
4363	2	Q9D4G2	Hsf2bp	74377	ENSMUSG00000002076
3425	2	Q8C9S4	Ccdc186	213993	ENSMUSG00000035173
4306	2	Q9D0P7	Psrc1	56742	ENSMUSG00000068744
3040	2	Q7TPE5	Slc7a6os	66432	ENSMUSG00000033106
2264	2	P70122	Sbds	66711	ENSMUSG00000025337
3515	2	Q8K078	Slco4a1	108115	ENSMUSG00000038963
4205	2	Q9CWU9	Nup37	69736	ENSMUSG00000035351
184	2	A0A0R4J0D1	Saraf	67887	ENSMUSG00000031532
2584	2	Q3UTC9	Mdm4	17248	ENSMUSG00000054387
3419	2	Q8C7E7	Stbd1	52331	ENSMUSG00000047963
1108	2	E9Q649	Gcnt4	218476	ENSMUSG00000091387
3833	2	Q91WS0	Cisd1	52637	ENSMUSG00000037710
3648	2	Q8R1X6	Spg20	229285	ENSMUSG00000036580
2806	2	Q62167	Ddx3x	13205	ENSMUSG00000000787
2228	2	P62915	Gtf2b	229906	ENSMUSG00000028271
1792	2	P17918	Pcna	18538	ENSMUSG00000027342
1125	2	E9Q7G0	Numa1	101706	ENSMUSG00000066306
920	2	P61957	Sumo2	170930	ENSMUSG00000020738
1949	2	P43247	Msh2	17685	ENSMUSG00000024151
369	2	F8VPV0	Pcnt	18541	ENSMUSG00000001151
887	2	D3Z4S3	Ptrhd1	69709	ENSMUSG00000096199
613	2	A2RSX9	Arfip1	99889	ENSMUSG00000102805
332	2	Q91WE2	Fam192a	102122	ENSMUSG00000031774
3379	2	Q8C166	Cpne1	266692	ENSMUSG00000074643
38	2	A0A0A0MQ95	Arhgap12	75415	ENSMUSG00000041225
1654	2	O88952	Lin7c	22343	ENSMUSG00000027162
4708	2	Q9QYE6	Golga5	27277	ENSMUSG00000021192
1869	2	P28574	Max	17187	ENSMUSG00000059436
3906	2	Q921J2	Rheb	19744	ENSMUSG00000028945
2003	2	P49717	Mcm4	17217	ENSMUSG00000022673
987	2	E9PVB7	Satb1	20230	ENSMUSG00000023927
4291	2	Q9D0I4	Stx17	67727	ENSMUSG00000061455
4284	2	Q9D0D3	Mtpap	67440	ENSMUSG00000024234
3298	2	Q8BTF7	Lig4	319583	ENSMUSG00000049717
1663	2	O89050	Mkln1	27418	ENSMUSG00000025609
1392	2	G5E874	Lamc2	16782	ENSMUSG00000026479
3039	2	Q7TNV0	Dek	110052	ENSMUSG00000021377
22	2	A0A087WQH8	Slc35a4	67843	ENSMUSG00000033272
2701	2	Q5SYH2	Tmem199	195040	ENSMUSG00000051232
1543	2	O35604	Npc1	18145	ENSMUSG00000024413
3601	2	Q8QZY3	Dppa3	73708	ENSMUSG00000046323
1121	2	F8VQC1	Srp72	66661	ENSMUSG00000036323
271	2	Q8BU40	Nlrp4a	243880	ENSMUSG00000040601
4370	2	Q9D5T0	Atad1	67979	ENSMUSG00000013662
2968	2	Q6PGN3-3	Dclk2	70762	ENSMUSG00000028078
4379	2	Q9D6S7	Mrrf	67871	ENSMUSG00000026887
428	2	A0A2I3BQ50	Acbd5	74159	ENSMUSG00000026781
3541	2	Q8K1R3	Pnpt1	71701	ENSMUSG00000020464
3942	2	Q99J09	Wdr77	70465	ENSMUSG00000000561
3105	2	Q80Y61	Baiap2l2	207495	ENSMUSG00000018126
3046	2	Q7TQ95	Lnpk	69605	ENSMUSG00000009207
1954	2	P45377	Akr1b8	14187	ENSMUSG00000029762
3198	2	Q8BHD0	Rab39	270160	ENSMUSG00000055069
591	2	A2AUM0	Eif2ak4	27103	ENSMUSG00000005102
4113	2	Q9CQI9	Med30	69790	ENSMUSG00000038622
1535	2	O35435	Dhodh	56749	ENSMUSG00000031730
113	2	A0A0G2JGN5	Klhl18	270201	ENSMUSG00000054792
274	2	Q9WVA3	Bub3	12237	ENSMUSG00000066979
552	2	A2AMW4	Magea10	236852	ENSMUSG00000043453
944	2	Q6PEB6	Mob4	19070	ENSMUSG00000025979
2330	2	Q6P4T3	Eya3	14050	ENSMUSG00000028886
4615	2	Q9JIH2	Nup50	18141	ENSMUSG00000016619
3191	2	Q8BH74	Nup107	103468	ENSMUSG00000052798
1770	2	P15327	Bpgm	12183	ENSMUSG00000038871
207	2	A0A0R4J0S7	Uaca	72565	ENSMUSG00000034485
2660	2	Q5F2E7-2	Nufip2	68564	ENSMUSG00000037857
3736	2	Q8VDC1	Fyco1	17281	ENSMUSG00000025241
1896	2	P32261	Serpinc1	11905	ENSMUSG00000026715
2224	2	P62897	Cycs	13063	ENSMUSG00000063694
2838	2	Q63850	Nup62	18226	ENSMUSG00000109511
2913	2	Q6P542	Abcf1	224742	ENSMUSG00000038762
3873	2	Q91YR7	Prpf6	68879	ENSMUSG00000002455
2751	2	Q61029	Tmpo	21917	ENSMUSG00000019961
2360	2	Q00623	Apoa1	11806	ENSMUSG00000032083
4153	2	Q9CR11	Yeats4	64050	ENSMUSG00000020171
3120	2	Q810A3	Ttc9c	70387	ENSMUSG00000071660
3256	2	Q8BLF1	Nceh1	320024	ENSMUSG00000027698
2796	2	Q61884	Mns1	17427	ENSMUSG00000032221
1138	2	E9Q8I7	Nfxl1	100978	ENSMUSG00000072889
1327	2	Q8R3Q6	Ccdc58	381045	ENSMUSG00000075229
2158	2	P61290	Psme3	19192	ENSMUSG00000078652
3280	2	Q8BP78	Fra10ac1	70567	ENSMUSG00000054237
1003	2	F8VPT6	Evi5	14020	ENSMUSG00000011831
3281	2	Q8BP92	Rcn2	26611	ENSMUSG00000032320
4744	2	Q9R0Q1	Sytl4	27359	ENSMUSG00000031255
2933	2	Q6P9P6	Kif11	16551	ENSMUSG00000012443
4297	2	Q9D0L1	Zbed3	72114	ENSMUSG00000041995
1588	2	O55125	Nipsnap1	18082	ENSMUSG00000034285
3183	2	Q8BH47	Sec22a	317717	ENSMUSG00000034473
4178	2	Q9CRC0	Vkorc1	27973	ENSMUSG00000096145
634	2	A6PWE0	Elobl	217066	ENSMUSG00000057534
3188	2	Q8BH58	Tiprl	226591	ENSMUSG00000040843
2397	2	Q07105	Gdf9	14566	ENSMUSG00000018238
4755	2	Q9R1K9	Cetn2	26370	ENSMUSG00000031347
1713	2	P09671	Sod2	20656	ENSMUSG00000006818
3187	2	Q8BH57	Wdr48	67561	ENSMUSG00000032512
2491	2	Q3TZZ7	Esyt2	52635	ENSMUSG00000021171
3102	2	Q80XN0	Bdh1	71911	ENSMUSG00000046598
2471	2	Q3TML0	Pdia6	71853	ENSMUSG00000020571
3546	2	Q8K215	Lyrm4	380840	ENSMUSG00000046573
233	2	A0A0R4J1G5	Erlin1	226144	ENSMUSG00000025198
3877	2	Q91YW3	Dnajc3	100037258	ENSMUSG00000022136
1287	2	Q8R418	Dicer1	192119	ENSMUSG00000041415
2064	2	P55065	Pltp	18830	ENSMUSG00000017754
9	2	A0A087WNT1	Eloc	67923	ENSMUSG00000079658
240	2	Q8BYK4	Rdh12	77974	ENSMUSG00000021123
174	2	A0A0R4J079	Acbd3	170760	ENSMUSG00000026499
2307	2	P97310	Mcm2	17216	ENSMUSG00000002870
1166	2	E9QKG3	Trmt11	73681	ENSMUSG00000019792
1217	2	Q9CWR1-2	Wdr73	71968	ENSMUSG00000025722
1112	2	Q61730-3	Il1rap	16180	ENSMUSG00000022514
2956	2	Q6PEE3	Rrm2b	382985	ENSMUSG00000022292
3486	2	Q8CI71	Vps50	73288	ENSMUSG00000001376
2714	2	Q5XJY4	Parl	381038	ENSMUSG00000033918
1774	2	P15920	Atp6v0a2	21871	ENSMUSG00000038023
504	2	A2AEW1	Tfe3	209446	ENSMUSG00000000134
331	2	Q8BTX9	Hsdl1	72552	ENSMUSG00000034189
2577	2	Q3UQ44	Iqgap2	544963	ENSMUSG00000021676
3013	2	Q78IK4	Apool	68117	ENSMUSG00000025525
3797	2	Q91VH2	Snx9	66616	ENSMUSG00000002365
2212	2	P62814	Atp6v1b2	11966	ENSMUSG00000006273
2317	2	P97364	Sephs2	20768	ENSMUSG00000049091
3563	2	Q8K2Q7	Brox	71678	ENSMUSG00000046836
2767	2	Q61216	Mre11a	17535	ENSMUSG00000031928
730	2	J3QNK8	Abi1	11308	ENSMUSG00000058835
49	2	Q9DB26	Phyhd1	227696	ENSMUSG00000079484
582	2	A2ASZ8-3	Slc25a25	227731	ENSMUSG00000026819
4483	2	Q9DBH5	Lman2	66890	ENSMUSG00000021484
162	2	A0A0R4J008	Hdac2	15182	ENSMUSG00000019777
843	2	Q8BL95	Cfap298	68001	ENSMUSG00000022972
2707	2	Q5U4H9	Ncoa4	27057	ENSMUSG00000056234
2221	2	P62878	Rbx1	56438	ENSMUSG00000022400
3519	2	Q8K0D5	Gfm1	28030	ENSMUSG00000027774
3288	2	Q8BRF7	Scfd1	76983	ENSMUSG00000020952
2140	2	P60853	Lzts1	211134	ENSMUSG00000036306
1218	2	Q6PGD0	Atraid	381629	ENSMUSG00000013622
4471	2	Q9DBB5	Eif4e3	66892	ENSMUSG00000093661
4068	2	Q9CPX6	Atg3	67841	ENSMUSG00000022663
4349	2	Q9D2G2	Dlst	78920	ENSMUSG00000004789
3421	2	Q8C7K6	Pcyox1l	240334	ENSMUSG00000024579
2016	2	P50518	Atp6v1e1	11973	ENSMUSG00000019210
266	2	Q8VDP6	Cdipt	52858	ENSMUSG00000030682
1381	2	Q9CQ92	Fis1	66437	ENSMUSG00000019054
4534	2	Q9EP89	Lactb	80907	ENSMUSG00000032370
4193	2	Q9CWG8	Ndufaf7	73694	ENSMUSG00000024082
3577	2	Q8K3C3	Lzic	69151	ENSMUSG00000028990
2721	2	Q60597	Ogdh	18293	ENSMUSG00000020456
1805	2	P20029	Hspa5	14828	ENSMUSG00000026864
3793	2	Q91VC3	Eif4a3	192170	ENSMUSG00000025580
537	2	Q91VR2	Atp5c1	11949	ENSMUSG00000025781
2672	2	Q6P1Y9	Exoc1	69940	ENSMUSG00000036435
3884	2	Q91ZA3	Pcca	110821	ENSMUSG00000041650
949	2	Q8BYN5	Fsd1l	319636	ENSMUSG00000054752
3344	2	Q8BX10-2	Pgam5	72542	ENSMUSG00000029500
521	2	Q64373	Bcl2l1	12048	ENSMUSG00000007659
2021	2	P51150	Rab7	19349	ENSMUSG00000079477
476	2	Q6PCQ6	Efcab14	230648	ENSMUSG00000034210
3064	2	Q80TA9	Epg5	100502841	ENSMUSG00000039840
301	2	A0A1B0GR11	Taldo1	21351	ENSMUSG00000025503
2081	2	P56480	Atp5b	11947	ENSMUSG00000025393
4806	2	Q9WVD5	Slc25a15	18408	ENSMUSG00000031482
3180	2	Q8BH24	Tm9sf4	99237	ENSMUSG00000068040
4596	2	Q9JHI5	Ivd	56357	ENSMUSG00000027332
3304	2	Q8BTS4	Nup54	269113	ENSMUSG00000034826
4177	2	Q9CRB9	Chchd3	66075	ENSMUSG00000053768
3286	2	Q8BQ47	Cnpy4	66455	ENSMUSG00000036968
3472	2	Q8CH72	Trim32	69807	ENSMUSG00000051675
2129	2	P60487	Pdxp	57028	ENSMUSG00000116165
1626	2	O88384	Vti1b	53612	ENSMUSG00000021124
232	2	A0A2K6EDP7	Wdhd1	218973	ENSMUSG00000037572
3757	2	Q8VE99	Ccdc115	69668	ENSMUSG00000042111
2031	2	P51881	Slc25a5	11740	ENSMUSG00000016319
2308	2	P97311	Mcm6	17219	ENSMUSG00000026355
983	2	E9PV41	Diaph1	13367	ENSMUSG00000024456
1520	2	O35129	Phb2	12034	ENSMUSG00000004264
1965	2	P46656	Fdx1	14148	ENSMUSG00000032051
1388	2	P56395	Cyb5a	109672	ENSMUSG00000024646
3364	2	Q8C080	Snx16	74718	ENSMUSG00000027534
1175	2	E9QLB2	Lyplal1	226791	ENSMUSG00000039246
3148	2	Q8BG51-3	Rhot1	59040	ENSMUSG00000017686
4138	2	Q9CQV1	Gm9803	100042179	ENSMUSG00000045886
2919	2	Q6P5D8	Smchd1	74355	ENSMUSG00000024054
2927	2	Q6P6M7	Sepsecs	211006	ENSMUSG00000029173
1881	2	P29595	Nedd8	18002	ENSMUSG00000010376
3181	2	Q8BH40	Stx7	53331	ENSMUSG00000019998
1767	2	P14733	Lmnb1	16906	ENSMUSG00000024590
2703	2	Q5U425	Fam220a	67238	ENSMUSG00000118332
3524	2	Q8K0H7	Slc45a3	212980	ENSMUSG00000026435
3227	2	Q8BJ71	Nup93	71805	ENSMUSG00000032939
1878	2	P29351-2	Ptpn6	15170	ENSMUSG00000004266
2958	2	Q6PFB2	Rcc1	100088	ENSMUSG00000028896
3999	2	Q99LB6	Mat2b	108645	ENSMUSG00000042032
3265	2	Q8BMJ2	Lars	107045	ENSMUSG00000024493
667	2	B1ATI0	Aldh3a2	11671	ENSMUSG00000010025
3755	2	Q8VE88	Fam114a2	67726	ENSMUSG00000020523
1283	2	F8VPY0	Bnc1	12173	ENSMUSG00000025105
4854	2	Q9Z1Z0	Uso1	56041	ENSMUSG00000029407
540	2	A2AL50	Agps	228061	ENSMUSG00000042410
3914	2	Q921X9	Pdia5	72599	ENSMUSG00000022844
1927	2	P37040	Por	18984	ENSMUSG00000005514
4796	2	Q9WUR9	Ak4	11639	ENSMUSG00000028527
1914	2	P35486	Pdha1	18597	ENSMUSG00000031299
177	2	A0A0R4J093	Cmpk1	66588	ENSMUSG00000028719
2754	2	Q61043-1	Nin	18080	ENSMUSG00000021068
3815	2	Q91W67	Ubl7	69459	ENSMUSG00000055720
4554	2	Q9EQP2	Ehd4	98878	ENSMUSG00000027293
3016	2	Q78JW9	Ubfd1	28018	ENSMUSG00000030870
2947	2	Q6PD21	Shb	230126	ENSMUSG00000044813
1741	2	P11881	Itpr1	16438	ENSMUSG00000030102
2436	2	Q3TAA8	Pigu	228812	ENSMUSG00000038383
972	2	E9PUI5	Fnbp1l	214459	ENSMUSG00000039735
4061	2	Q9CPT4	Mydgf	28106	ENSMUSG00000019579
4340	2	Q9D1Q4	Dpm3	68563	ENSMUSG00000042737
0	2	A0A023T778	Magohb	66441	ENSMUSG00000030188
1476	2	O08547	Sec22b	20333	ENSMUSG00000027879
2148	2	P61087	Ube2k	53323	ENSMUSG00000029203
1732	2	P11031	Sub1	20024	ENSMUSG00000022205
3735	2	Q8VDC0	Lars2	102436	ENSMUSG00000035202
4526	2	Q9DCV4	Rmdn1	66302	ENSMUSG00000028229
4540	2	Q9EPR2	Pla2g12a	66350	ENSMUSG00000027999
2615	2	Q3V132	Slc25a31	73333	ENSMUSG00000116218
3366	2	Q8C0J2-3	Atg16l1	77040	ENSMUSG00000026289
3983	2	Q99KP3	Cryl1	68631	ENSMUSG00000021947
4441	2	Q9D9V3	Echdc1	52665	ENSMUSG00000019883
2769	2	Q61239	Fnta	14272	ENSMUSG00000015994
2040	2	P52825	Cpt2	12896	ENSMUSG00000028607
2554	2	Q3UJU9	Rmdn3	67809	ENSMUSG00000070730
663	2	Q64516	Gk	14933	ENSMUSG00000025059
1702	2	P08113	Hsp90b1	22027	ENSMUSG00000020048
722	2	E9QNQ2	Ankrd44	329154	ENSMUSG00000052331
1500	2	O08915	Aip	11632	ENSMUSG00000097319
2563	2	Q3ULQ2	Pin1rt1	241593	ENSMUSG00000074997
1491	2	O08749	Dld	13382	ENSMUSG00000020664
3038	2	Q7TNS2	Minos1	433771	ENSMUSG00000050608
2255	2	P67778	Phb	18673	ENSMUSG00000038845
3479	2	Q8CHT0	Aldh4a1	212647	ENSMUSG00000028737
4823	2	Q9Z0L4	Bmp15	12155	ENSMUSG00000023279
3470	2	Q8CGY8	Ogt	108155	ENSMUSG00000034160
2697	2	Q5SWT3	Slc25a35	71998	ENSMUSG00000018740
4296	2	Q9D0K2	Oxct1	67041	ENSMUSG00000022186
3506	2	Q8JZQ2	Afg3l2	69597	ENSMUSG00000024527
3154	2	Q8BGB7	Enoph1	67870	ENSMUSG00000029326
3250	2	Q8BKU8-3	Tmem87b	72477	ENSMUSG00000014353
4532	2	Q9EP69	Sacm1l	83493	ENSMUSG00000025240
3981	2	Q99KN1	Arrdc1	215705	ENSMUSG00000026972
2447	2	Q3TE40	Rpa2	19891	ENSMUSG00000028884
4324	2	Q9D1D4	Tmed10	68581	ENSMUSG00000021248
847	2	Q3ULF4	Spg7	234847	ENSMUSG00000000738
2281	2	P70404	Idh3g	15929	ENSMUSG00000002010
343	2	A0A1L1SRJ4	Tspan3	56434	ENSMUSG00000032324
243	2	Q9CZL5	Pcbd2	72562	ENSMUSG00000021496
4652	2	Q9JKR6	Hyou1	12282	ENSMUSG00000032115
3351	2	Q8BXQ2	Pigt	78928	ENSMUSG00000017721
3019	2	Q78T54	Vma21	67048	ENSMUSG00000073131
4842	2	Q9Z1J3	Nfs1	18041	ENSMUSG00000027618
2102	2	P58281-2	Opa1	74143	ENSMUSG00000038084
4149	2	Q9CQZ1	Hsbp1	68196	ENSMUSG00000031839
592	2	Q60866	Pter	19212	ENSMUSG00000026730
3533	2	Q8K1E0	Stx5a	56389	ENSMUSG00000010110
3497	2	Q8CJ27	Aspm	12316	ENSMUSG00000033952
188	2	A0A0R4J0G7	Dlgap5	218977	ENSMUSG00000037544
1930	2	P38647	Hspa9	15526	ENSMUSG00000024359
1001	2	E9PWN0	Lpin2	64898	ENSMUSG00000024052
2518	2	Q3U7U3	Fbxo7	69754	ENSMUSG00000001786
3072	2	A0A1D5RLG3	Rab3gap1	226407	ENSMUSG00000036104
215	2	A0A0R4J0Z1	Pdia4	12304	ENSMUSG00000025823
1467	2	Q9Z1G4	Atp6v0a1	11975	ENSMUSG00000019302
1514	2	O09174	Amacr	17117	ENSMUSG00000022244
1682	2	P03958	Ada	11486	ENSMUSG00000017697
4642	2	Q9JKB1	Uchl3	50933	ENSMUSG00000022111
1616	2	O70503	Hsd17b12	56348	ENSMUSG00000027195
3119	2	Q80ZX8	Spag1	26942	ENSMUSG00000037617
420	2	A0A2C9F2D2	Anxa7	11750	ENSMUSG00000021814
2589	2	Q3UVK0	Ermp1	226090	ENSMUSG00000046324
4713	2	Q9QYJ0	Dnaja2	56445	ENSMUSG00000031701
4857	2	Q9Z210	Pex11b	18632	ENSMUSG00000028102
4055	2	Q9CPQ1	Cox6c	12864	ENSMUSG00000014313
2770	2	Q61249	Igbp1	18518	ENSMUSG00000031221
1447	2	Q9R1X4	Timeless	21853	ENSMUSG00000039994
3536	2	Q8K1M3	Prkar2a	19087	ENSMUSG00000032601
3275	2	Q8BP27	Sfr1	67788	ENSMUSG00000025066
3844	2	Q91XA2	Golm1	105348	ENSMUSG00000021556
2845	2	Q91XH5	Spr	20751	ENSMUSG00000033735
1893	2	P32020	Scp2	20280	ENSMUSG00000028603
1085	2	E9Q3X0	Mvp	78388	ENSMUSG00000030681
3469	2	Q8CGK3	Lonp1	74142	ENSMUSG00000041168
4545	2	Q9EQ20	Aldh6a1	104776	ENSMUSG00000021238
3263	2	Q8BMF4	Dlat	235339	ENSMUSG00000000168
2715	2	Q5XJY5	Arcn1	213827	ENSMUSG00000032096
4807	2	Q9WVE8	Pacsin2	23970	ENSMUSG00000016664
3995	2	Q99L45	Eif2s2	67204	ENSMUSG00000074656
881	2	Q91WE1	Snx15	69024	ENSMUSG00000024787
4761	2	Q9R1P4	Psma1	26440	ENSMUSG00000030751
1728	2	P10761	Zp3	22788	ENSMUSG00000004948
2708	2	Q5U5M8	Bloc1s3	232946	ENSMUSG00000057667
2376	2	Q03265	Atp5a1	11946	ENSMUSG00000025428
1864	2	P27773	Pdia3	14827	ENSMUSG00000027248
826	2	Q9CQA9	Ntpcr	66566	ENSMUSG00000031851
1898	2	P32921	Wars	22375	ENSMUSG00000021266
2270	2	P70280	Vamp7	20955	ENSMUSG00000051412
3239	2	Q8BK64	Ahsa1	217737	ENSMUSG00000021037
3306	2	Q8BTV1	Tusc3	80286	ENSMUSG00000039530
325	2	Q8R1L4	Kdelr3	105785	ENSMUSG00000010830
1130	2	Q8R2Q4	Gfm2	320806	ENSMUSG00000021666
2233	2	P62983	Rps27a	78294	ENSMUSG00000020460
1165	2	E9QKE4	Rab3gap2	98732	ENSMUSG00000039318
1377	2	G5E911	Fam3c	27999	ENSMUSG00000029672
731	2	B7ZNG0	Kif7	16576	ENSMUSG00000050382
2025	2	P51660	Hsd17b4	15488	ENSMUSG00000024507
2618	2	Q3V3R1	Mthfd1l	270685	ENSMUSG00000040675
993	2	E9PVZ8	Golgb1	224139	ENSMUSG00000034243
1808	2	P20239	Zp2	22787	ENSMUSG00000030911
608	2	Q9D868-2	Ppih	66101	ENSMUSG00000060288
3766	2	Q8VEJ9	Vps4a	116733	ENSMUSG00000031913
1917	2	P35564	Canx	12330	ENSMUSG00000020368
2920	2	Q6P5E4	Uggt1	320011	ENSMUSG00000037470
2274	2	P70335	Rock1	19877	ENSMUSG00000024290
199	2	A0A0R4J0M9	Vcpip1	70675	ENSMUSG00000045210
2165	2	P61759	Vbp1	22327	ENSMUSG00000031197
445	3	Q61704	Itih3	16426	ENSMUSG00000006522
1371	3	G3X977	Itih2	16425	ENSMUSG00000037254
1991	3	P48759	Ptx3	19288	ENSMUSG00000027832
2299	3	P83870	Phf5a	68479	ENSMUSG00000061360
116	3	A0A0R4J088	F3	14066	ENSMUSG00000028128
1884	3	P29788	Vtn	22370	ENSMUSG00000017344
1400	3	G5E8J0	Notch2	18129	ENSMUSG00000027878
2711	3	Q5XG67	Fbxw22	382156	ENSMUSG00000070324
3733	3	Q8VD65	Pik3r4	75669	ENSMUSG00000032571
861	3	D3Z0Y8	Otub2	68149	ENSMUSG00000021203
244	3	A0A0R4J1V0	Pdzk1	59020	ENSMUSG00000038298
3756	3	Q8VE94	Fam110c	104943	ENSMUSG00000036136
1703	3	P08226	Apoe	11816	ENSMUSG00000002985
366	3	A0A1W2P7Q9	Myl6	17904	ENSMUSG00000090841
3338	3	Q8BWR8	Rhpn2	52428	ENSMUSG00000030494
4699	3	Q9QXX0	Jag1	16449	ENSMUSG00000027276
1974	3	P47757-2	Capzb	12345	ENSMUSG00000028745
1651	3	O88844	Idh1	15926	ENSMUSG00000025950
1714	3	P09813	Apoa2	11807	ENSMUSG00000005681
4028	3	Q99MD6	Txnrd3	232223	ENSMUSG00000000811
4435	3	Q9D8Z2	Triap1	69076	ENSMUSG00000029535
3608	3	Q8R016	Blmh	104184	ENSMUSG00000020840
1839	3	P25206	Mcm3	17215	ENSMUSG00000041859
4364	3	Q9D4H8	Cul2	71745	ENSMUSG00000024231
2151	3	P61161	Actr2	66713	ENSMUSG00000020152
3373	3	Q8C0W0	Tmsb15l	399591	ENSMUSG00000072955
3791	3	Q91V89	Ppp2r5d	21770	ENSMUSG00000059409
4760	3	Q9R1P3	Psmb2	26445	ENSMUSG00000028837
718	3	B2RXC1	Trappc11	320714	ENSMUSG00000038102
2318	3	P97370	Atp1b3	11933	ENSMUSG00000032412
1795	3	F8WGL3	Cfl1	12631	ENSMUSG00000056201
1093	3	E9Q496	Use1	67023	ENSMUSG00000002395
1494	3	O08796	Eef2k	13631	ENSMUSG00000035064
2944	3	Q6PB66	Lrpprc	72416	ENSMUSG00000024120
2644	3	Q505K2	Fam160a1	229488	ENSMUSG00000051000
509	3	A2AFQ0	Huwe1	59026	ENSMUSG00000025261
555	3	A2AN08-5	Ubr4	69116	ENSMUSG00000066036
1470	3	L7N1X6	Fbxw15	382105	ENSMUSG00000074060
4609	3	Q9JI90	Rnf14	56736	ENSMUSG00000060450
1399	3	G5E8G6	Myo5b	17919	ENSMUSG00000025885
1983	3	P47962	Rpl5	100503670	ENSMUSG00000058558
3809	3	Q91VZ6	Smap1	98366	ENSMUSG00000026155
4212	3	Q9CX34	Sugt1	67955	ENSMUSG00000022024
2252	3	P63321	Rala	56044	ENSMUSG00000008859
3878	3	Q91Z25	Arpc1b	11867	ENSMUSG00000029622
4280	3	Q9D074-5	Mgrn1	17237	ENSMUSG00000022517
4188	3	Q9CVB6	Arpc2	76709	ENSMUSG00000006304
3974	3	Q99KE1	Me2	107029	ENSMUSG00000024556
4335	3	Q9D1M0	Sec13	110379	ENSMUSG00000030298
528	3	A2AIX1	Sec16a	227648	ENSMUSG00000026924
1027	3	E9PYH4	Syce2	71846	ENSMUSG00000003824
2220	3	P62874	Gnb1	14688	ENSMUSG00000029064
4006	3	Q99LE6	Abcf2	27407	ENSMUSG00000028953
3965	3	Q99JY9	Actr3	74117	ENSMUSG00000026341
97	3	A0A0G2JEP4	Lrrfip2	71268	ENSMUSG00000032497
2254	3	P63330	Ppp2ca	19052	ENSMUSG00000020349
515	3	Q9QXA7	Trim44	80985	ENSMUSG00000027189
2883	3	Q6DVA0	Lemd2	224640	ENSMUSG00000044857
2122	3	P60202	Plp1	18823	ENSMUSG00000031425
2534	3	Q3UFK8	Frmd8	67457	ENSMUSG00000024816
1428	3	H3BKU0	Dbndd1	72185	ENSMUSG00000031970
682	3	Q8K2Q5	Chchd7	66433	ENSMUSG00000042198
1524	3	O35226-2	Psmd4	19185	ENSMUSG00000005625
4649	3	Q9JKK7	Tmod2	50876	ENSMUSG00000032186
380	3	K3W4Q9	Gopc	94221	ENSMUSG00000019861
252	3	A0A0R4J212	Nedd9	18003	ENSMUSG00000021365
1018	3	E9PXU2	Adam17	11491	ENSMUSG00000052593
873	3	E9QM75	Tnip1	57783	ENSMUSG00000020400
2532	3	Q3UER8	Fgg	99571	ENSMUSG00000033860
1320	3	F8WJ05	Itih1	16424	ENSMUSG00000006529
4321	3	Q9D1B9	Mrpl28	68611	ENSMUSG00000024181
3028	3	A0A0R4J275	Ndufa12	66414	ENSMUSG00000020022
3521	3	Q8K0E8	Fgb	110135	ENSMUSG00000033831
4762	3	Q9R1Q7	Plp2	18824	ENSMUSG00000031146
981	3	E9PV24	Fga	14161	ENSMUSG00000028001
3485	3	Q8CI61	Bag4	67384	ENSMUSG00000037316
2410	3	Q09143	Slc7a1	11987	ENSMUSG00000041313
526	3	P40237	Cd82	12521	ENSMUSG00000027215
3433	3	Q8CBQ5	Pi4k2b	67073	ENSMUSG00000029186
4264	3	Q9CZQ6	Raet1e	379043	ENSMUSG00000053219
2750	3	Q61009	Scarb1	20778	ENSMUSG00000037936
2267	3	P70206	Plxna1	18844	ENSMUSG00000030084
1114	3	Q08274	Dmwd	13401	ENSMUSG00000030410
3516	3	Q8K094	Pvr	52118	ENSMUSG00000040511
4863	3	Q9Z2G0	Fem1b	14155	ENSMUSG00000032244
1433	3	H3BLD9	Zfp428	232969	ENSMUSG00000064264
2832	3	Q62469	Itga2	16398	ENSMUSG00000015533
1890	3	P31324	Prkar2b	19088	ENSMUSG00000002997
4803	3	Q9WVA4	Tagln2	21346	ENSMUSG00000026547
2024	3	P51656	Hsd17b1	15485	ENSMUSG00000019301
321	3	A0A1B0GSX0	Ldha	16828	ENSMUSG00000063229
1629	3	O88492	Plin4	57435	ENSMUSG00000002831
1790	3	P17809	Slc2a1	20525	ENSMUSG00000028645
1214	3	F6RLD8	Ihh	16147	ENSMUSG00000006538
644	3	A8DIL0	Lgals8	56048	ENSMUSG00000057554
2900	3	Q6NXH2	Manea	242362	ENSMUSG00000040520
3117	4	Q80ZW0	Stk35	67333	ENSMUSG00000037885
1066	4	Q9QVP9	Ptk2b	19229	ENSMUSG00000059456
1118	4	F8VQI4	Tmc3	233424	ENSMUSG00000038540
4856	4	Q9Z204	Hnrnpc	15381	ENSMUSG00000060373
1083	4	E9Q3T0	Gm10073	100042734	ENSMUSG00000060019
3688	4	Q8R4R6	Gm4353	100043313	ENSMUSG00000091900
969	4	Q6NZN0	Rbm26	74213	ENSMUSG00000022119
4565	4	Q9ERD7	Tubb3	22152	ENSMUSG00000062380
1900	4	P33215	Nedd1	17997	ENSMUSG00000019988
425	4	A0A2I3BPQ5	Zc3h13	67302	ENSMUSG00000022000
3966	4	Q99JZ4	Sar1a	20224	ENSMUSG00000020088
1817	4	P21956	Mfge8	17304	ENSMUSG00000030605
2712	4	Q5XJE5	Leo1	235497	ENSMUSG00000042487
2520	4	Q3U9G9	Lbr	98386	ENSMUSG00000004880
895	4	Q9CQV7	Dnajc19	100503724	ENSMUSG00000027679
4542	4	Q9EPS3	Glce	93683	ENSMUSG00000032252
2802	4	Q62095	Ddx3y	26900	ENSMUSG00000069045
328	4	G5E8I8	Cherp	27967	ENSMUSG00000052488
2494	4	Q3U0V1	Khsrp	16549	ENSMUSG00000007670
797	4	E9PYH6	Setd1a	233904	ENSMUSG00000042308
1894	4	P32067	Ssb	20823	ENSMUSG00000068882
2432	4	Q3SXD3	Hddc2	69692	ENSMUSG00000000295
3570	4	Q8K330-2	Ssh3	245857	ENSMUSG00000034616
4600	4	Q9JHQ5	Lztfl1	93730	ENSMUSG00000025245
3863	4	Q91YJ2	Snx4	69150	ENSMUSG00000022808
3194	4	Q8BH95	Echs1	93747	ENSMUSG00000025465
250	4	Q9CR67	Tmem33	67878	ENSMUSG00000037720
1329	4	G3UW85	Erh	13877	ENSMUSG00000021131
1441	4	Q9JKC8	Ap3m1	55946	ENSMUSG00000021824
2392	4	Q05CL8	Larp7	28036	ENSMUSG00000027968
4087	4	Q9CQ75	Ndufa2	17991	ENSMUSG00000014294
390	4	A0A1Y7VM49	Tcl1b1	27379	ENSMUSG00000066359
2091	4	P57746	Atp6v1d	73834	ENSMUSG00000021114
4128	4	Q9CQR4	Acot13	66834	ENSMUSG00000006717
3952	4	Q99JB2	Stoml2	66592	ENSMUSG00000028455
1307	4	Q9D8X1	Cutc	66388	ENSMUSG00000025193
4299	4	Q9D0L7	Armc10	67211	ENSMUSG00000038525
3045	4	Q7TPZ8	Cpa1	109697	ENSMUSG00000054446
3671	4	Q8R332	Gm49336	71844	ENSMUSG00000114797
4543	4	Q9EPU0	Upf1	19704	ENSMUSG00000058301
4711	4	Q9QYI3	Dnajc7	56354	ENSMUSG00000014195
3437	4	Q8CC88	Vwa8	219189	ENSMUSG00000058997
398	4	Q9CZP7	Cdc37l1	67072	ENSMUSG00000024780
513	4	Q8VCT9	Tesk2	230661	ENSMUSG00000033985
4589	4	Q9EST4	Psmg2	107047	ENSMUSG00000024537
1390	4	G5E866	Sf3b1	81898	ENSMUSG00000025982
269	4	Q3U319	Rnf40	233900	ENSMUSG00000030816
4112	4	Q9CQI7	Snrpb2	20639	ENSMUSG00000008333
1888	4	P30681	Hmgb2	97165	ENSMUSG00000054717
2827	4	Q62426	Cstb	13014	ENSMUSG00000005054
2994	4	Q6ZQF0	Topbp1	235559	ENSMUSG00000032555
1531	4	O35350	Capn1	12333	ENSMUSG00000024942
3428	4	Q8CAQ8-5	Immt	76614	ENSMUSG00000052337
2429	4	Q2TPA8	Hsdl2	72479	ENSMUSG00000028383
4790	4	Q9WUL7	Arl3	56350	ENSMUSG00000025035
2211	4	P62806	Hist4h4	102641229	ENSMUSG00000096010
1832	4	P24472	Gsta4	14860	ENSMUSG00000032348
2970	4	Q6PHQ8	Naa35	78689	ENSMUSG00000021555
854	4	D3Z5F7	Gm20521	NA	ENSMUSG00000092232
1831	4	P24369	Ppib	19035	ENSMUSG00000032383
4353	4	Q9D2U5	Naa38	78304	ENSMUSG00000059278
108	4	Q9CWZ3	Rbm8a	60365	ENSMUSG00000038374
870	4	O54916	Reps1	19707	ENSMUSG00000019854
2574	4	Q923E4	Sirt1	93759	ENSMUSG00000020063
4184	4	Q9CRY7	Gdpd1	66569	ENSMUSG00000061666
2743	4	Q60932	Vdac1	22333	ENSMUSG00000020402
2741	4	Q60930	Vdac2	22334	ENSMUSG00000021771
4772	4	Q9WTP6	Ak2	11637	ENSMUSG00000028792
4347	4	Q9D2C2	Saal1	78935	ENSMUSG00000006763
2689	4	Q5SUH7	Clint1	216705	ENSMUSG00000006169
3235	4	Q8BJW6	Eif2a	229317	ENSMUSG00000027810
241	4	P40630	Tfam	21780	ENSMUSG00000003923
1252	4	F6ZDS4	Tpr	108989	ENSMUSG00000006005
4458	4	Q9DB20	Atp5o	102641678	ENSMUSG00000116933
3769	4	Q8VEL2	Mtmr14	97287	ENSMUSG00000030269
2195	4	P62313	Lsm6	78651	ENSMUSG00000031683
1181	4	E9QMB7	Naa30	70646	ENSMUSG00000036282
3404	4	Q8C5H8	Nadk2	68646	ENSMUSG00000022253
2076	4	P56382	Atp5e	67126	ENSMUSG00000016252
4287	4	Q9D0F3	Lman1	70361	ENSMUSG00000041891
4331	4	Q9D1I6	Mrpl14	68463	ENSMUSG00000023939
945	4	E0CXB9	Ctnna2	12386	ENSMUSG00000063063
4426	4	Q9D8T4	Tvp23b	67510	ENSMUSG00000014177
3871	4	Q91YQ5	Rpn1	103963	ENSMUSG00000030062
1553	4	O35857	Timm44	21856	ENSMUSG00000002949
193	4	A2AGT5	Ckap5	75786	ENSMUSG00000040549
3925	4	Q922Q8	Lrrc59	98238	ENSMUSG00000020869
4673	4	Q9JMC3	Dnaja4	58233	ENSMUSG00000032285
2241	4	P63038	Hspd1	15510	ENSMUSG00000025980
1150	4	E9Q9J4	Ppip5k2	227399	ENSMUSG00000040648
2652	4	Q5BL07	Pex1	71382	ENSMUSG00000005907
103	4	Q80VL1	Tdrkh	72634	ENSMUSG00000041912
1563	4	O54734	Ddost	13200	ENSMUSG00000028757
3431	4	Q8CBE3	Wdr37	207615	ENSMUSG00000021147
487	4	Q8BMA6	Srp68	217337	ENSMUSG00000020780
3269	4	Q8BMS1	Hadha	97212	ENSMUSG00000025745
2705	4	Q5U458	Dnajc11	230935	ENSMUSG00000039768
117	4	A0A0G2JGW9	Fubp1	51886	ENSMUSG00000028034
1910	4	P35279-2	Rab6a	19346	ENSMUSG00000030704
585	4	Q8C854	Gm9833	100041480	ENSMUSG00000049230
2099	4	P58137	Acot8	170789	ENSMUSG00000017307
2775	4	Q61425	Hadh	15107	ENSMUSG00000027984
1972	4	P47738	Aldh2	11669	ENSMUSG00000029455
2069	4	P55302	Lrpap1	16976	ENSMUSG00000029103
373	4	Q9D1J3	Gm6563	625193	ENSMUSG00000051255
2906	4	Q6P069	Sri	109552	ENSMUSG00000003161
3969	4	Q99K48	Nono	53610	ENSMUSG00000031311
1385	4	G3XA17	Eif4g2	13690	ENSMUSG00000005610
2276	4	P70362	Ufd1	22230	ENSMUSG00000005262
4367	4	Q9D554	Sf3a3	75062	ENSMUSG00000028902
3681	4	Q8R3V5	Sh3glb2	227700	ENSMUSG00000026860
2723	4	Q8CCN6	Clpb	20480	ENSMUSG00000001829
4016	4	Q99LX0	Park7	57320	ENSMUSG00000028964
4846	4	Q9Z1P6	Ndufa7	66416	ENSMUSG00000041881
2180	4	P62192	Psmc1	19179	ENSMUSG00000021178
276	4	A0A140LHG8	Spcs2	66624	ENSMUSG00000035227
594	4	Q3UA16	Spc25	66442	ENSMUSG00000005233
378	4	P59708	Sf3b6	66055	ENSMUSG00000037361
3963	4	Q99JY0	Hadhb	231086	ENSMUSG00000059447
3308	4	Q8BTW8	Cdk5rap1	66971	ENSMUSG00000027487
2253	4	P63325	Rps10	67097	ENSMUSG00000052146
2078	4	P56391	Cox6b1	110323	ENSMUSG00000036751
2820	4	Q62376	Snrnp70	20637	ENSMUSG00000063511
3462	4	Q8CG48	Smc2	14211	ENSMUSG00000028312
3645	4	Q8R1S0	Coq6	217707	ENSMUSG00000021235
4252	4	Q9CZ57	Nsun4	72181	ENSMUSG00000028706
389	4	A0A1Y7VKY1	Gm11361	100042388	ENSMUSG00000113061
3144	4	Q8BFZ9	Erlin2	244373	ENSMUSG00000031483
3339	4	Q8BWT1	Acaa2	52538	ENSMUSG00000036880
317	4	A0A1B0GSG5	Rnh1	107702	ENSMUSG00000038650
2393	4	Q05D44	Eif5b	226982	ENSMUSG00000026083
4467	4	Q9DB77	Uqcrc2	67003	ENSMUSG00000030884
2197	4	P62317	Snrpd2	107686	ENSMUSG00000040824
726	4	B2RY56	Rbm25	67039	ENSMUSG00000010608
2896	4	Q6NV83	U2surp	67958	ENSMUSG00000032407
1608	4	O70325-3	Gpx4	625249	ENSMUSG00000075706
4241	4	Q9CYG7-2	Tomm34	67145	ENSMUSG00000018322
701	4	P61979-2	Hnrnpk	15387	ENSMUSG00000021546
4272	4	Q9CZX8	Rps19	20085	ENSMUSG00000040952
2399	4	Q07139	Ect2	13605	ENSMUSG00000027699
3770	4	Q8VH51	Rbm39	170791	ENSMUSG00000027620
1361	4	G3X8X0	Dhx16	69192	ENSMUSG00000024422
4841	5	Q9Z1G3	Atp6v1c1	66335	ENSMUSG00000022295
1171	5	Q91YE6	Ipo9	226432	ENSMUSG00000041879
402	5	E9PWG2	Trappc8	75964	ENSMUSG00000033382
2950	5	Q6PDI5	Ecpas	230249	ENSMUSG00000050812
2237	5	P63017	Hspa8	15481	ENSMUSG00000015656
4107	5	Q9CQF7	Pfdn1	67199	ENSMUSG00000024346
1699	5	P07901	Hsp90aa1	15519	ENSMUSG00000021270
1298	5	F8WGT1	Ahcyl2	74340	ENSMUSG00000029772
1668	5	P00375	Dhfr	13361	ENSMUSG00000021707
2375	5	Q02819	Nucb1	18220	ENSMUSG00000030824
3167	5	Q8BGQ7	Aars	234734	ENSMUSG00000031960
4602	5	Q9JHU4	Dync1h1	13424	ENSMUSG00000018707
4561	5	Q9ER72	Cars	27267	ENSMUSG00000010755
2536	5	Q66JS6	Eif3j2	100042807	ENSMUSG00000043424
4792	5	Q9WUM4	Coro1c	23790	ENSMUSG00000004530
3626	5	Q8R123-2	Flad1	319945	ENSMUSG00000042642
3564	5	Q8K2Q9	Shtn1	71653	ENSMUSG00000041362
4740	5	Q9R0N0	Galk1	14635	ENSMUSG00000020766
502	5	Q91VJ5	Pqbp1	54633	ENSMUSG00000031157
2818	5	Q62348	Tsn	22099	ENSMUSG00000026374
3427	5	Q8CAA7	Pgm2l1	70974	ENSMUSG00000030729
1358	5	G3X8R8	Mrtfb	239719	ENSMUSG00000009569
2328	5	P97471	Smad4	17128	ENSMUSG00000024515
4745	5	Q9R0Q6	Arpc1a	56443	ENSMUSG00000029621
687	5	E9PV45	Usp24	329908	ENSMUSG00000028514
4544	5	Q9EPU4	Cpsf1	94230	ENSMUSG00000034022
3193	5	Q8BH80	Vapb	56491	ENSMUSG00000054455
3076	5	Q80UW5	Cdc42bpg	240505	ENSMUSG00000024769
723	5	F8VQ70	Scaper	244891	ENSMUSG00000034007
3709	5	Q8VCA8	Scrn2	217140	ENSMUSG00000020877
313	5	A0A1B0GSA5	Ddhd2	72108	ENSMUSG00000061313
3512	5	Q8K003	Tma7	66167	ENSMUSG00000091537
1719	5	Q3UKW2	Calm1	12313	ENSMUSG00000001175
1697	5	P07724	Alb	11657	ENSMUSG00000029368
2531	5	Q3UEB3-2	Puf60	67959	ENSMUSG00000002524
1333	5	G3UWC2	Naalad2	72560	ENSMUSG00000043943
4657	5	Q9JKY5	Hip1r	29816	ENSMUSG00000000915
1270	5	F7CB97	Clip1	56430	ENSMUSG00000049550
224	5	A0A0R4J140	Cluh	74148	ENSMUSG00000020741
3775	5	Q8VHN8	Nudt16l1	66911	ENSMUSG00000022516
3057	5	Q7TT37	Elp1	230233	ENSMUSG00000028431
2598	5	Q3UX61	Naa11	97243	ENSMUSG00000046000
2614	5	Q3V117	Acly	104112	ENSMUSG00000020917
2854	5	Q64378	Fkbp5	14229	ENSMUSG00000024222
2315	5	P97351	Rps3a1	20091	ENSMUSG00000028081
4008	5	Q99LG0	Usp16	74112	ENSMUSG00000025616
2093	5	P57780	Actn4	60595	ENSMUSG00000054808
1321	5	P46662	Nf2	18016	ENSMUSG00000009073
3754	5	Q8VE80	Thoc3	73666	ENSMUSG00000025872
333	5	A0A1D5RM85	Rpl18a	76808	ENSMUSG00000045128
3329	5	Q8BVU5	Nudt9	74167	ENSMUSG00000029310
81	5	O54992	Mapkapk5	17165	ENSMUSG00000029454
4476	5	Q9DBE0	Csad	246277	ENSMUSG00000023044
457	5	A2A4J8	Vps25	28084	ENSMUSG00000078656
2285	5	P70670	Naca	17938	ENSMUSG00000061315
2969	5	Q6PHN9	Rab35	77407	ENSMUSG00000029518
3841	5	Q91X83	Mat1a	11720	ENSMUSG00000037798
3897	5	Q921C5-2	Bicd2	76895	ENSMUSG00000037933
3346	5	Q8BX70	Vps13c	320528	ENSMUSG00000035284
1973	5	P47754	Capza2	12343	ENSMUSG00000015733
2550	5	Q3UI43	Babam1	68251	ENSMUSG00000031820
1387	5	G5E829	Atp2b1	67972	ENSMUSG00000019943
2178	5	P62137	Ppp1ca	19045	ENSMUSG00000040385
3823	5	Q91WF7	Fig4	103199	ENSMUSG00000038417
1000	5	O35099	Map3k5	26408	ENSMUSG00000071369
3153	5	Q8BGB5	Limd2	67803	ENSMUSG00000040699
4320	5	Q9D1A2	Cndp2	66054	ENSMUSG00000024644
4624	5	Q9JJ28	Flii	14248	ENSMUSG00000002812
3078	5	Q80UY1	Carnmt1	67383	ENSMUSG00000024726
1723	5	P10518	Alad	17025	ENSMUSG00000028393
2921	5	Q6P5F6	Slc39a10	227059	ENSMUSG00000025986
4421	5	Q9D8F3	Slc52a2	52710	ENSMUSG00000022560
3734	5	Q8VD75	Hip1	215114	ENSMUSG00000039959
3508	5	Q8JZR6	Slc4a8	59033	ENSMUSG00000023032
3935	5	Q924S2	Oas1c	114643	ENSMUSG00000001166
2722	5	Q60598	Cttn	13043	ENSMUSG00000031078
3151	5	Q8BGA2	Lhfpl2	218454	ENSMUSG00000045312
4667	5	Q9JLV5	Cul3	26554	ENSMUSG00000004364
326	5	B1AX58	Pls3	102866	ENSMUSG00000016382
2895	5	Q99LH8	Tacc3	21335	ENSMUSG00000037313
2638	5	Q4VAA2	Cdv3	321022	ENSMUSG00000032803
3507	5	Q8JZQ9	Eif3b	27979	ENSMUSG00000056076
2768	5	Q61233	Lcp1	18826	ENSMUSG00000021998
3778	5	Q8VI97	Oas1h	246729	ENSMUSG00000001168
553	5	Q91VX2	Ubap2	68926	ENSMUSG00000028433
531	5	A2AJQ0	Pdp1	381511	ENSMUSG00000049225
1334	5	G3UZA7	Sumo3	20610	ENSMUSG00000020265
1757	5	P14094	Atp1b1	11931	ENSMUSG00000026576
4835	5	Q9Z1A1	Tfg	21787	ENSMUSG00000022757
2382	5	Q04690	Nf1	18015	ENSMUSG00000020716
3141	5	Q8BFX3	Kctd3	226823	ENSMUSG00000026608
3487	5	Q8CI94	Pygb	110078	ENSMUSG00000033059
4551	5	Q9EQH3	Vps35	65114	ENSMUSG00000031696
1215	5	F6RPJ9	Ide	15925	ENSMUSG00000056999
2407	5	Q08857	Cd36	12491	ENSMUSG00000002944
875	5	Q9DCL8	Ppp1r2	66849	ENSMUSG00000047714
3647	5	Q8R1U1	Cog4	102339	ENSMUSG00000031753
3690	5	Q8R550-3	Sh3kbp1	58194	ENSMUSG00000040990
1882	5	P29699	Ahsg	11625	ENSMUSG00000022868
3268	5	Q8BML9	Qars	97541	ENSMUSG00000032604
1955	5	P45591	Cfl2	12632	ENSMUSG00000062929
1276	5	F8VPK0	Ttc37	218343	ENSMUSG00000033991
3799	5	Q91VK1	Bzw2	66912	ENSMUSG00000020547
2870	5	Q68FD7	Fnip1	216742	ENSMUSG00000035992
4027	5	Q99MB2	Mtfr1	67472	ENSMUSG00000027601
874	5	F8WIA1	Clip1	56430	ENSMUSG00000049550
2243	5	P63087-2	Ppp1cc	434233	ENSMUSG00000004455
3812	5	Q91W45	Paip2b	232164	ENSMUSG00000045896
2704	5	Q5U430	Ubr3	68795	ENSMUSG00000044308
3892	5	Q920D3	Med28	66999	ENSMUSG00000015804
846	5	Q99LN9	Dohh	102115	ENSMUSG00000078440
7	5	Q91Z67	Srgap2	14270	ENSMUSG00000026425
3746	5	Q8VDN2	Atp1a1	11928	ENSMUSG00000033161
2244	5	Q6R0H7	Gnas	14683	ENSMUSG00000027523
670	5	Q3UMA3	Hgs	15239	ENSMUSG00000025793
4470	5	Q9DBB4	Naa16	66897	ENSMUSG00000022020
1691	5	P05532	Kit	16590	ENSMUSG00000005672
4767	5	Q9WTI7	Myo1c	17913	ENSMUSG00000017774
3657	5	Q8R2S8	Cd177	68891	ENSMUSG00000052212
3100	5	Q80XI4	Pip4k2b	108083	ENSMUSG00000018547
2788	5	Q61739	Itga6	16403	ENSMUSG00000027111
1724	5	P10605	Ctsb	13030	ENSMUSG00000021939
1490	5	O08715-4	Akap1	11640	ENSMUSG00000018428
841	5	D3Z4J3	Myo5a	17918	ENSMUSG00000034593
2371	5	Q02248	Ctnnb1	12387	ENSMUSG00000006932
1229	5	Q8BGT8	Phyhipl	70911	ENSMUSG00000037747
579	5	A2AS98	Nckap1	50884	ENSMUSG00000027002
3025	5	Q7TMB8	Cyfip1	20430	ENSMUSG00000030447
2522	5	Q9CPW4	Arpc5	67771	ENSMUSG00000008475
50	5	Q9QXW2-2	Fbxw5	30839	ENSMUSG00000015095
294	5	E9Q3L2	Pi4ka	224020	ENSMUSG00000041720
290	5	Q9D2Z1	Ceacam20	71601	ENSMUSG00000070777
769	5	P60710	Actb	11461	ENSMUSG00000029580
1289	5	F8VQB6	Myo10	17909	ENSMUSG00000022272
3689	5	Q8R4U7	Luzp1	269593	ENSMUSG00000001089
2125	5	P60330	Espl1	105988	ENSMUSG00000058290
860	5	Q9WUV0	Orc5	26429	ENSMUSG00000029012
2993	5	Q6ZQA6	Igsf3	78908	ENSMUSG00000042035
1323	5	F8WJ93	Eml4	78798	ENSMUSG00000032624
3377	5	Q8C145	Slc39a6	106957	ENSMUSG00000024270
2103	5	P58283-2	Rnf216	108086	ENSMUSG00000045078
424	5	Q61037	Tsc2	22084	ENSMUSG00000002496
470	5	A2A841	Epb41	269587	ENSMUSG00000028906
665	5	Q60631	Grb2	14784	ENSMUSG00000059923
1444	5	H7BWZ9	Dop1a	320615	ENSMUSG00000034973
802	5	D3YUV1	Nrbp1	192292	ENSMUSG00000029148
3094	5	Q80X50	Ubap2l	74383	ENSMUSG00000042520
1060	5	E9Q1G8	2021-09-07	235072	ENSMUSG00000001833
3416	5	Q8C788	Snx18	170625	ENSMUSG00000042364
523	5	A2AI08	Tprn	97031	ENSMUSG00000048707
1518	5	O35114	Scarb2	12492	ENSMUSG00000029426
952	5	Q9CQX5	Cldnd1	224250	ENSMUSG00000022744
2342	5	P97825	Jpt1	15374	ENSMUSG00000020737
906	5	Q8CJ67	Stau2	29819	ENSMUSG00000025920
1437	5	H3BL62	Pcca	110821	ENSMUSG00000041650
1369	5	O35711-4	Ppfibp2	19024	ENSMUSG00000036528
2691	5	Q5SUS9	Ewsr1	14030	ENSMUSG00000009079
2012	5	P50283	Cd7	12516	ENSMUSG00000025163
1527	5	O35295	Purb	19291	ENSMUSG00000094483
1946	5	P42669	Pura	19290	ENSMUSG00000043991
3168	5	Q8BGR9	Ublcp1	79560	ENSMUSG00000041231
1519	5	O35127	Grcc10	14790	ENSMUSG00000072772
2569	5	Q3UMR0	Ankrd27	245886	ENSMUSG00000034867
3779	5	Q8VIG1	Rest	19712	ENSMUSG00000029249
1827	5	P23242	Gja1	14609	ENSMUSG00000050953
2642	5	Q4VC33-2	Maea	59003	ENSMUSG00000079562
3051	5	Q7TSC1	Prrc2a	53761	ENSMUSG00000024393
868	5	Q8VC16	Lrrc14	223664	ENSMUSG00000033728
1139	5	E9Q8L9	Rab11fip1	75767	ENSMUSG00000031488
2542	5	Q3UHD6	Snx27	76742	ENSMUSG00000028136
4034	5	Q99MV1	Tdrd1	83561	ENSMUSG00000025081
3621	5	Q8R0K9	E2f4	104394	ENSMUSG00000014859
1875	5	Q3U9N4	Grn	14824	ENSMUSG00000034708
1078	5	E9Q3C1	C2cd2	207781	ENSMUSG00000045975
3309	5	Q8BTW9	Pak4	70584	ENSMUSG00000030602
798	5	F6SXE5	Gtsf1	74174	ENSMUSG00000022487
888	5	D3Z4T0	Il17rb	50905	ENSMUSG00000015966
1281	5	F8VPU2	Farp1	223254	ENSMUSG00000025555
2116	5	P59280	Klhl8	246293	ENSMUSG00000029312
1729	5	P10852-2	Slc3a2	17254	ENSMUSG00000010095
426	5	A0A2I3BPX3	Ano6	105722	ENSMUSG00000064210
872	5	D3Z2J4	Aktip	14339	ENSMUSG00000031667
4278	5	Q9D061	Acbd6	72482	ENSMUSG00000033701
2007	5	P49935	Ctsh	13036	ENSMUSG00000032359
3165	5	Q8BGK6	Slc7a6	330836	ENSMUSG00000031904
386	5	A0A1Y7VJT0	Zfyve21	68520	ENSMUSG00000021286
2979	5	Q6VGS5-2	Ccdc88c	68339	ENSMUSG00000021182
2808	5	Q62176	Rbm38	56190	ENSMUSG00000027510
4606	5	Q9JI58	Raet1d	19368	ENSMUSG00000078452
1134	5	Q6Q477	Atp2b4	381290	ENSMUSG00000026463
4474	5	Q9DBC7	Prkar1a	19084	ENSMUSG00000020612
3818	5	Q91WC0	Setd3	52690	ENSMUSG00000056770
744	5	C0HKG5	Rnaset2b	68195	ENSMUSG00000094724
3910	5	Q921M7	Fam49b	223601	ENSMUSG00000022378
1240	5	F6WJB7	Usp34	17847	ENSMUSG00000056342
1830	5	P23881	Tcea3	21401	ENSMUSG00000001604
1841	5	P26039	Tln1	21894	ENSMUSG00000028465
2931	5	Q6P8X1	Snx6	72183	ENSMUSG00000005656
1859	5	P27601	Gna13	14674	ENSMUSG00000020611
2700	5	Q5SYD0	Myo1d	338367	ENSMUSG00000035441
3787	5	Q91V35	Ptpra	19262	ENSMUSG00000027303
1488	5	O08688	Capn5	12337	ENSMUSG00000035547
707	5	B2RQR5	Sgsm1	52850	ENSMUSG00000042216
575	5	P70297	Stam	20844	ENSMUSG00000026718
3113	5	Q80ZK9	Wdtc1	230796	ENSMUSG00000037622
397	5	A0A217FL83	Ccdc85c	668158	ENSMUSG00000084883
106	5	A0A0G2JFT8	Rufy3	52822	ENSMUSG00000029291
3780	5	Q8VIH1	Nobox	18291	ENSMUSG00000029736
4799	5	Q9WV89	Stxbp4	20913	ENSMUSG00000020546
1775	5	P16045	Lgals1	16852	ENSMUSG00000068220
3374	5	Q8C0Z1	Fam234a	106581	ENSMUSG00000024187
941	5	Q9CQJ7	Pttg1	30939	ENSMUSG00000020415
824	5	Q8R3L5	Slco3a1	108116	ENSMUSG00000025790
601	5	A2AWN8	Ythdf1	228994	ENSMUSG00000038848
727	5	Q8BTM8	Flna	192176	ENSMUSG00000031328
3664	5	Q8R2Z3	Slc26a7	208890	ENSMUSG00000040569
2049	5	P53986	Slc16a1	20501	ENSMUSG00000032902
3303	5	Q8BTJ4	Enpp4	224794	ENSMUSG00000023961
1708	5	P09055	Itgb1	16412	ENSMUSG00000025809
329	5	A0A1D5RLD1	Myo9b	17925	ENSMUSG00000004677
657	5	B1ARB3	Pecam1	18613	ENSMUSG00000020717
4678	5	Q9JMH7	Neu3	50877	ENSMUSG00000035239
2834	5	Q62523	Zyx	22793	ENSMUSG00000029860
692	5	Q8BKX1	Baiap2	108100	ENSMUSG00000025372
1600	5	O70201	Birc5	11799	ENSMUSG00000017716
1170	5	E9QKR0	Gnb2	14693	ENSMUSG00000029713
2547	5	Q3UHK6-3	Tenm4	23966	ENSMUSG00000048078
4685	5	Q9QUR8	Sema7a	20361	ENSMUSG00000038264
3063	5	Q80SZ7	Gng5-ps	100043507	ENSMUSG00000082241
3244	5	Q8BKG3	Ptk7	71461	ENSMUSG00000023972
1111	5	F8VQD7	Ptprg	19270	ENSMUSG00000021745
1886	5	P30306	Cdc25b	12531	ENSMUSG00000027330
2539	5	Q3UH59	Myh10	77579	ENSMUSG00000020900
4197	5	Q9CWK8	Snx2	67804	ENSMUSG00000034484
733	5	B7ZNU9	Sntb2	20650	ENSMUSG00000041308
4748	5	Q9R100	Cdh17	12557	ENSMUSG00000028217
245	5	A0A0R4J1V1	Slc39a14	213053	ENSMUSG00000022094
341	5	Q8BIK4-2	Dock9	105445	ENSMUSG00000025558
3931	5	Q923G2	Polr2h	245841	ENSMUSG00000021018
2888	5	Q6IRU2	Tpm4	326618	ENSMUSG00000031799
2100	5	P58242	Smpdl3b	100340	ENSMUSG00000028885
2095	5	P57787	Slc16a3	80879	ENSMUSG00000025161
2403	5	Q08288	Lyar	17089	ENSMUSG00000067367
3835	5	Q91WT7	Akr1c14	105387	ENSMUSG00000033715
4831	5	Q9Z0Z4	Heph	15203	ENSMUSG00000031209
472	5	A2A8L5	Ptprf	19268	ENSMUSG00000033295
3176	5	Q8BGX0	Trim23	81003	ENSMUSG00000021712
3241	5	Q8BK72	Mrps27	218506	ENSMUSG00000041632
2793	5	Q61792	Lasp1	16796	ENSMUSG00000038366
1266	5	Q3KNJ2	Nhej1	75570	ENSMUSG00000026162
4621	5	Q9JIW9	Ralb	64143	ENSMUSG00000004451
1544	5	O35607	Bmpr2	12168	ENSMUSG00000067336
3637	5	Q8R1G6	Pdlim2	213019	ENSMUSG00000022090
1340	5	Q91Z46	Dusp7	235584	ENSMUSG00000053716
4536	5	Q9EPK2-2	Rp2	19889	ENSMUSG00000060090
4647	5	Q9JKF6	Nectin1	58235	ENSMUSG00000032012
1038	5	O54901	Cd200	17470	ENSMUSG00000022661
2985	5	Q6ZPF4	Fmnl3	22379	ENSMUSG00000023008
230	5	Q9QXS6	Dbn1	56320	ENSMUSG00000034675
4607	5	Q9JI59	Jam2	67374	ENSMUSG00000053062
4818	5	Q9WVT6	Car14	23831	ENSMUSG00000038526
2390	5	Q05A80	Caprin2	232560	ENSMUSG00000030309
4832	5	Q9Z127	Slc7a5	20539	ENSMUSG00000040010
2980	5	Q6VVW5	Npr2	230103	ENSMUSG00000028469
2778	5	Q61553	Fscn1	14086	ENSMUSG00000029581
4428	5	Q9D8U8	Snx5	69178	ENSMUSG00000027423
1107	5	E9Q634	Myo1e	71602	ENSMUSG00000032220
1101	5	Q7TQD7	Myo1b	17912	ENSMUSG00000018417
3050	5	Q7TS73	Rflna	73121	ENSMUSG00000037962
1872	5	P28667	Marcksl1	17357	ENSMUSG00000047945
1854	5	P26645	Marcks	17118	ENSMUSG00000069662
79	5	D3YYU8	Obsl1	98733	ENSMUSG00000026211
2310	5	P97314	Csrp2	13008	ENSMUSG00000020186
4765	5	Q9R1T4	2021-09-06	56526	ENSMUSG00000050379
4568	5	Q9ERG0	Lima1	65970	ENSMUSG00000023022
64	5	Q9EQX4	Aif1l	108897	ENSMUSG00000001864
1624	5	O88325	Naglu	27419	ENSMUSG00000001751
795	5	D3YUD2	Afdn	17356	ENSMUSG00000068036
71	5	Q811L6	Mast4	328329	ENSMUSG00000034751
4348	5	Q9D2F1	Pramef12	77632	ENSMUSG00000028591
440	5	Q8BP71	Rbfox2	93686	ENSMUSG00000033565
161	5	Q9D7B2	Lims1	110829	ENSMUSG00000019920
4728	5	Q9QZI9	Serinc3	26943	ENSMUSG00000017707
2861	6	Q64GA5-2	Pla2g4c	232889	ENSMUSG00000033847
4007	6	Q99LF4	Rtcb	28088	ENSMUSG00000001783
1739	6	P11499	Hsp90ab1	15516	ENSMUSG00000023944
3745	6	Q8VDM4	Psmd2	21762	ENSMUSG00000006998
2503	6	Q3U2G2	Hspa4	15525	ENSMUSG00000020361
2182	6	P62242	Rps8	20116	ENSMUSG00000047675
968	6	Q5SSL4-2	Abr	109934	ENSMUSG00000017631
4121	6	Q9CQN1	Trap1	68015	ENSMUSG00000005981
1380	6	G3X9K4	Ppp6r2	71474	ENSMUSG00000036561
453	6	A2A432	Cul4b	72584	ENSMUSG00000031095
1980	6	P47911	Rpl6	19988	ENSMUSG00000029614
4051	6	Q99PV0	Prpf8	192159	ENSMUSG00000020850
1032	6	J3QPG5	Psap	19156	ENSMUSG00000004207
2291	6	P80313	Cct7	12468	ENSMUSG00000030007
712	6	E9QAX2	Myo18a	360013	ENSMUSG00000000631
2753	6	Q61035	Hars	15115	ENSMUSG00000001380
4690	6	Q9QXB9	Drg2	13495	ENSMUSG00000020537
4784	6	Q9WUA2	Farsb	23874	ENSMUSG00000026245
4058	6	Q9CX56	Psmd8	57296	ENSMUSG00000030591
2294	6	P80316	Cct5	12465	ENSMUSG00000022234
889	6	Q9R020	Zranb2	53861	ENSMUSG00000028180
61	6	P35123	Usp4	22258	ENSMUSG00000032612
3368	6	Q8C0L8	Cog5	238123	ENSMUSG00000035933
1182	6	E9QMC1	Cgn	70737	ENSMUSG00000068876
1947	6	P42932	Cct8	12469	ENSMUSG00000025613
201	6	A0A0R4J0P5	Pstpip1	19200	ENSMUSG00000032322
2347	6	P97930	Dtymk	21915	ENSMUSG00000026281
3870	6	Q91YP3	Dera	232449	ENSMUSG00000030225
2298	6	P83741-3	Wnk1	232341	ENSMUSG00000045962
3396	6	Q8C460	Eri3	140546	ENSMUSG00000033423
3118	6	Q80ZX0	Sec24b	99683	ENSMUSG00000001052
1011	6	E9QPR5	Ppp4r1	70351	ENSMUSG00000061950
1752	6	P13439	Umps	22247	ENSMUSG00000022814
1169	6	F6Q8D3	Atp11c	320940	ENSMUSG00000062949
204	6	A0A0R4J0Q9	Cog7	233824	ENSMUSG00000034951
483	6	A2A9Q2	Nrd1	230598	ENSMUSG00000053510
3069	6	Q80TR8-2	Dcaf1	321006	ENSMUSG00000040325
2872	6	Q68FL6	Mars	216443	ENSMUSG00000040354
2160	6	P61358	Rpl27	108167922	ENSMUSG00000063316
2155	6	P61222	Abce1	24015	ENSMUSG00000058355
2119	6	P59999	Arpc4	68089	ENSMUSG00000079426
1581	6	O55023	Impa1	55980	ENSMUSG00000027531
2415	6	Q11011	Npepps	19155	ENSMUSG00000001441
1824	6	P23116	Eif3a	13669	ENSMUSG00000024991
1800	6	P19253	Rpl13a	22121	ENSMUSG00000074129
4788	6	Q9WUK2	Eif4h	22384	ENSMUSG00000040731
2133	6	P60670	Nploc4	217365	ENSMUSG00000039703
3643	6	Q8R1Q8	Dync1li1	235661	ENSMUSG00000032435
2901	6	Q6NXJ0	Wwc2	52357	ENSMUSG00000031563
4805	6	Q9WVB3	Tle6	114606	ENSMUSG00000034758
3155	6	Q8BGC0	Htatsf1	72459	ENSMUSG00000067873
4851	6	Q9Z1T1	Ap3b1	11774	ENSMUSG00000021686
2242	6	P63085	Mapk1	26413	ENSMUSG00000063358
2121	6	P60122	Ruvbl1	56505	ENSMUSG00000030079
3813	6	Q91W50	Csde1	229663	ENSMUSG00000068823
2209	6	P62754	Rps6	20104	ENSMUSG00000028495
827	6	Q91YS4	Klc2	16594	ENSMUSG00000024862
785	6	Q9Z2D8	Mbd3	17192	ENSMUSG00000035478
126	6	O88712	Ctbp1	13016	ENSMUSG00000037373
825	6	S4R1M2	Safb	224903	ENSMUSG00000071054
3488	6	Q8CIB5	Fermt2	218952	ENSMUSG00000037712
214	6	Q9ES28	Arhgef7	54126	ENSMUSG00000031511
4738	6	Q9R0L6-2	Pcm1	18536	ENSMUSG00000031592
1924	6	P35980	Rpl18	19899	ENSMUSG00000059070
1760	6	P14148	Rpl7	19989	ENSMUSG00000043716
1862	6	P27659	Rpl3	27367	ENSMUSG00000060036
4326	6	Q9D1E6	Tbcb	66411	ENSMUSG00000006095
918	6	D3Z780	Eif2b4	13667	ENSMUSG00000029145
4764	6	Q9R1T2	Sae1	56459	ENSMUSG00000052833
3264	6	Q8BMI0	Fbxo38	107035	ENSMUSG00000042211
1149	6	P54103	Dnajc2	22791	ENSMUSG00000029014
3827	6	Q91WK2	Eif3h	68135	ENSMUSG00000022312
1785	6	P17426	Ap2a1	11771	ENSMUSG00000060279
135	6	A0A0M3HEQ0	Txnrd2	26462	ENSMUSG00000075704
1585	6	Q7TN79	Akap7	432442	ENSMUSG00000039166
1005	6	F6Q8A4	Rps6ka1	20111	ENSMUSG00000003644
3825	6	Q91WG4	Elp2	58523	ENSMUSG00000024271
1364	6	G3X8Y3	Naa15	74838	ENSMUSG00000063273
3549	6	Q8K268	Abcf3	27406	ENSMUSG00000003234
3458	6	Q8CFI7	Polr2b	231329	ENSMUSG00000029250
1945	6	P42567	Eps15	13858	ENSMUSG00000028552
122	6	Q9Z255	Ube2a	22209	ENSMUSG00000016308
2825	6	Q62422	Ostf1	20409	ENSMUSG00000024725
1938	6	P41105	Rpl28	19943	ENSMUSG00000030432
3447	6	Q8CDA1	Inpp5f	101490	ENSMUSG00000042105
3278	6	Q8BP48	Metap1	75624	ENSMUSG00000005813
3130	6	Q8BFQ8	Gatd1	213350	ENSMUSG00000051007
3737	6	Q8VDD5	Myh9	17886	ENSMUSG00000022443
3655	6	Q8R2Q8	Bst2	69550	ENSMUSG00000046718
1492	6	O08759	Ube3a	22215	ENSMUSG00000025326
2057	6	P54731	Faf1	14084	ENSMUSG00000010517
3071	6	Q80U93	Nup214	227720	ENSMUSG00000001855
3018	6	Q78PY7	Snd1	56463	ENSMUSG00000001424
3776	6	Q8VI75	Ipo4	75751	ENSMUSG00000002319
1530	6	O35345	Kpna6	16650	ENSMUSG00000003731
4947	6	S4R1P5	Dst	13518	ENSMUSG00000026131
581	6	A2ASS6	Ttn	22138	ENSMUSG00000051747
603	6	A2AX52	Col6a4	68553	ENSMUSG00000032572
1840	6	P25444	Rps2	16898	ENSMUSG00000044533
1468	6	L0N7N1	Kif14	381293	ENSMUSG00000041498
3600	6	Q8QZY1	Eif3l	223691	ENSMUSG00000033047
3807	6	Q91VW5	Golga4	54214	ENSMUSG00000038708
2548	6	Q3UHQ6	Dop1b	70028	ENSMUSG00000022946
3060	6	Q80SW1	Ahcyl1	229709	ENSMUSG00000027893
4023	6	Q99M51	Nck1	17973	ENSMUSG00000032475
923	6	D3Z7B5	Cip2a	224171	ENSMUSG00000033031
288	6	A0A140LJ04	Zzef1	195018	ENSMUSG00000055670
1842	6	P26040	Ezr	22350	ENSMUSG00000052397
3378	6	Q8C156	Ncaph	215387	ENSMUSG00000034906
1762	6	P14206	Rpsa	16785	ENSMUSG00000032518
1222	6	F6SMY7	Mycbp2	105689	ENSMUSG00000033004
2941	6	Q6PAV2	Herc4	67345	ENSMUSG00000020064
3705	6	Q8VC34	Rpap2	231571	ENSMUSG00000033773
3114	6	S4R1N0	Cox6b2	333182	ENSMUSG00000051811
2123	6	P60229	Eif3e	16341	ENSMUSG00000022336
3132	6	Q8BFR4	Gns	75612	ENSMUSG00000034707
4578	6	Q9ERU9	Ranbp2	19386	ENSMUSG00000003226
1324	6	F8WJD4	Sympk	68188	ENSMUSG00000023118
1986	6	P48036	Anxa5	11747	ENSMUSG00000027712
2786	6	Q61699	Hsph1	15505	ENSMUSG00000029657
450	6	A1BN54	Actn1	109711	ENSMUSG00000015143
1072	6	Q8CG47	Smc4	70099	ENSMUSG00000034349
2363	6	Q00993	Axl	26362	ENSMUSG00000002602
3093	6	Q80WW9	Ddrgk1	77006	ENSMUSG00000068290
3116	6	Q80ZV0	Rnaseh2b	67153	ENSMUSG00000021932
2249	6	P63168	Dynll1	56455	ENSMUSG00000009013
930	6	Q3URD3	Slmap	83997	ENSMUSG00000021870
342	6	E9QMN5	Gatad2a	234366	ENSMUSG00000036180
4416	6	Q9D8B7	Jam3	83964	ENSMUSG00000031990
1363	6	G3X8X7	Vps16	80743	ENSMUSG00000027411
1029	6	E9PYK3	Parp4	328417	ENSMUSG00000054509
209	6	P28659-4	Celf1	13046	ENSMUSG00000110883
4557	6	Q9EQS3	Mycbp	56309	ENSMUSG00000028647
1607	6	O70318	Epb41l2	13822	ENSMUSG00000019978
337	6	Q6PDL0	Dync1li2	234663	ENSMUSG00000035770
3182	6	Q8BH43	Wasf2	242687	ENSMUSG00000028868
221	6	A0A0R4J117	Igsf8	140559	ENSMUSG00000038034
2286	6	P70671	Irf3	54131	ENSMUSG00000003184
963	6	P48453	Ppp3cb	19056	ENSMUSG00000021816
1768	6	P14869	Rplp0	11837	ENSMUSG00000067274
994	6	E9PVZ9	Eif4e1b	218268	ENSMUSG00000074895
1156	6	E9QAE3	Btaf1	107182	ENSMUSG00000040565
195	6	A0A0R4J0L5	Cog6	67542	ENSMUSG00000027742
3635	6	Q8R1B4	Eif3c	56347	ENSMUSG00000030738
2860	6	Q64737	Gart	14450	ENSMUSG00000022962
3024	6	Q7M6Y3-5	Picalm	233489	ENSMUSG00000039361
684	6	J3QMP9	Cep131	12009	ENSMUSG00000039781
2394	6	Q06138	Cab39	12283	ENSMUSG00000036707
2999	6	Q6ZWN5	Rps9	76846	ENSMUSG00000006333
1097	6	E9Q4Z2	Acacb	100705	ENSMUSG00000042010
851	6	P0C7N9	Psmg4	69666	ENSMUSG00000071451
2105	6	P58404	Strn4	97387	ENSMUSG00000030374
2720	6	Q60596	Xrcc1	22594	ENSMUSG00000051768
3232	6	Q8BJM7	Tyw1	100929	ENSMUSG00000056310
1187	6	Q99KW3	Triobp	110253	ENSMUSG00000033088
4646	6	Q9JKF1	Iqgap1	29875	ENSMUSG00000030536
3319	6	Q8BUR4	Dock1	330662	ENSMUSG00000058325
1196	6	E9QP99	Golga3	269682	ENSMUSG00000029502
35	6	Q3TLH4	Prrc2c	226562	ENSMUSG00000040225
4688	6	Q9QWW1	Homer2	26557	ENSMUSG00000025813
3137	6	Q8BFU3	Rnf214	235315	ENSMUSG00000042790
3491	6	Q8CIG3	Kdm1b	218214	ENSMUSG00000038080
4381	6	Q9D6V8	Paip2	67869	ENSMUSG00000037058
2964	6	Q6PGF7	Exoc8	102058	ENSMUSG00000074030
300	6	Q921G8	Tubgcp2	74237	ENSMUSG00000025474
3443	6	Q8CCP0	Nemf	66244	ENSMUSG00000020982
685	6	P18654	Rps6ka3	110651	ENSMUSG00000031309
882	6	G5E895	Akr1b10	67861	ENSMUSG00000061758
24	6	A0A087WQS2	Bzw1	66882	ENSMUSG00000051223
4718	6	Q9QZ03	Slc39a1	30791	ENSMUSG00000052310
2304	6	P84091	Ap2m1	11773	ENSMUSG00000022841
3077	6	Q80UW8	Polr2e	66420	ENSMUSG00000004667
3206	6	Q8BHL5	Elmo2	140579	ENSMUSG00000017670
4800	6	Q9WV91	Ptgfrn	19221	ENSMUSG00000027864
3907	6	Q921K2	Parp1	11545	ENSMUSG00000026496
973	6	E9PUQ5	Golga2	99412	ENSMUSG00000002546
2813	6	Q62261	Sptbn1	20742	ENSMUSG00000020315
4164	6	Q9CR59	Gadd45gip1	102060	ENSMUSG00000033751
3743	6	Q8VDJ3	Hdlbp	110611	ENSMUSG00000034088
1157	6	Q0VGY8	Tanc1	66860	ENSMUSG00000035168
132	6	Q61074	Ppm1g	14208	ENSMUSG00000029147
1516	6	O35066	Kif3c	16570	ENSMUSG00000020668
1305	6	F8WHW6	Pip5k1c	18717	ENSMUSG00000034902
2283	6	P70441	Slc9a3r1	26941	ENSMUSG00000020733
146	6	A0A0N4SVL0	Eif4g3	230861	ENSMUSG00000028760
149	6	P97429	Anxa4	11746	ENSMUSG00000029994
1843	6	P26041	Msn	17698	ENSMUSG00000031207
924	6	Q9R0Q7	Ptges3	102641464	ENSMUSG00000071072
2416	6	Q11136	Pepd	18624	ENSMUSG00000063931
3408	6	Q8C5Q4	Grsf1	231413	ENSMUSG00000044221
1318	6	F8WIV2	Serpinb6a	20719	ENSMUSG00000060147
2488	6	Q3TYA4	Stxbp6	217517	ENSMUSG00000046314
2930	6	Q9JHS4	Clpx	270166	ENSMUSG00000015357
1236	6	F6VG99	Lmo7	380928	ENSMUSG00000033060
1232	6	Q810U5	Ccdc50	67501	ENSMUSG00000038127
1650	6	O88811	Stam2	56324	ENSMUSG00000055371
715	6	B2RUJ5	Apba1	319924	ENSMUSG00000024897
746	6	C3VD30	Zar1l	545824	ENSMUSG00000056586
4556	6	Q9EQQ9-3	Oga	76055	ENSMUSG00000025220
3091	6	Q80WR1	Tspan18	241556	ENSMUSG00000027217
3976	6	Q99KH8	Stk24	223255	ENSMUSG00000063410
4731	6	Q9QZQ1	Afdn	17356	ENSMUSG00000068036
3968	6	Q99K28-2	Arfgap2	77038	ENSMUSG00000027255
598	6	A2AWA9	Rabgap1	227800	ENSMUSG00000035437
3475	6	Q8CHP5	Pym1	78428	ENSMUSG00000064030
985	6	E9PVA8	Gcn1l1	231659	ENSMUSG00000041638
4418	6	Q9D8C3	Alg13	67574	ENSMUSG00000041718
4666	6	Q9JLQ0	Cd2ap	12488	ENSMUSG00000061665
1285	6	F8VQ05	Fryl	72313	ENSMUSG00000070733
4117	6	Q9CQK7	Rwdd1	66521	ENSMUSG00000019782
4453	6	Q9DAW6	Prpf4	70052	ENSMUSG00000066148
3731	6	Q8VD46	Asz1	74068	ENSMUSG00000010796
129	6	P63158	Hmgb1	100862258	ENSMUSG00000066551
911	6	P35922	Fmr1	14265	ENSMUSG00000000838
2054	6	P54227	Stmn1	16765	ENSMUSG00000028832
536	6	P43406	Itgav	16410	ENSMUSG00000027087
3859	6	Q91YD9	Wasl	73178	ENSMUSG00000029684
2485	6	Q3TWW8	Srsf6	67996	ENSMUSG00000016921
743	6	B9EKJ3	Mon2	67074	ENSMUSG00000034602
3636	6	Q8R1F6	Hid1	217310	ENSMUSG00000034586
2831	6	Q62468	Vil1	22349	ENSMUSG00000026175
599	6	E9Q4S7	Ptprj	19271	ENSMUSG00000025314
621	6	A3KGU9	Sptan1	20740	ENSMUSG00000057738
2762	6	Q61152	Ptpn18	19253	ENSMUSG00000026126
4588	6	Q9EST3-2	Eif4enif1	74203	ENSMUSG00000020454
1877	6	P29341	Pabpc1	18458	ENSMUSG00000022283
3574	6	Q8K389	Cdk5rap2	214444	ENSMUSG00000039298
338	6	A0A1D5RMD4	Kif16b	16558	ENSMUSG00000038844
1605	6	Q6PE70	Itgb5	16419	ENSMUSG00000022817
4643	6	Q9JKB3	Ybx3	56449	ENSMUSG00000030189
1313	6	F8WIG5	Diaph3	56419	ENSMUSG00000022021
3936	6	Q925B0	Pawr	114774	ENSMUSG00000035873
867	6	Q8C569	Fam118b	109229	ENSMUSG00000050471
2020	6	P51125	Cast	12380	ENSMUSG00000021585
568	6	A2AQE2	Secisbp2l	70354	ENSMUSG00000035093
4697	6	Q9QXS1	Plec	18810	ENSMUSG00000022565
1874	6	P28740-2	Kif2a	16563	ENSMUSG00000021693
395	6	A0A1Y7VNZ6	Mark3	17169	ENSMUSG00000007411
358	6	Q8JZX3	Poc1a	70235	ENSMUSG00000023345
2289	6	P70697	Urod	22275	ENSMUSG00000028684
3586	6	Q8K409	Polb	18970	ENSMUSG00000031536
148	6	A0A0N4SW73	Rab11fip5	52055	ENSMUSG00000051343
1463	6	Q5VCS6	Tdrd5	214575	ENSMUSG00000060985
3044	6	Q7TPX9	Gm5065	272350	ENSMUSG00000048398
576	6	A2ARM1	Patl2	67578	ENSMUSG00000027233
2984	6	Q6ZPE2-2	Sbf1	77980	ENSMUSG00000036529
100	6	Q9DAI2	Ift22	67286	ENSMUSG00000007987
596	6	Q99PL5	Rrbp1	81910	ENSMUSG00000027422
2351	6	P98203	Arvcf	11877	ENSMUSG00000000325
1017	6	E9PXP7	Ston2	108800	ENSMUSG00000020961
2324	6	P97449	Anpep	16790	ENSMUSG00000039062
2805	6	Q62165	Dag1	13138	ENSMUSG00000039952
1769	6	P14873	Map1b	17755	ENSMUSG00000052727
2357	6	Q9JJQ6	F8a	14070	ENSMUSG00000078317
1143	6	E9Q8Z8	Ctnnd1	12388	ENSMUSG00000034101
2878	6	Q6A0A2	Larp4b	217980	ENSMUSG00000033499
2527	6	Q3UDM0	Mob1b	68473	ENSMUSG00000006262
3582	6	Q8K3K8	Optn	71648	ENSMUSG00000026672
4513	6	Q9DCH6	Zfand6	65098	ENSMUSG00000030629
819	6	D3YWN7	Map7	17761	ENSMUSG00000019996
1247	6	Q3UMT1	Ppp1r12c	232807	ENSMUSG00000019254
1126	6	Q8VC70	Rbms2	56516	ENSMUSG00000040043
2560	6	Q3ULA2	Btrc	12234	ENSMUSG00000025217
4671	6	Q9JMB0	Gkap1	56278	ENSMUSG00000021552
1826	6	P23198	Cbx3	12417	ENSMUSG00000029836
4301	6	Q9D0M0	Exosc7	66446	ENSMUSG00000025785
2066	6	P55144-2	Tyro3	22174	ENSMUSG00000027298
686	6	B1AXZ5	Elavl2	15569	ENSMUSG00000008489
2354	6	P99027	Rplp2	67186	ENSMUSG00000025508
2444	6	Q3TCN2	Plbd2	71772	ENSMUSG00000029598
3876	6	Q91YU6	Lzts2	226154	ENSMUSG00000035342
1054	6	E9Q137	Tex264	21767	ENSMUSG00000040813
83	6	G5E8G5	Prom1	19126	ENSMUSG00000029086
4820	6	Q9Z0G0	Gipc1	67903	ENSMUSG00000019433
2758	6	Q61112	Sdf4	20318	ENSMUSG00000029076
4717	6	Q9QYX7	Pclo	26875	ENSMUSG00000061601
58	6	Q64735	Cr1l	12946	ENSMUSG00000016481
1106	6	E9Q616	Ahnak	66395	ENSMUSG00000069833
4360	6	Q9D3R3	Cep72	74470	ENSMUSG00000021572
2789	6	Q61739-2	Itga6	16403	ENSMUSG00000027111
605	6	A2BE28	Las1l	76130	ENSMUSG00000057421
1689	6	P05202	Got2	14719	ENSMUSG00000031672
688	6	Q9Z0T9	Itgb6	16420	ENSMUSG00000026971
1076	6	E9Q317	Sap18b	100041953	ENSMUSG00000061104
714	6	B2RUF0	Ybx2	53422	ENSMUSG00000018554
539	6	P24270	Cat	12359	ENSMUSG00000027187
1477	6	Q6P1J1	Crmp1	12933	ENSMUSG00000029121
320	6	D3YVK4	Gm45799	14356	ENSMUSG00000110234
3454	6	Q8CEC5	Nkiras1	69721	ENSMUSG00000021772
3059	6	Q80SU3	Zar1	317755	ENSMUSG00000063935
1507	6	Q9D3L3	Snap23	20619	ENSMUSG00000027287
267	6	P54071	Idh2	269951	ENSMUSG00000030541
3204	6	Q8BHK9	Ercc6l	236930	ENSMUSG00000051220
4644	6	Q9JKB3-2	Ybx3	56449	ENSMUSG00000030189
2904	6	Q9WV80	Snx1	56440	ENSMUSG00000032382
2323	6	P97434-2	Mprip	26936	ENSMUSG00000005417
486	6	O35250	Exoc7	53413	ENSMUSG00000020792
4220	6	Q9CXS4	Cenpv	73139	ENSMUSG00000018509
2976	6	Q6R891	Ppp1r9b	217124	ENSMUSG00000038976
4827	6	Q9Z0U1	Tjp2	21873	ENSMUSG00000024812
1146	6	E9QLK9	Snap91	20616	ENSMUSG00000033419
1300	6	F8WGU3	Esrp1	207920	ENSMUSG00000040728
739	6	P39447	Tjp1	21872	ENSMUSG00000030516
316	6	A0A1B0GS91	Svil	225115	ENSMUSG00000024236
2337	6	P97792	Cxadr	13052	ENSMUSG00000022865
2620	6	Q8C0X6	Kif9	16578	ENSMUSG00000032489
3471	6	Q8CH18	Ccar1	67500	ENSMUSG00000020074
3225	6	Q8BJ34-6	Marf1	223989	ENSMUSG00000060657
2448	6	Q3TE80	2410002F23Rik	668661	ENSMUSG00000045411
4585	6	Q9ESM6	Gdpd2	71584	ENSMUSG00000019359
367	6	A0A1W2P6Q8	Gm9040	668198	ENSMUSG00000112814
533	6	A2AKB9	Dcaf10	242418	ENSMUSG00000035572
1226	6	F6TFN2	Lmo7	380928	ENSMUSG00000033060
2282	6	P70424	Erbb2	13866	ENSMUSG00000062312
362	6	Q8VC52	Rbpms2	71973	ENSMUSG00000032387
1722	6	P10404	0	0	0
1480	6	O08583	Alyref	21681	ENSMUSG00000025134
890	6	D3Z4U5	Jakmip1	76071	ENSMUSG00000063646
1464	6	P18572	Bsg	12215	ENSMUSG00000023175
563	6	A2APV2-3	Fmnl2	71409	ENSMUSG00000036053
1683	6	P03975	Iap	NA	NA
2728	6	Q60709	Aplp2	11804	ENSMUSG00000031996
4490	6	Q9DBR0	Akap8	56399	ENSMUSG00000024045
1193	6	Q60751	Igf1r	16001	ENSMUSG00000005533
1649	6	Q3UDC3	Tom1	21968	ENSMUSG00000042870
427	6	Q9EP71	Rai14	75646	ENSMUSG00000022246
4618	6	Q9JIK5	Ddx21	56200	ENSMUSG00000020075
2372	6	Q02257	Jup	16480	ENSMUSG00000001552
13	6	A0A087WNW8	Clasp1	76707	ENSMUSG00000064302
3875	6	Q91YT7	Ythdf2	213541	ENSMUSG00000040025
3483	6	Q8CI08-2	Slain2	75991	ENSMUSG00000036087
750	6	Q8VED5	Krt79	223917	ENSMUSG00000061397
2366	6	Q01279	Egfr	13649	ENSMUSG00000020122
1384	6	Q3UXL1	Akr1cl	70861	ENSMUSG00000025955
1548	6	O35684	Serpini1	20713	ENSMUSG00000027834
1807	6	P20152	Vim	22352	ENSMUSG00000026728
2794	6	Q61823	Pdcd4	18569	ENSMUSG00000024975
1079	6	E9Q3E2	Synpo	104027	ENSMUSG00000043079
2498	6	Q3U1J0	Slc38a5	209837	ENSMUSG00000031170
466	6	Q80UG5	2021-09-09	53860	ENSMUSG00000059248
459	6	A2A4P4	Gm27029	NA	ENSMUSG00000097239
2587	6	Q3UV17	Krt76	77055	ENSMUSG00000075402
760	6	P02535	Krt10	16661	ENSMUSG00000019761
702	6	B2RPU2	Plekhd1	217682	ENSMUSG00000066438
2880	6	Q6A0D4	Rftn1	76438	ENSMUSG00000039316
4517	6	Q9DCJ7	Aurkaip1	66077	ENSMUSG00000065990
2061	6	P54869	Hmgcs2	15360	ENSMUSG00000027875
1834	6	P24549	Aldh1a1	11668	ENSMUSG00000053279
4250	7	Q9CZ30	Ola1	67059	ENSMUSG00000027108
2533	7	Q9Z1R2	Bag6	224727	ENSMUSG00000024392
2094	7	P57784	Snrpa1	68981	ENSMUSG00000030512
2885	7	Q6GT24	Prdx6	11758	ENSMUSG00000026701
3624	7	Q8R0Y6	Aldh1l1	107747	ENSMUSG00000030088
3865	7	Q91YJ5	Mtif2	76784	ENSMUSG00000020459
1545	7	O35643	Ap1b1	11764	ENSMUSG00000009090
344	7	A0A1L1SQ51	Tln2	70549	ENSMUSG00000052698
659	7	Q9DCX2	Atp5h	71679	ENSMUSG00000034566
2418	7	Q149L0	Dhrs2	71412	ENSMUSG00000022209
1710	7	P09405	Ncl	17975	ENSMUSG00000026234
4309	7	Q9D0S9	Hint2	68917	ENSMUSG00000028470
4423	7	Q9D8N0	Eef1g	67160	ENSMUSG00000071644
4131	7	Q9CQS7	Dppa5a	434423	ENSMUSG00000060461
3228	7	Q8BJF9	Chmp2b	68942	ENSMUSG00000004843
3993	7	Q99L04	Dhrs1	52585	ENSMUSG00000002332
1549	7	O35685	Nudc	18221	ENSMUSG00000028851
2295	7	P80317	Cct6a	12466	ENSMUSG00000029447
4462	7	Q9DB34	Chmp2a	68953	ENSMUSG00000033916
2257	7	P67984	Rpl22	19934	ENSMUSG00000028936
2296	7	P80318	Cct3	12462	ENSMUSG00000001416
4789	7	Q9WUK4	Rfc2	19718	ENSMUSG00000023104
3528	7	Q8K0V4	Cnot3	232791	ENSMUSG00000035632
859	7	D3Z0M9	Ddx23	74351	ENSMUSG00000003360
4811	7	Q9WVJ2	Psmd13	23997	ENSMUSG00000025487
3011	7	Q76MZ3	Ppp2r1a	51792	ENSMUSG00000007564
2293	7	P80315	Cct4	12464	ENSMUSG00000007739
2496	7	Q3U186	Rars2	109093	ENSMUSG00000028292
1988	7	P48722	Hspa4l	18415	ENSMUSG00000025757
915	7	Q91W40	Klc3	232943	ENSMUSG00000040714
181	7	A0A0R4J0B4	Cmas	12764	ENSMUSG00000030282
3115	7	Q80ZS3	Mrps26	99045	ENSMUSG00000037740
1759	7	P14131	Rps16	20055	ENSMUSG00000037563
2222	7	P62889	Rpl30	19946	ENSMUSG00000058600
3476	7	Q8CHP8	Pgp	67078	ENSMUSG00000043445
4312	7	Q9D0W5	Ppil1	68816	ENSMUSG00000024007
1971	7	P47708	Rph3a	19894	ENSMUSG00000029608
3525	7	Q8K0P3	Meak7	74347	ENSMUSG00000034105
1887	7	P30416	Fkbp4	14228	ENSMUSG00000030357
4211	7	Q9CX00	Ist1	71955	ENSMUSG00000031729
3126	7	Q811U4	Mfn1	67414	ENSMUSG00000027668
4506	7	Q9DC61	Pmpca	66865	ENSMUSG00000026926
2292	7	P80314	Cct2	12461	ENSMUSG00000034024
1743	7	P11983	Tcp1	21454	ENSMUSG00000068039
25	7	A0A0A6YX17	Tdrd12	71981	ENSMUSG00000030491
2127	7	P60335	Pcbp1	23983	ENSMUSG00000051695
1436	7	H3BL37	Tcof1	21453	ENSMUSG00000024613
1867	7	P28271	Aco1	11428	ENSMUSG00000028405
1030	7	E9PYL9	Gm10036	100040551	ENSMUSG00000058064
728	7	E9PY39	Gm20431	NA	ENSMUSG00000089739
4480	7	Q9DBG5	Plin3	66905	ENSMUSG00000024197
1445	7	H7BX21	Txndc2	213272	ENSMUSG00000050612
4868	7	Q9Z2I9	Sucla2	20916	ENSMUSG00000022110
2914	7	Q6P549	Inppl1	16332	ENSMUSG00000032737
4052	7	Q9CPN8	Igf2bp3	140488	ENSMUSG00000029814
820	7	D3Z3N4	Hnrnph3	432467	ENSMUSG00000020069
153	7	Q9DC69	Ndufa9	66108	ENSMUSG00000000399
1833	7	P24547	Impdh2	23918	ENSMUSG00000062867
1592	7	O55142	Rpl35a	57808	ENSMUSG00000060636
2305	7	P84104	Srsf3	20383	ENSMUSG00000071172
401	7	A0A286YCV9	Kif13b	16554	ENSMUSG00000060012
2916	7	Q6P5B5	Fxr2	23879	ENSMUSG00000018765
3230	7	Q8BJL0	Smarcal1	54380	ENSMUSG00000039354
2791	7	Q61768	Kif5b	16573	ENSMUSG00000006740
2157	7	P61255	Rpl26	19941	ENSMUSG00000060938
2677	7	Q5SF07	Igf2bp2	319765	ENSMUSG00000033581
948	7	Q6NSQ5	Sp140	434484	ENSMUSG00000070031
1533	7	O35382	Exoc4	20336	ENSMUSG00000029763
570	7	A2AQN4	Acss2	60525	ENSMUSG00000027605
1049	7	P09922	Mx1	17857	ENSMUSG00000000386
1304	7	Q569Z5	Ddx46	212880	ENSMUSG00000021500
3551	7	Q8K274	Fn3krp	238024	ENSMUSG00000039253
98	7	P51410	Rpl9	20005	ENSMUSG00000047215
2260	7	P68040	Rack1	14694	ENSMUSG00000020372
2326	7	P97461	Rps5	20103	ENSMUSG00000012848
2113	7	P59017	Bcl2l13	94044	ENSMUSG00000009112
2060	7	P54823	Ddx6	13209	ENSMUSG00000032097
2273	7	P70318	Tial1	21843	ENSMUSG00000030846
2023	7	P51655	Gpc4	14735	ENSMUSG00000031119
3243	7	Q8BKE6	Cyp20a1	77951	ENSMUSG00000049439
4508	7	Q9DC70	Ndufs7	75406	ENSMUSG00000020153
1920	7	P35761	Ttk	22137	ENSMUSG00000038379
2745	7	Q60960	Kpna1	16646	ENSMUSG00000022905
2430	7	Q3B7Z2	Osbp	76303	ENSMUSG00000024687
4840	7	Q9Z1F9	Uba2	50995	ENSMUSG00000052997
1819	7	P22599	Serpina1b	20701	ENSMUSG00000071178
3456	7	Q8CFE8	Fbxw17	109082	ENSMUSG00000037816
4479	7	Q9DBG3-2	Ap2b1	71770	ENSMUSG00000035152
3482	7	Q8CHY3	Dym	69190	ENSMUSG00000035765
462	7	A2A5N3	Pabpc1l	381404	ENSMUSG00000054582
2859	7	Q64727	Vcl	22330	ENSMUSG00000021823
818	7	Q80W47	Wipi2	74781	ENSMUSG00000029578
2205	7	P62715	Ppp2cb	19053	ENSMUSG00000009630
1512	7	O09167	Rpl21	19933	ENSMUSG00000041453
1109	7	E9Q6A6	Col6a6	245026	ENSMUSG00000043719
1958	7	P46061	Rangap1	19387	ENSMUSG00000022391
3781	7	Q8VIJ6	Sfpq	71514	ENSMUSG00000028820
2887	7	Q6HA09	Astl	215095	ENSMUSG00000050468
1781	7	P17047-2	Lamp2	16784	ENSMUSG00000016534
186	7	A0A0R4J0F6	Gak	231580	ENSMUSG00000062234
1201	7	E9QQ38	Ddhd1	114874	ENSMUSG00000037697
4872	7	Q9Z2N8	Actl6a	56456	ENSMUSG00000027671
2922	7	Q6P5F7	Ttyh3	78339	ENSMUSG00000036565
1595	7	O55201	Supt5	20924	ENSMUSG00000003435
3086	7	Q80W85	Npm2	328440	ENSMUSG00000047911
1526	7	O35286	Dhx15	13204	ENSMUSG00000029169
1923	7	P35979	Rpl12	269261	ENSMUSG00000038900
2462	7	Q3TJD7	Pdlim7	67399	ENSMUSG00000021493
3498	7	Q8CJF9	Ago3	214150	ENSMUSG00000028842
1987	7	P48678	Lmna	16905	ENSMUSG00000028063
394	7	A0A1Y7VMN0	Rock2	19878	ENSMUSG00000020580
2187	7	P62267	Rps23	66475	ENSMUSG00000049517
3973	7	Q99KD5	Unc45a	101869	ENSMUSG00000030533
583	7	A2AT37	Upf2	326622	ENSMUSG00000043241
2277	7	P70372	Elavl1	15568	ENSMUSG00000040028
1482	7	O08600	Endog	13804	ENSMUSG00000015337
4813	7	Q9WVK8	Cyp46a1	13116	ENSMUSG00000021259
2641	7	Q4VBE8	Wdr18	216156	ENSMUSG00000035754
461	7	P84099	Rpl19	19921	ENSMUSG00000017404
4603	7	Q9JHU9	Isyna1	71780	ENSMUSG00000019139
1754	7	P13562	Gnrh1	14714	ENSMUSG00000015812
4106	7	Q9CQF6	Aasdhppt	67618	ENSMUSG00000025894
3439	7	Q8CCF0	Prpf31	68988	ENSMUSG00000008373
2508	7	Q3U487	Hectd3	76608	ENSMUSG00000046861
4630	7	Q9JJI8	Rpl38	67671	ENSMUSG00000057322
2971	7	Q6PHQ9	Pabpc4	230721	ENSMUSG00000011257
1180	7	E9QM90	Relch	227446	ENSMUSG00000026319
1836	7	P24788	Cdk11b	12537	ENSMUSG00000029062
2320	7	P97379	G3bp2	23881	ENSMUSG00000029405
1876	7	P28867-2	Prkcd	18753	ENSMUSG00000021948
2676	7	Q5RKN9	Capza1	12340	ENSMUSG00000070372
2450	7	Q9R0U0	Srsf10	14105	ENSMUSG00000028676
4419	7	Q9D8C3-2	Alg13	67574	ENSMUSG00000041718
1984	7	P47963	Rpl13	270106	ENSMUSG00000000740
295	7	A0A140T8T7	Col6a5	665033	ENSMUSG00000091345
4213	7	Q9CX66	D10Wsu102e	28109	ENSMUSG00000020255
2217	7	P62855	Rps26-ps1	100042812	ENSMUSG00000059775
2215	7	P62830	LOC100044627	100044627	ENSMUSG00000071415
1667	7	P00342	Ldhc	16833	ENSMUSG00000030851
2452	7	Q69ZS7	Hbs1l	56422	ENSMUSG00000019977
3811	7	Q91W39	Ncoa5	228869	ENSMUSG00000039804
1277	7	F8VPL2	Pik3c2a	18704	ENSMUSG00000030660
2248	7	P63166	Sumo1	22218	ENSMUSG00000026021
1636	7	O88569	Hnrnpa2b1	102642938	ENSMUSG00000004980
423	7	A0A2I3BPG9	Rpl36a-ps1	100043787	ENSMUSG00000060377
1572	7	O54946-2	Dnajb6	23950	ENSMUSG00000029131
166	7	A0A0R4J034	Pdxdc1	94184	ENSMUSG00000022680
1932	7	P39688	Fyn	14360	ENSMUSG00000019843
441	7	Q99LB2	Dhrs4	28200	ENSMUSG00000022210
4056	7	Q9CPQ3	Tomm22	223696	ENSMUSG00000022427
2226	7	P62908	Rps3	27050	ENSMUSG00000030744
649	7	A9Z1V5	Vwa5b1	75718	ENSMUSG00000028753
2383	7	Q04735	Cdk16	18555	ENSMUSG00000031065
2622	7	Q3V4D5	Naa10	56292	ENSMUSG00000031388
2623	7	Q45VK7-2	Dync2h1	110350	ENSMUSG00000047193
2784	7	Q8BTS0	Ddx5	13207	ENSMUSG00000020719
3385	7	Q8C2Q3	Rbm14	56275	ENSMUSG00000006456
256	7	Q7TMK9-2	Syncrip	56403	ENSMUSG00000032423
2189	7	P62281	Rps11	27207	ENSMUSG00000003429
3410	7	Q8C6E0	Cfap36	216618	ENSMUSG00000020462
1255	7	F6ZGN3	Myo18a	360013	ENSMUSG00000000631
1942	7	P42208	2021-09-02	18000	ENSMUSG00000116048
648	7	Q91WB4	Plekhf2	71801	ENSMUSG00000049969
538	7	Q8BG05	Hnrnpa3	229279	ENSMUSG00000059005
3340	7	Q9CYR6	Pgm3	109785	ENSMUSG00000056131
2500	7	Q3U1V6	Uevld	54122	ENSMUSG00000043262
18	7	E9QNN1	Dhx9	13211	ENSMUSG00000042699
292	7	A0A140LJJ5	Akap13	75547	ENSMUSG00000066406
3879	7	Q91Z31-2	Ptbp2	56195	ENSMUSG00000028134
1950	7	P43275	Hist1h1a	80838	ENSMUSG00000049539
695	7	B1AZP2	Dlgap4	228836	ENSMUSG00000061689
1272	7	Q6XZL8	Dot1l	208266	ENSMUSG00000061589
4032	7	Q99MR6	Srrt	83701	ENSMUSG00000037364
2724	7	Q60668	Hnrnpd	11991	ENSMUSG00000000568
4778	7	Q9WTX8	Mad1l1	17120	ENSMUSG00000029554
2752	7	Q61033	Tmpo	21917	ENSMUSG00000019961
1429	7	H3BK65	Eps15	13858	ENSMUSG00000028552
704	7	E9PWR4	Dip2c	208440	ENSMUSG00000048264
4430	7	Q9D8V7	Sec11c	66286	ENSMUSG00000024516
1506	7	O09035	Dbil5	13168	ENSMUSG00000038057
4437	7	Q9D997	Nagk	56174	ENSMUSG00000034744
806	7	P15105	Glul	14645	ENSMUSG00000026473
606	7	Q9EQU5	Set	56086	ENSMUSG00000054766
574	7	Q8C0L0	Tmx4	52837	ENSMUSG00000034723
2454	7	Q3TH73	Ttyh2	117160	ENSMUSG00000034714
2798	7	Q61990	Pcbp2	18521	ENSMUSG00000056851
4445	7	Q9DAE2	Rbmxl2	76572	ENSMUSG00000073894
2671	7	Q5ND04	Hsf5	327992	ENSMUSG00000070345
1035	7	Q3TPX4	Exoc5	105504	ENSMUSG00000061244
721	7	D3Z080	Sorbs2	234214	ENSMUSG00000031626
4035	7	Q99MV7	Rnf17	30054	ENSMUSG00000000365
1606	7	O70310	Nmt1	18107	ENSMUSG00000020936
3941	7	Q99020	Hnrnpab	15384	ENSMUSG00000020358
4171	7	Q9CR95	Necap1	67602	ENSMUSG00000030327
4672	7	Q9JMB7	Piwil1	57749	ENSMUSG00000029423
2225	7	P62900	Rpl31	114641	ENSMUSG00000073702
3279	7	Q8BP67	Rpl24	68193	ENSMUSG00000098274
4407	7	Q9D823	Rpl37rt	100502825	ENSMUSG00000072692
21	7	Q8K019	Bclaf1	72567	ENSMUSG00000037608
339	7	A0A1D5RMI8	Alms1	236266	ENSMUSG00000063810
3767	7	Q8VEK3	Hnrnpu	51810	ENSMUSG00000039630
3267	7	Q8BMK4	Ckap4	216197	ENSMUSG00000046841
1219	7	Q8N9S3	Ahsa2	268390	ENSMUSG00000020288
1773	7	P15864	Hist1h1c	50708	ENSMUSG00000036181
354	7	Q9Z1X4-3	Ilf3	16201	ENSMUSG00000032178
1474	7	M0QWN7	Usp35	244144	ENSMUSG00000035713
1414	7	G5E924	Hnrnpl	15388	ENSMUSG00000015165
1310	7	P05480	Src	20779	ENSMUSG00000027646
3494	7	Q8CIN4	Pak2	224105	ENSMUSG00000022781
1783	7	P17156	Hspa2	15512	ENSMUSG00000059970
529	7	O70311	Nmt2	18108	ENSMUSG00000026643
805	7	Q64213	Sf1	22668	ENSMUSG00000024949
1140	7	Q08EB5	Clasp2	76499	ENSMUSG00000033392
2856	7	Q64442	Sord	20322	ENSMUSG00000027227
3900	7	Q921F4	Hnrnpll	72692	ENSMUSG00000024095
1765	7	P14602	Hspb1	15507	ENSMUSG00000004951
3449	7	Q8CDG1	Piwil2	57746	ENSMUSG00000033644
1837	7	P24815	Hsd3b1	15492	ENSMUSG00000027871
3628	7	Q8R127	Sccpdh	109232	ENSMUSG00000038936
[truncated: 82 more rows]
