# Supplementary material for: Proteomic Profiling Reveals the Molecular Control of Oocyte Maturation
Source: Mol Cell Proteomics. 2022 Dec 7;22(1):100481. doi: 10.1016/j.mcpro.2022.100481 (PMC9823227; doi:10.1016/j.mcpro.2022.100481)
Supplement: Table S3 [file mmc5.xlsx]

## Sheet: maternal factors
proteinGroup	ENTREZID	Symbol	Type	Cluster
Q64368	13164	Dazl	exp	1
Q61142;Q61142-2;Q8K1L2;J3QPU0;A0A0N4SW15;B1B0R2;J3QNQ0;A0A140T8V6	20729	Spin1	exp	1
O70619;J3KMS6;O70518;J3QK00;O70616;O70517;Q3UPR8;J3QMN9	54382	Tcstv1	exp	1
Q6B966;A0A0N4SW95	76858	Nlrp14	exp	1
L7N1W9;Q66X05;A0A1Y7VJD8;A0A1Y7VM62;A0A1Y7VJR6;A0A1Y7VJ74;A0A1Y7VNE6	97895	Nlrp4f	exp	1
Q8C6J9;F6SI62;A0A1B0GSN1;A0A1B0GT18	210045	Nlrp4b	exp	1
Q8C2W3;A0A0J9YV76;A0A0J9YV17	231699	Oas1e	exp	1
Q4G0C7;Q8BHX9	242737	Oog4	exp	1
Q3UX49;S4R2Q0;B1AWY9;A2AGW7;S4R292;B1AWZ0	381590	C87499	exp	1
E9PXM9	382106	Fbxw24	exp	1
Q99J83	11793	Atg5	pre	1
A0A0R4IZW5;P09803	12550	Cdh1	pre	1
Q9R111;D3YU09	14544	Gda	pre	1
P41317	17195	Mbl2	pre	1
D3YW25;O70131;D6RFN5	18081	Ninj1	pre	1
D6RH77;Q6NVF2;Q9Z280;Q9Z280-2;F6WKY8;D3Z2V2;F6QJR6	18805	Pld1	pre	1
P35276;D3YW33;D3YWL1;A2A7Z6;Q9CZT8	19340	Rab3d	pre	1
Q64374	19733	Rgn	pre	1
Q9R0P9	22223	Uchl1	pre	1
Q9WTP2	24066	Spry4	pre	1
Q9WVM1;E9Q9N9;F6WD40;E9Q851	26934	Racgap1	pre	1
P70399;P70399-5;P70399-6;F6ZRL3	27223	Trp53bp1	pre	1
P70698	51797	Ctps	pre	1
Q9JLI8;Q9JLI8-2;A2ACV6	53890	Sart3	pre	1
Q9EPR4;Q9EPR4-2;A2ANL1	54338	Slc23a2	pre	1
Q9QXN5;F6VA44	56727	Miox	pre	1
Q99P30-2;Q99P30;Q99P30-3;Q99P30-5;Q99P30-4	67528	Nudt7	pre	1
D3YZP9;F6SXB0;F7B4D5	76551	Ccdc6	pre	1
Q9ET26;S4R1Z0	81018	Rnf114	pre	1
A0A0R4J1L9;Q5HZI1;A0A0R4J147;Q5HZI1-4;A0A0R4J0N9;E9Q8N4;Q5HZI1-2;Q5HZI1-3;D3Z7B3;D3Z2H5;F6Q593	102103	Mtus1	pre	1
Q9D7X8;A0A0N4SWE8;A0A0N4SVX8	110175	Ggct	pre	1
F8WIY7;Q923Q2;A0A0J9YU82;D3Z418;D3Z5Y1	243362	Stard13	pre	1
Q8BZ20	243771	Parp12	pre	1
Q66X22;D3YWU2;A0A140LHI6	243874	Nlrp9b	pre	1
Q8BGF6;A0A1B0GRZ8	244548	Elmod2	pre	1
E9PXY8;Q6A4J8-2;F8VPX1;Q6A4J8;Q6A4J8-3;G3UWR8;E0CY04	252870	Usp7	pre	1
O55106;F8WH41	268980	Strn	pre	1
Q3UWR2;Q4KL78;P0C7A0	368204	Khdc1a	pre	1
Q8R3W7	403205	Agr3	pre	1
#N/A	66768	Pacrgl	exp	2
Q9Z0L4	12155	Bmp15	exp	2
Q07105	14566	Gdf9	exp	2
Q3UES7;P56280;H3BJA0;H3BJP6;H3BJ18	21432	Tcl1	exp	2
O70552;A0A1L1SVH3	56057	Btg4	exp	2
Q9Z0F3	12049	Bcl2l10	exp	2
Q9D350;G3UX03	71468	Obox1	exp	2
Q925U0;Q925U0-2	170834	Oosp1	exp	2
G5E8D7;D3YTU9	225923	Oosp3	exp	2
O35280;G3UYC5;O35280-2;G3UX84	12649	Chek1	exp	2
P00536;F6UHW1	17451	Mos	exp	2
E9QL04;O88445;Q6P209;A0A140LJ30;A0A140LIP1	20871	Aurkc	exp	2
P20239;Q3UX44;A0A140LIR5	22787	Zp2	exp	2
P10761;F6VD35	22788	Zp3	exp	2
Q80ZX8;Q80ZX8-3;Q80ZX8-2;A0A2I3BPL5	26942	Spag1	exp	2
A6H686;P56844	27380	Tcl1b4	exp	2
A0A0N4SWI3;A0A0N4SUP2;F7D6F6	52372	D6Ertd527e	exp	2
Q3TCJ8;Q3TCJ8-2	52570	Ccdc69	exp	2
Q8VBU8;Q8VBU8-4;G3UWN8;Q8VBU8-2;Q8VBU8-3;G3UWM0;G3UYF0	53325	Banp	exp	2
S4R1N2;Q9JIC3	55947	Dclre1a	exp	2
Q8CFL8	67538	Zswim3	exp	2
Q91XL3;D3YUF9;D3Z411;A0A0J9YUC7;G5E8H4	67883	Uxs1	exp	2
Q9D1Q1	68533	Mphosph6	exp	2
Q3UWE6;Q9D5R2;A0A1Y7VJI5;A0A1Y7VMB5;A0A1Y7VLC8;Q9D721;A0A0A6YX87	69641	Wdr20	exp	2
D3YY91;Q9CWS7	69706	Lrr1	exp	2
Q9D0L1;A0A1Y7VIM9	72114	Zbed3	exp	2
Q3V132	73333	Slc25a31	exp	2
Q8QZY3;K4DID3	73708	Dppa3	exp	2
Q9D4G2;F6UJ67	74377	Hsf2bp	exp	2
Q91YD3;A0A286YDC8;A0A286YCN4	75901	Dcp1a	exp	2
A2AP88;Q8BYK8	78751	Zc3h6	exp	2
Q3UWY1;Q3UWY1-2;Q4VAD2;A2AGW6	100012	Oog3	exp	2
Q8VI95;Q60856	100535	Oas1d	exp	2
B1B0V2;Q3UWZ4	102991	AU022751	exp	2
Q6PB51	104479	Ccdc117	exp	2
Q3UWX6;E0CX49;E9Q3J0	105418	E330034G19Rik	exp	2
Q3UT76	105590	Zfp957	exp	2
B1AVB3;B1AVB5;E9Q796;B1AVB4;B1AVB2;B1AVB1	107815	Scml2	exp	2
Q8VIK3;E0CZ52;Q8VIK3-2;A0A0N4SV54	171506	H1foo	exp	2
Q8VH31;A0A140LIN5	192658	Rfpl4	exp	2
Q3UQV5;Q3UQV5-2;A0A0N4SV97	243574	Kbtbd8	exp	2
Q8BU40;A0A0U1RPM5	243880	Nlrp4a	exp	2
E9PXV9	246792	Obox2	exp	2
G3X9P6;G3UZS7;G3UZE6	252829	Obox5	exp	2
Q3UWZ0	333307	Trim75	exp	2
Q3UX83;Q3UX83-2;F6Q926;A2AIH1	381411	Accsl	exp	2
Q66JT0;A0A0J9YVE7;P47810	381759	Wee2	exp	2
Q5XFR0;B7ZP52	382035	Pabpn1l	exp	2
Q9WUR9;F6TEU8;A2ARF6;A2ARF5	11639	Ak4	pre	2
A2CGA5;O08863;A2CGA3;Q62210;E0CZ68;E0CZ20	11796	Birc3	pre	2
F8VPY0;O35914	12173	Bnc1	pre	2
P15327;D3Z223;D3YUE8;D3YYH3	12183	Bpgm	pre	2
Q9Z1S0	12236	Bub1b	pre	2
Q8CJ27;Q8CJ27-2	12316	Aspm	pre	2
Q62010;E9Q099	12659	Ovgp1	pre	2
P22935;P62965	12904	Crabp2	pre	2
P56546-2;P56546;Q91YZ2;E9PWQ9;E9Q0T4	13017	Ctbp2	pre	2
Q61502;E9Q011	13559	E2f5	pre	2
F8VPT6;P97366;E9PWR7;Q3TMK4;E9Q9B1	14020	Evi5	pre	2
Q61188;Q6AXH7;D3Z774;Q61188-2;E9PWK3;A0A0N4SUQ7	14056	Ezh2	pre	2
P46656;A0A1L1STP5	14148	Fdx1	pre	2
P48760-3;P48760;P48760-4;P48760-5;P48760-2;A2AK70;A0A0A6YX96	14287	Fpgs	pre	2
Q05915	14528	Gch1	pre	2
Q99M54;D3Z3H6;D3YZ81;D3YXE3	14793	Cdca3	pre	2
Q61730-3;E9Q6I2;Q61730;Q61730-2;G3UY13	16180	Il1rap	pre	2
Q6P9P6	16551	Kif11	pre	2
P33174;E9PX57;B1AQZ2;P28741;Q3UI47;Q3TET1	16571	Kif4	pre	2
E9QN70;P02469	16777	Lamb1	pre	2
Q3UTC9;O35618;A0A087WRX7;A0A087WQ90;A0A087WQ20;A0A087WQP2;O35618-2	17248	Mdm4	pre	2
O54826;A2AS70;A2AS72	17354	Mllt10	pre	2
P11214	18791	Plat	pre	2
P97329	19348	Kif20a	pre	2
P97440;Q3V2L1;A0A0J9YV40;Q8K2W7;D3Z1S0	20492	Slbp	pre	2
P97477-2;P97477	20878	Aurka	pre	2
Q9Z1B8	21652	Phf1	pre	2
G3UWG2;Q60610;E9Q2Y4;E9Q1R7;A0A286YDE6;Q91X46-2;Q91X46-3;Q91X46	21844	Tiam1	pre	2
Q9R1X4;Q9R1X4-2;Q9R1X4-6;Q9R1X4-3;H7BX89	21853	Timeless	pre	2
O70546-2;O70546;A0A286YD05;G3X9F2;P79457;E9PWW8;Q3UQE8;E9Q504;A0A286YDX1	22289	Kdm6a	pre	2
Q9R1C0	24074	Taf7	pre	2
Q9QYM8	26886	Cenph	pre	2
A2AUM0;Q9QZ05;A2AUM1;Q9QZ05-3;Q9QZ05-2;A2AUM2;Q9QZ05-4;A2AUL9;Q9QZ05-6;Q9QZ05-5	27103	Eif2ak4	pre	2
Q9R0Q1;Q9R0Q1-2;Q9R0Q1-3;G3UYC6	27359	Sytl4	pre	2
Q8C7E7;A0A0J9YUR6	52331	Stbd1	pre	2
P61087;A0A0J9YUI1;D3Z4U3;A0A0J9YU07;Q3V3R8;A0A0J9YUR9;F8WIC2	53323	Ube2k	pre	2
Q7TME2	54141	Spag5	pre	2
Q9Z1B5	56150	Mad2l1	pre	2
Q6PA06;E9QND8;Q6PA06-2;A0A1Y7VJ85	56298	Atl2	pre	2
Q9D0P7;A2AEF3	56742	Psrc1	pre	2
O88513;H3BLK4;H3BJJ1	57441	Gmnn	pre	2
O88574	60406	Sap30	pre	2
Q8BPY9	60530	Fignl1	pre	2
E9PWN0;Q99PI5;Q99PI5-2;E9QKQ5;Q91ZP3;A0A1Y7VLN4;Q91ZP3-2;D6RH34;F6VTY5	64898	Lpin2	pre	2
Q9CRB9;D3Z0L4;Q9D9P1;F6QFL0;S4R238	66075	Chchd3	pre	2
Q8BQ47;D3Z0T5	66455	Cnpy4	pre	2
Q91VH2	66616	Snx9	pre	2
Q9DBB5;H3BJN7	66892	Eif4e3	pre	2
Q9DBJ3	66898	Baiap2l1	pre	2
Q99P69;Q99P69-2;A0A0A6YW74	66977	Nuf2	pre	2
Q9D0F1	67052	Ndc80	pre	2
Q8C0P0;Q8C0P0-2	67121	Mastl	pre	2
Q8R4E9	67177	Cdt1	pre	2
Q9CQ37;A0A286YCR4	67196	Ube2t	pre	2
Q5U425;Q91X57	67238	Fam220a	pre	2
Q9CR33	67729	Mansc1	pre	2
Q9D5T0	67979	Atad1	pre	2
D3Z030;Q6EDY6;Q6EDY6-3;F7AI27	68732	Carmil1	pre	2
Q8K298;A0A1L1SS34	68743	Anln	pre	2
Q91YR7;Q91YR7-2	68879	Prpf6	pre	2
Q9CWU9;A0A1W2P6V2	69736	Nup37	pre	2
D3Z2E9;Q9D882;D3YYX8;D3Z7G3;F8WHN9	69894	Fam241b	pre	2
Q923A2	70385	Spdl1	pre	2
Q3U3N0;Q3U3N0-2;Q3U3N0-3	70427	Mier2	pre	2
Q99NA9	71041	Pcgf6	pre	2
Q3UJD6;J3KMM1;Q3UJD6-2;A0A0A6YWX1;E9Q9M5;A0A0A6YWN9;A0A0A6YX42;A0A0A6YXT9	71472	Usp19	pre	2
A2APB8	72119	Tpx2	pre	2
Q8C5P7;D3YVM3	72148	Tdrp	pre	2
Q9CZV8-3;Q9CZV8;Q9CZV8-4;A2A536;A2A550	72194	Fbxl20	pre	2
Q8K1N4;Q8K1N4-2	72572	Spats2	pre	2
Q921X9	72599	Pdia5	pre	2
Q9CZP3	72611	Zfp655	pre	2
Q922S8;Q3TTL2	73804	Kif2c	pre	2
Q8BT07;Q8BT07-2	74107	Cep55	pre	2
Q8C080;Q3TLM7;Q8BLP0	74718	Snx16	pre	2
A0A0N4SW93;Q7TPS5;E9Q026;Q7TPS5-2;Q7TPS5-3;A0A0N4SVN0;A0A0N4SW58;A0A0N4SW69	74741	C2cd5	pre	2
A0A0A0MQ95;S4R248;S4R203;S4R221;Q8C0D4;B2RUJ8;S4R1B0;S4R2V0	75415	Arhgap12	pre	2
Q9D4H9-2;G5E8S0;Q9D4H9;Q9D4H9-3;F6TN92	75725	Phf14	pre	2
Q3TLR7-2;Q3TLR7;Q3TLR7-4;A0A0A6YVQ5	76843	Dtl	pre	2
Q9EQY0;Q9EQY0-2	78943	Ern1	pre	2
Q8BX22;Q8BX22-2;Q8BX22-3;A2AUZ7;Q6P5E3;Q9ER74;Q62255;Q62255-2;A2AUZ6	99377	Sall4	pre	2
A2RSX9;G5E8V9;E9Q3G5;E9QAY5	99889	Arfip1	pre	2
E9Q8I7;E9PZN0;E9Q3K1	100978	Nfxl1	pre	2
Q6PD29;Q6PD29-2	101023	Zfp513	pre	2
Q8BGF7;Q8BGF7-2;Q8BGF7-3;Q8BGF7-4	103135	Pan2	pre	2
G5E828;B2RR53;Q8VDS7;Q8VDS7-2;A0A087WSK9;A0A0R4J2C9;Q8VDS7-1	103268	Cep57l1	pre	2
Q6P5G3;Q6P5G3-2;A2ABG6;Q5NC75	103537	Mbtd1	pre	2
Q9JIS3	170748	Smco4	pre	2
Q9QYR7;Q9QYR7-2;Q6Q2Z6	171281	Acot3	pre	2
G5E8C2;E9PYD7;A0A2I3BQ98	211255	Kbtbd7	pre	2
Q91WS7	211896	Depdc7	pre	2
Q8K0H7	212980	Slc45a3	pre	2
Q8CFE4;G5E8J9;Q8CFE4-2;Q80UY7	213326	Scyl2	pre	2
Q8C6L5;D3Z5R0	214763	Cgas	pre	2
E9Q9F9;Q6GQV7;D3YZE7;H3BJ09	214764	Edrf1	pre	2
Q569L8	219103	Cenpj	pre	2
Q3UVK0;F6TQS9;Q3UVK0-2;G8JL46	226090	Ermp1	pre	2
Q5DTU0-2;Q5DTU0;A0A0R4J1L6	226250	Afap1l2	pre	2
F6VAN0	226641	Atf6	pre	2
A2AJW4	228966	Ppp1r3d	pre	2
E9QKK1;Q6RT24;A0A0G2JG58	229841	Cenpe	pre	2
Q8VEG6;Q8VEG6-2;Q8VEG6-3;D3YXZ0	231464	Cnot6l	pre	2
Q8R1M0;A0A0N4SWG0	232210	Hmces	pre	2
G3UW86;Q99K43;G3UWQ7;G3UXT4;G3UYX6;G3UXB1;G3UYZ3;G3UZL8	233406	Prc1	pre	2
Q8BLH7;Q924X6;B1AXJ4;B1AXJ5;B1AXJ3;Q924X6-2;F6YZZ8;B1AXJ6	233876	Hirip3	pre	2
Q8BWQ4	234728	Cmtr2	pre	2
Q5I043;Q5I043-2;A0A1L1SUC4	235323	Usp28	pre	2
Q80WE4;Q80WE4-4;Q80WE4-3;Q80WE4-2;A0A286YCY2;A0A286YCI2;A0A286YCJ8	240641	Kif20b	pre	2
P24860;G3UY65;Q68EM3	268697	Ccnb1	pre	2
A0A1B0GSX7;Q6PFD9;A0A140T8J8;B2RQL0;A0A1B0GRA7;A0A1B0GRB5;A0A1B0GS62	269966	Nup98	pre	2
Q8BTF7	319583	Lig4	pre	2
Q7TMY7;Q7TMY7-2;B2KGD7	320727	Ipo8	pre	2
E9Q2Z1;E9Q2Z1-2	330409	Cecr2	pre	2
Q6PEE3;D3Z2A4;D6RFP5;D3YVM0;D6RFN4;D3YXX2;D3Z0X2	382985	Rrm2b	pre	2
B9EJR8;B2RY24	433956	Daf5	pre	2
A0A0R4J212;O35177	18003	Nedd9	pre	3
G5E8G6;P21271;G3X9Y9;P21271-3;D3Z135;A0A1L1SUF0	17919	Myo5b	exp	3
Q5XG67	382156	Fbxw22	exp	3
P51656	15485	Hsd17b1	pre	3
Q9QXX0	16449	Jag1	pre	3
Q61009;Q61009-2	20778	Scarb1	pre	3
Q8BWR8	52428	Rhpn2	pre	3
E9PYH4;Q505B8;Q505B8-2	71846	Syce2	pre	3
Q8VE94	104943	Fam110c	pre	3
Q99MD6;G3X8P6;D3Z0H7	232223	Txnrd3	pre	3
A0A1Y7VM49;P56840	27379	Tcl1b1	exp	4
Q07139;Q07139-2;H3BL29;H3BIW1;H3BK10	13605	Ect2	pre	4
P33215;P33215-2;A0A1L1SUM9	17997	Nedd1	pre	4
Q9ERD7;A0A1D5RM76	22152	Tubb3	pre	4
Q9CRY7	66569	Gdpd1	pre	4
E9QMB7;Q8CES0;Q8CES0-2;F6QNU4	70646	a30	pre	4
Q9EPS3	93683	Glce	pre	4
Q7TPZ8	109697	Cpa1	pre	4
Q8VIH1;G3UWN1	18291	Nobox	exp	5
Q6ZQA6;A0A0A6YX40	78908	Igsf3	exp	5
Q3UX61;Q9CQX6	97243	a11	exp	5
Q8VI97;E9Q326	246729	Oas1h	exp	5
O08715-4;O08715;O08715-6;O08715-3;O08715-5;O08715-2	11640	Akap1	pre	5
Q64378;B8JJC2	14229	Fkbp5	pre	5
Q62176;D3Z4I3;G3UWX7;G3UXN1;G3UWQ8;G3UXG4	56190	Rbm38	pre	5
Q9DBB4;E9PZ53	66897	a16	pre	5
Q9JI59;Q9CWD9	67374	Jam2	pre	5
A0A1Y7VJT0;A0A1Y7VNH4;Q8VCM3;A0A1Y7VLE1;A0A1Y7VIQ0	68520	Zfyve21	pre	5
Q9D2Z1;A0A140LJ85	71601	Ceacam20	pre	5
G3UWC2;Q9CZR2;O35409;Q0VDM6;E9PV01;E9Q049	72560	alad2	pre	5
F6SXE5;D3YV29;Q9DAN6;D3YUE6;D3YWV9	74174	Gtsf1	pre	5
Q9D2F1	77632	Pramef12	pre	5
Q91WT7	105387	Akr1c14	pre	5
P60330	105988	Espl1	pre	5
Q8C145;D3Z7N4	106957	Slc39a6	pre	5
Q8R3L5;Q8R3L5-2;D3YXA8	108116	Slco3a1	pre	5
Q924S2;P11928;Q8K469;Q05BJ7	114643	Oas1c	pre	5
Q8C788;Q91ZR2	170625	Snx18	pre	5
Q6P5F6;A0A087WQF7;A0A087WRC8	227059	Slc39a10	pre	5
Q91Z46;Q91Z46-2;G3UX16	235584	Dusp7	pre	5
P59280;A2AH60;A2AH59;D6REH9	246293	Klhl8	pre	5
Q64GA5-2;Q64GA5;Q58Y75;A0A087WS55	232889	Pla2g4c	exp	6
Q80SU3;A0A0J9YU98	317755	Zar1	exp	6
Q01279;Q9WVF5	13649	Egfr	pre	6
B1AXZ5;B1AXZ4;B1AXZ6;Q80Y51;Q60899;Q3UR02;Q80UJ0;B1AXZ0;Q61701;A2A9S0;Q8BVA9;A2A9R6;A2A9R8;A2A9S2;Q61701-2;A2A9S3;Q60900;Q60900-2;A0A1L1SS95;A2A9R4;A0A1L1SUG6;H3BLG7;A2A9R5;A2A9S1;B1AXZ3	15569	Elavl2	pre	6
P14873;A2ARP8;Q9QYR6-2;Q9QYR6	17755	Map1b	pre	6
Q62468	22349	Vil1	pre	6
Q6NXJ0	52357	Wwc2	pre	6
Q3UXL1;G3XA14;E0CYR9;P70694;Q8K023;Q91WR5;Q8K023-2;A0A1Y7VLH1;D3Z3P8;A0A1Y7VNR7	70861	Akr1cl	pre	6
Q8VC52;A0A1L1SVH5;Q9CWY6;A0A1L1SRM3	71973	Rbpms2	pre	6
Q8VD46;D6RFV1	74068	Asz1	pre	6
Q9EP71;A0A2I3BPY7	75646	Rai14	pre	6
Q9WVB3;D3Z5E1;D3YV26;D6RI70	114606	Tle6	pre	6
F8WGU3;Q3US41-2;Q3US41;Q3US41-5;Z4YJI3;Q3US41-3;Q3US41-4;Z4YMQ5;Z4YMV4;Q8K0G8;D3Z139	207920	Esrp1	pre	6
D3Z7B5;Q8BWY9;D6RGL3	224171	Cip2a	pre	6
Q8VC34;Q8VC34-2;Q8VC34-3;Q8VC34-5;Q8VC34-4;A0A0G2JDU8	231571	Rpap2	pre	6
Q8BHK9	236930	Ercc6l	pre	6
Q99MV7;Q99MV7-2;Q99MV7-4	30054	Rnf17	exp	7
Q9JMB7;Q9JMB7-2;A0A0G2JEK6	57749	Piwil1	exp	7
A0A0A6YX17;Q9CWU0;A0A087WQS9;Q9CWU0-2;A0A0U1RNL0;D3YZI6;A0A0U1RNP6	71981	Tdrd12	exp	7
H7BX21;Q6P902	213272	Txndc2	exp	7
Q6HA09;Q6HA09-2;Q6HA09-3;Q6HA09-4;Q6HA09-5;Q6HA09-6;A2ARG6	215095	Astl	exp	7
Q5ND04	327992	Hsf5	exp	7
Q3V086;Q61496	13206	Ddx4	pre	7
J3QNW0	13433	Dnmt1	pre	7
P24815	15492	Hsd3b1	pre	7
O70311;A2AJH3;F7APP3	18108	Nmt2	pre	7
O35382;Q9CXE1;Q8C391	20336	Exoc4	pre	7
P18828;P18828-2;E0CYT6	20969	Sdc1	pre	7
P35761;P35761-2;Q3TPW2;A0A087WPS8	22137	Ttk	pre	7
Q9CX66	28109	D10Wsu102e	pre	7
Q69ZS7;Q3TGM7;Q69ZS7-2;L7N209;Q69ZS7-3;A0A1W2P833;J3KMK0;A0A1W2P6V8	56422	Hbs1l	pre	7
A0A0R4J034;Q99K01-2;Q99K01-4;Q99K01;Q99K01-3;D3YZA7;Q99K01-5	94184	Pdxdc1	pre	7
E9QQ38;F8WIJ5;F8WHP5;Q80YA3;Q80YA3-2;D6RH62;G3UVX0;A0A2I3BQ73;G3UWN4	114874	Ddhd1	pre	7
Q9CPN8;O88477	140488	Igf2bp3	pre	7
A0A1D5RMI8;Q8K4E0;Q8K4E0-2	236266	Alms1	pre	7
Q8BM41	241846	Lsm14b	pre	7
Q5SF07;Q5SF07-2;A6X8Z3	319765	Igf2bp2	pre	7
Q3UMF0;Q3UMF0-3;B1AZ20	319876	Cobll1	pre	7
Q9R1M5;Q9R1M5-3;Q9R1M5-2;Q9R1M5-6;Q9R1M5-4;Q9R1M5-7;Q9R1M5-8	23968	Nlrp5	exp	NA
#N/A	66598	3110001I22Rik	exp	NA
Q8R4I4;E0CYD4	71828	Gtf2a1l	exp	NA
Q3TKR3	83564	Nlrp4c	exp	NA
Q2VPA6;Q2VPA6-2;F7DCU7;Q2VPA6-3	191578	Helq	exp	NA
A2A8N2;A6PWA4;A6PWA5;M0QWU7	194227	Gm13023	exp	NA
Q8BG92;A0A1W2P7U8;Q8BG92-2;Q9D4C9	215890	Clvs2	exp	NA
Q80WT5;Q80WT5-2;H3BJH7;H3BKM5;H3BIZ9	216549	Aftph	exp	NA
Q4FZG8;D6RCH7	225922	Oosp2	exp	NA
D3Z7F5;E9QKM4;Q66X03;A0A0R4J1M2;Q66X03-2;D3YYQ3	233001	Nlrp9a	exp	NA
Q6ZQ08-4;Q6ZQ08;Q6ZQ08-2;A0A1D5RMJ8;B7ZWL1;A0A1D5RMD8;A0A1D5RML9;Q6ZQ08-3;A0A1D5RM04;A0A1D5RM03;A0A1D5RMB6	234594	Cnot1	exp	NA
Q8C2W8;A0A0G2JEJ2	235612	Fbxw19	exp	NA
Q8BFU0	239405	Rspo2	exp	NA
A6PWY4;A6PWY4-2;A6PWY4-3;Z4YK23	241627	Wdr76	exp	NA
Q8K3V4;A2AMU1	242726	Padi6	exp	NA
Q497Z0	320083	Fbxw16	exp	NA
Q66X01;Q66X01-2	330490	Nlrp9c	exp	NA
A2A8N0;A6PWA3;A2A961	381569	Gm13084	exp	NA
C0LLJ0-2;C0LLJ0;D3Z2P7;D3Z0I2	381686	Kp7	exp	NA
Q66X19	446099	Nlrp4e	exp	NA
Q3TSA9	546161	Fbxw18	exp	NA
E9Q8A4;Q3UPQ4;A0A0G2JFZ2;A0A0G2JFY8;A0A0G2JFD3	668758	Fbxw28	exp	NA
P55264;P55264-2;A0A286YCD7;A0A286YCN3	11534	Adk	pre	NA
P18581-2;E9QJY0;P18581	11988	Slc7a2	pre	NA
P48754	12189	Brca1	pre	NA
Q923T9;Q923T9-2;Q923T9-3;A0A286YCB8;A0A286YCW8;Q5SVJ0;Q5SVI1;Q68EG2;P28652;Q5SVI2;Q5SVI0;Q5SVI3;Q5SVJ1;Q5SVI9	12325	Camk2g	pre	NA
P19437	12482	Ms4a1	pre	NA
P15116;D3YYT0;P39038	12558	Cdh2	pre	NA
Q63ZW7;Q63ZW7-2;A2ADS6;Q63ZW7-6;A2ADS8;Q63ZW7-3;Q63ZW7-4;F6RSZ8;Q63ZW7-5;A2ADT1	12695	Patj	pre	NA
B1ATV0;Q9WVD4;Q61418;A0A1B0GT29;Q3LRV6	12728	Clcn5	pre	NA
P97784	12952	Cry1	pre	NA
A0A0R4J104;P98078;E9QL31;P98078-2;F6TQN9;P98078-3;Q3TRE6;E9PX84;E0CXT5;Q9DCE6;E0CZ53;E0CYJ2	13132	Dab2	pre	NA
Q61475	13136	Cd55	pre	NA
P61458;A0A1W2P7A4	13180	Pcbd1	pre	NA
Q8CHU3;J3QNT7;Q5NCM5;Q8CHU3-2;Q5NCM6;F7CUV7;F7CD65;A8Y5D4	13855	Epn2	pre	NA
Q08509;Q3UGL1;D3Z5I5;D3Z7F4	13860	Eps8	pre	NA
O88741;Q8VE33;Q3USC7;A2A5H8;O88741-2;A0A087WQZ4	14545	Gdap1	pre	NA
Q149F3;F7CE88	14853	Gspt2	pre	NA
P01898;Q05A75;P01902;G3UZL7	15007	H2-Q10	pre	NA
P52927;Q6NSP9	15364	Hmga2	pre	NA
O88736;Q8C5N9	15490	Hsd17b7	pre	NA
Q04997	16322	Inha	pre	NA
O54890	16416	Itgb3	pre	NA
Q99M73	16680	Krt84	pre	NA
A0A087WNU6;G5E8E1;A0A087WPK3;E9Q9T1;Q3UZ39-2;A0A087WSF5	16978	Lrrfip1	pre	NA
Q99PM0;P55002	17150	Mfap2	pre	NA
P06801;Q3TQP6	17436	Me1	pre	NA
P47945	17752	Mt4	pre	NA
Q8VDF2;E9Q5Y5;Q7TMI3;Q7TMI3-2	18140	Uhrf1	pre	7
Q62101;Q5FWX6;Q8K1Y2;D3Z6I0;Q8BZ03;Q69ZM6;Q69ZM6-2;Q69ZM6-3;E9Q341;Q9QUK0;Q9QUK0-2;Q8BLF2-6;Q8BLF2-4;Q8CEQ0;B1AU42	18760	Prkd1	pre	NA
Q07832;A0A0U1RNM9;A0A0U1RQ54	18817	Plk1	pre	NA
Q62172	19765	Ralbp1	pre	NA
Q61263;A0A087WNN8	20652	Soat1	pre	NA
O88413;A0A0N4SVN5;A0A0R4J1P1	22158	Tulp3	pre	NA
A0A140LJ69;E9Q263;Q9Z1N9;Q9Z1N9-3;Q9Z1N9-2;A0A140LHX5;Q8K0T7;H3BJZ7;Q4KUS2;F6X605;H3BJL3	22249	Unc13b	pre	NA
P46938;P46938-2;G3UYW7;G3UYV4;G3UY62;G3UYA6	22601	Yap1	pre	NA
Q62005;F7CW32	22786	Zp1	pre	NA
O54946;F6YRQ2	23950	Djb6	pre	7
A0A1Y7VIR0	26931	Ppp2r5c	pre	NA
Q9JMK2;Q9DC28;Q9DC28-2;Q3TYE1;F7A4U8;A8Y2Z9;A8Y2Z5	27373	Csnk1e	pre	NA
Q9ER39	30931	Tor1a	pre	NA
Q9QUJ7;Q9QUJ7-2	50790	Acsl4	pre	NA
Q9D9Z1;A3KGG8;F7BE71;H3BKK2;A3KGG6;H3BKV9	51944	Knstrn	pre	NA
Q80W00;Q80W00-2	52040	Ppp1r10	pre	NA
Q9CWN7	52846	Cnot11	pre	NA
E9PWG6	54392	Ncapg	pre	NA
Q9JL04;A0A0A6YY57	54418	Fmn2	pre	NA
G5E8E0;Q9QZB0	56533	Rgs17	pre	NA
A0A140LHH8;A0A1L1SS37;A0A140LI64	57752	Tacc2	pre	NA
Q9QXC1;Q6YJU1	59083	Fetub	pre	NA
P56390;Q3UNC9;P61025;V9GWZ0	66197	Cks2	pre	NA
Q9DAP7	66929	Asf1b	pre	NA
Q9CYC5;A2ACV5	66934	Dsn1	pre	NA
E9QK39;A2CEE7;E9PUP0;Q7TPS0;A2CEE5;Q7TPS0-3;A2CEE6;Q7TPS0-2;B2GVN8;B1B0X1;A2CEE8;E9Q1Q1;E9QLW6;B1AST7;Q60592;B1AST8;Q9R1L5;E9Q8S5;Q3U214;A0A1D5RM97;E9Q1M8;Q811L6-2;E9Q4Q9;E9Q6G0;E9Q6Q5;B1B0X2;B1B0X3	67071	Rps6ka6	pre	NA
A2A9M4;Q8R1A4;A2A9M5;Q8R1A4-2;E9PX48;A0A0U1RNK7;A0A0U1RNY4;F6ZJ55;A2AW79	67299	Dock7	pre	NA
Q80TF4-3;Q80TF4;Q80TF4-2;Q80TF4-4;Q80TF4-5;Q6ZPT1	67455	Klhl13	pre	NA
Q9CPY3;Q9CPY3-2	67849	Cdca5	pre	NA
Q9D7J9	67856	Echdc3	pre	NA
Q9CWE6	67968	Ooep	pre	NA
Q8VCU0	68737	Angel1	pre	NA
Q3USZ8	68861	Dipk2a	pre	NA
Q5SWY7	69640	Fam83g	pre	NA
Q9D6W7	69655	Cd164l2	pre	NA
P62069;D3YVU0;Q9D9M2;Q9D9M2-2;D3YVJ5	69727	Usp46	pre	NA
Q9D084;A0A140T8U2;A6PWQ1;A6PWQ2;Q9D084-2	69928	Cenps	pre	NA
E9Q4Y4	70799	Cep192	pre	NA
A0A1L1SRH8;A0A0R4J234;Q9D2Z4;A0A1L1ST73	71599	Senp8	pre	NA
Q6P5C5	71726	Smug1	pre	NA
Q8VED8;A0A1L1STM0	71804	Mtfr2	pre	NA
A0A1L1SRP4	71819	Kif23	pre	2
Q66JT1;A0A140LI19	72267	Lrrc8e	pre	NA
A2AVJ5;F6VRG5;B0R106;B0R105;B0R102	72446	Prr5l	pre	NA
G3X8X1;Q8VE09;E9PV21	72747	Ttc39c	pre	NA
Q8BGG7;Q8BGG7-2;D3YVT5;H3BJB9	72828	Ubash3b	pre	NA
Q91ZV3	73379	Dcbld2	pre	NA
Q8BH66;A0A1Y7VLD6	73991	Atl1	pre	NA
Q8R3P2;A0A0R4IZY1;Q8R3P2-3;A0A0G2JDR7	74198	Dtx2	pre	NA
Q76LS9;Q76LS9-2;Q76LS9-3;Q6PDI6;A0A1L1STF0;Q6PDI6-2	75007	Mindy1	pre	NA
Q91WR8	75512	Gpx6	pre	NA
Q3TUU5;D3Z094;D3Z1S9;D3Z7L3	75623	Tex30	pre	NA
Q99MW1;E9Q260;E9PWQ6;O35136;O35136-2;F6QH34	77485	Stk31	pre	NA
Q9ERD6;Q9ERD6-4;Q9ERD6-3;Q8C134;A0A087WQU0;A0A087WQ61;Q9ERD6-2;A0A087WPL3;A0A0A6YXI6;A0A087WQA4	78255	Ralgps2	pre	NA
Q99KR6;A0A0G2JGK8	80751	Rnf34	pre	NA
Q99J23;A2A5D6	80860	Ghdc	pre	NA
Q3V1H1	80986	Ckap2	pre	NA
Q8K3Y3;H3BK51;H3BL11;H3BLC6	83557	Lin28a	pre	NA
Q8R5H6;Q8VHI6	83767	Wasf1	pre	NA
A5D6P2;G3XA13;Q99NH2;E0CXL4;Q99NH2-2;E0CZE2;E0CX45;F6UGU7;A0A0R4J1Y4;Q99NH2-4;F6S7Z1;B7ZNY3;E0CY24;E0CZ83;E0CXR8;F6TSJ9;Q99NH2-3;E9PYJ2;Q99NH2-5;Q4JJC0;F6URI7;F6TB42	93742	Pard3	pre	NA
Q8R197	99035	Olah	pre	NA
Q3UN04	100756	Usp30	pre	NA
Q3V0K9;D3Z6J7	102502	Pls1	pre	NA
Q8K1K4	102920	Cenpi	pre	NA
Q8VCK3;P83887	103768	Tubg2	pre	NA
Q3U5C7	106042	Prickle1	pre	NA
Q3UWL8;E9Q6U4;Q6P0X1;E9Q8R1;E9Q4Q8	109054	Pfdn4	pre	NA
Q99MZ7;Q3UXD9;D6RHN4;D6RIP0	111175	Pecr	pre	NA
P58069	114713	Rasa2	pre	NA
P58801;V9GXY4;P08414;Q8BGR3	192656	Ripk2	pre	NA
Q8C3Y4;A0A0G2JFE7;Q6P5B0	208628	Kntc1	pre	NA
Q8BTY8;Q8BTY8-2;Q8BTY8-3;Q8BTY8-4	212986	Scfd2	pre	NA
A0A1L1SSA4;Q5DU05;Q5DU05-3;D3YVU3;Q5DU05-2;A0A1L1SUF9;F7AUV3	214552	Cep164	pre	NA
Q80WQ6	217344	Rhbdf2	pre	NA
Q7TT50;A0A1D5RLQ9;E9PVY0;Q3UU96;D3YYN8;H7BX44;Q3UU96-2;A0A1Y7VM95;A0A1Y7VKD5;F6Q5A5;F6S5Z6;F6YZJ7;P54265-8;P54265;P54265-9;P54265-3;E9Q6J9;P54265-2;D6RI32;P54265-10;P54265-7;P54265-5;P54265-6;P54265-4;A0A1Y7VLI0	217866	Cdc42bpb	pre	NA
Q8C0Q9;Q8C0Q9-2;Q8C0Q9-3;A0A1Y7VJI0	217944	Rapgef5	pre	NA
P0C242	218630	Ccno	pre	NA
F6Y616;Q8VE62;D3Z3J6;G3UYE5;G3UZ67;G3UZH8;G3UZS6	218693	Paip1	pre	NA
Q4FZG7	223262	Timm8a2	pre	NA
Q8QZT4	224912	Crb3	pre	NA
Q76LL6;Q76LL6-4;Q76LL6-2;Q76LL6-3	225288	Fhod3	pre	NA
Q8C341-2;Q8C341;A0A0A6YX94	226551	Suco	pre	NA
Q66JY6;F6V695	230098	Arhgef39	pre	NA
Q3UZV7;Q3UZV7-2;Q3UZV7-3;E9PUJ3;Q3UZV7-5;Q3UZV7-6;Q3UZV7-7;Q3UZV7-4	231014	9330182L06Rik	pre	NA
Q8C790;Q8C790-2;D3YVA9	231946	Fam221a	pre	NA
G3X8R7	232784	Zfp212	pre	NA
Q8C129	240028	Lnpep	pre	NA
H3BL08;Q8C172	241447	Cers6	pre	NA
Q8CDF7;A2AQ12	241624	Exd1	pre	NA
Q5RJH2;E9PV86	244049	Mctp2	pre	NA
Q8BN58;Q8BN58-3;E9Q642;Q8BN58-2;F6XG99;F6ZDY5	268970	Arhgap28	pre	NA
Q8BVG8;A0A140LIC7	269854	t14	pre	NA
Q5H8C4-2;Q5H8C4;A0A286YCT3;A0A286YCC3	271564	Vps13a	pre	NA
Q6ZWQ0;E9QP46	319565	Syne2	pre	NA
Q8BI38;Q3UWS5;A0A0G2JFJ9	320082	Fbxw21	pre	NA
Q5DU31-2;Q5DU31;Q5DU31-3;D3YVQ1;Q3UX69;D3Z0U6	320495	Ipcef1	pre	NA
Q8BW66	328258	Slc25a48	pre	NA
Q8BHN1;Q8BHN1-3;Q8BHN1-2;A2AFJ4;Q8VBT1	353170	Txlng	pre	NA
F8VQ29;Q3UQP1	404710	Iqgap3	pre	NA
Q571B6;Q571B6-2;A0A140LI61	434204	Whamm	pre	NA
