# Supplementary material for: Proteomic Profiling Reveals the Molecular Control of Oocyte Maturation
Source: Mol Cell Proteomics. 2022 Dec 7;22(1):100481. doi: 10.1016/j.mcpro.2022.100481 (PMC9823227; doi:10.1016/j.mcpro.2022.100481)
Supplement: Table S4 [file mmc6.xlsx]

## Sheet: Sheet1
Symbol	Function	Modification	Diff2	Writer eraser or chromatin remodeller	protein level
Actl6a	Chromatin remodeling cofactor	Chromatin remodeling		chromatin remodeller
Anp32a	Chromatin remodeling cofactor	Chromatin remodeling		chromatin remodeller
Aurka	Histone modification write	Histone phosphorylation	1	epigenetic writer	up
Atrx	Chromatin remodeling	Chromatin remodeling	1	chromatin remodeller	up
Babam1	Histone modification erase cofactor	Histone deubiquitination		epigenetic eraser
Banp	Histone modification erase cofactor	Histone deacetylation	1	epigenetic eraser	up
Brcc3	Histone modification erase	Histone deubiquitination		epigenetic eraser
Btaf1	His acetrans	Histone acetylation		epigenetic writer
Carm1	His metrans	Histone methylation		epigenetic writer
Cdc73	Histone modification write cofactor	Histone methylation		epigenetic writer
Cdk1	Histone modification write	Histone phosphorylation		epigenetic writer
Cdk2	Histone modification write	Histone phosphorylation		epigenetic writer
Chaf1a	Chromatin remodeling	Chromatin remodeling		chromatin remodeller
Chaf1b	Chromatin remodeling	Chromatin remodeling		chromatin remodeller
Chd1l	Chromatin remodeling	Chromatin remodeling		chromatin remodeller
Chd7	Chromatin remodeling	Chromatin remodeling		chromatin remodeller
Cdk5	Histone modification write	Histone phosphorylation		epigenetic writer
Ctbp1	Chromatin remodeling	Chromatin remodeling		chromatin remodeller
Chek1	Histone modification write	Histone phosphorylation	1	epigenetic writer	up
Cul1	Chromatin remodeling cofactor	Chromatin remodeling		chromatin remodeller
Cul2	Chromatin remodeling cofactor	Chromatin remodeling		chromatin remodeller
Ctbp2	Histone modification write cofactor	Histone methylation	1	epigenetic writer	up
Cul3	Histone modification write	Histone ubiquitination		epigenetic writer
Cul4a	Histone modification write	Histone ubiquitination		epigenetic writer
Cul4b	Histone modification write	Histone ubiquitination		epigenetic writer
Ddb1	Histone modification write	Histone ubiquitination		epigenetic writer
Dek	Chromatin remodeling	Chromatin remodeling		chromatin remodeller
Ddb2	Histone modification write cofactor	Histone ubiquitination		epigenetic writer
Dnmt1	DNA metrans	DNA methylation	1	epigenetic writer	down
Dnmt3a	DNA modification	DNA methylation		epigenetic writer
Dot1l	His metrans	Histone methylation		epigenetic writer
Dpy30	Histone modification write cofactor	Histone methylation	1	epigenetic writer	up
Elp2	Histone modification write cofactor	Histone acetylation		epigenetic writer
Elp3	Histone modification write	Histone acetylation		epigenetic writer
Hdgf	Chromatin remodeling, TF	Chromatin remodeling		chromatin remodeller
Hmg20a	Chromatin remodeling cofactor	Chromatin remodeling	1	chromatin remodeller	up
Hmgb1	Chromatin remodeling	Chromatin remodeling		chromatin remodeller
Hmgn5	Chromatin remodeling	Chromatin remodeling		chromatin remodeller
Ezh2	Histone modification write, Polycomb group (PcG) protein	Histone methylation	1	epigenetic writer	up
Fbl	Histone modification write	Histone methylation		epigenetic writer
Hat1	His acetrans	Histone acetylation		epigenetic writer
Hdac2	His deace	Histone deacetylation		epigenetic eraser
Hdac6	His deace	Histone deacetylation		epigenetic eraser
Jade2	Histone modification write	Histone acetylation		epigenetic writer
Kdm1a	His deme	Histone demethylation		epigenetic eraser
Kdm1b	Histone modification erase	Histone demethylation		epigenetic eraser
Mta1	Chromatin remodeling cofactor	Chromatin remodeling		chromatin remodeller
Kdm2b	Histone modification erase	Histone demethylation		epigenetic eraser
Mta3	Chromatin remodeling cofactor	Chromatin remodeling		chromatin remodeller
Myo1c	Chromatin remodeling cofactor	Chromatin remodeling		chromatin remodeller
Kdm6a	Histone modification erase	Histone demethylation	1	epigenetic eraser	up
Kmt2c	His metrans	Histone methylation		epigenetic writer
Leo1	Histone modification write cofactor	Histone ubiquitination		epigenetic writer
Parg	Chromatin remodeling	Chromatin remodeling		chromatin remodeller
Pc	Chromatin remodeling	Chromatin remodeling		chromatin remodeller
Mastl	Histone modification write	Histone phosphorylation	1	epigenetic writer	up
Mbd3	Histone modification erase cofactor	Histone deacetylation		epigenetic eraser
Ppm1g	Chromatin remodeling	Chromatin remodeling		chromatin remodeller
Mllt10	Histone modification write cofactor	Histone methylation	1	epigenetic writer	up
Mta2	Histone modification erase cofactor	Histone deacetylation		epigenetic eraser
Nek9	Histone modification write	Histone phosphorylation		epigenetic writer
Nsd1	His metrans	Histone methylation		epigenetic writer
Paf1	Histone modification write cofactor	Histone ubiquitination		epigenetic writer
Pak2	Histone modification write	Histone phosphorylation		epigenetic writer
Pelp1	Histone modification read, Histone modification write cofactor	Histone methylation		epigenetic writer
Pkm	Histone modification write cofactor	Histone phosphorylation		epigenetic writer
Ppp2ca	Histone modification erase	Histone dephosphorylation		epigenetic eraser
Psip1	Chromatin remodeling	Chromatin remodeling	1	chromatin remodeller	down
Ppp4c	Histone modification erase	Histone dephosphorylation		epigenetic eraser
Prkaa1	Histone modification write	Histone phosphorylation		epigenetic writer
Prkab2	Histone modification write cofactor	Histone phosphorylation		epigenetic writer
Prkag1	Histone modification write cofactor	Histone phosphorylation		epigenetic writer
Prkdc	Histone modification write	Histone phosphorylation		epigenetic writer
Prmt1	Histone modification write	Histone methylation		epigenetic writer
Prmt3	His metrans	Histone methylation		epigenetic writer
Prmt5	His metrans	Histone methylation		epigenetic writer
Prmt7	Histone modification write	Histone methylation		epigenetic writer
Ruvbl2	Chromatin remodeling cofactor	Chromatin remodeling		chromatin remodeller
Prr14	Histone modification write	Histone phosphorylation		epigenetic writer
Rad51	Histone modification erase	Histone deubiquitination		epigenetic eraser
Sfpq	Chromatin remodeling cofactor, RNA modification, TF	Chromatin remodeling		chromatin remodeller
Rbbp5	Histone modification write cofactor	Histone methylation		epigenetic writer
Rbbp7	His deace	Histone deacetylation	1	epigenetic eraser	up
Rbx1	Histone modification write cofactor	Histone ubiquitination		epigenetic writer
Rest	Histone modification erase cofactor, TF	Histone deacetylation		epigenetic eraser
Smarca5	Chromatin remodeling	Chromatin remodeling	1	chromatin remodeller	up
Smarcal1	Chromatin remodeling	Chromatin remodeling		chromatin remodeller
Smarcc1	Chromatin remodeling cofactor	Chromatin remodeling		chromatin remodeller
Smarce1	Chromatin remodeling cofactor	Chromatin remodeling		chromatin remodeller
Ssrp1	Chromatin remodeling	Chromatin remodeling		chromatin remodeller
Rnf2	Histone modification write	Histone ubiquitination	1	epigenetic writer	up
Top2a	Chromatin remodeling	Chromatin remodeling		chromatin remodeller
Rnf20	Histone modification write	Histone ubiquitination	1	epigenetic writer	up
Rnf40	Histone modification write cofactor	Histone ubiquitination		epigenetic writer
Rps6ka3	Histone modification write cofactor	Histone phosphorylation		epigenetic writer
Sap18	Histone modification erase cofactor	Histone deacetylation	1	epigenetic eraser	up
Sap30	Histone modification erase cofactor	Histone deacetylation	1	epigenetic eraser	up
Setd1a	His metrans	Histone methylation		epigenetic writer
Setd3	Histone modification write	Histone methylation	1	epigenetic writer	down
Sin3a	His deace	Histone deacetylation	1	epigenetic eraser	up
Sirt1	His deace	Histone deacetylation		epigenetic eraser
Sirt2	His deace	Histone deacetylation		epigenetic eraser
Sirt4	His deace	Histone deacetylation	1	epigenetic eraser	up
Sirt5	His deace	Histone deacetylation		epigenetic eraser
Skp1a	Histone modification write cofactor	Histone ubiquitination		epigenetic writer
Supt6	Histone modification erase cofactor	Histone demethylation		epigenetic eraser
Taf7	His acetrans	Histone acetylation	1	epigenetic writer	up
Tet3	DNA modification cofactor	DNA demethylation	1	epigenetic eraser	up
Ttk	Histone modification write cofactor	Histone phosphorylation		epigenetic writer
Ube2a	Histone modification write	Histone ubiquitination		epigenetic writer
Ube2e1	Histone modification write	Histone ubiquitination		epigenetic writer
Ube2h	Histone modification write	Histone ubiquitination	1	epigenetic writer	up
Ube2n	Histone modification write	Histone ubiquitination		epigenetic writer
Ube2t	Histone modification write	Histone ubiquitination	1	epigenetic writer	up
Ubr2	Histone modification write	Histone ubiquitination		epigenetic writer
Ubr7	Histone modification write	Histone ubiquitination		epigenetic writer
Uchl5	Histone modification erase cofactor	Histone deubiquitination		epigenetic eraser
Uhrf1	DNA modification cofactor	DNA methylation	1	epigenetic writer	down
Usp15	Histone modification erase	Histone deubiquitination		epigenetic eraser
Usp16	Histone modification erase	Histone deubiquitination		epigenetic eraser
Usp46	Histone modification erase	Histone deubiquitination		epigenetic eraser
Vps72	Histone modification write cofactor	Histone acetylation	1	epigenetic writer	up
Vrk1	Histone modification write	Histone phosphorylation		epigenetic writer
Chd4	Chromatin remodeling	Chromatin remodeling		chromatin remodeller
Smarca4	Chromatin remodeling	Chromatin remodeling		chromatin remodeller
Smarca2	Chromatin remodeling	Chromatin remodeling		chromatin remodeller
Wdr5	His metrans	Histone methylation		epigenetic writer
Wdr77	Histone modification write	Histone methylation		epigenetic writer
Wdr82	Histone modification write cofactor	Histone methylation		epigenetic writer
Yeats4	Histone modification write cofactor	Histone acetylation		epigenetic writer
