# Supplementary material for: Proteomic Profiling Reveals the Molecular Control of Oocyte Maturation
Source: Mol Cell Proteomics. 2022 Dec 7;22(1):100481. doi: 10.1016/j.mcpro.2022.100481 (PMC9823227; doi:10.1016/j.mcpro.2022.100481)
Supplement: Table S5 [file mmc7.xlsx]

## Sheet: proteins
Table S5: Proteomic analysis of oocytes after MLN4924 treatment and Fbxo28 knockdown
Accession	Database	ENSEMBL	ENTREZID	SYMBOL	Gene names	Peptides	Unique peptides	Sequence coverage [%]	Expression level												pvalue(siFbxo28/sicon)	pvalue(MLN4924/DMSO)	fc(siFbxo28/sicon)	fc(MLN4924/DMSO)	qvalue(siFbxo28/sicon)	qvalue(MLN4924/DMSO)	DEPS_Fbox	DEPS_MLN	DEPS
									sicon-1	sicon-2	sicon-3	siFbxo28-1	siFbxo28-2	siFbxo28-3	DMSO-1	DMSO-2	DMSO-3	MLN4924-1	MLN4924-2	MLN4924-3
A0A023T778	Uniprot	ENSMUSG00000030188	66441	Magohb	mago homolog B, exon junction complex core component	6	6	47.3	3305400	4024500	3888900	3629800	3940500	3933800	3828200	4231700	4386200	4523600	4366500	4223200	0.715746	0.301438	1.02543	1.05361	0.850895	0.394566	NO	NO	NO
A0A067XG53	Uniprot	ENSMUSG00000031012	12361	Cask	calcium/calmodulin-dependent serine protein kinase (MAGUK family)	1	1	1	67424	92696	88785	85196	95115	98997	82746	96043	88658	90754	87036	108270	0.316674	0.459747	1.12215	1.0696	0.536323	0.549519	NO	NO	NO
A0A075B5P3	Uniprot	ENSMUSG00000076613	16016	Ighg2b	immunoglobulin heavy constant gamma 2B	1	1	4.8	15650	23231	28224	38010	23992	30860	19834	32877	29242	35236	29805	26302	0.190515	0.53984	1.38383	1.11458	0.400222	0.62457	NO	NO	NO
A0A075B5Q2	Uniprot	ENSMUSG00000095285	544896	Ighv5-9	immunoglobulin heavy variable 5-9	1	1	9.4	1780900	2101600	2070700	952120	1002600	1026000	2219700	2514200	2583100	1252600	1181900	1179500	0.000688868	0.000412652	0.500692	0.493918	0.0163462	0.00425121	NO	NO	NO
A0A2R8W6L8	Uniprot	ENSMUSG00000022556	15499	Hsf1	heat shock factor 1	2	2	8	244180	253010	295640	226460	232170	259170	232850	257100	257920	286090	254650	255940	0.2546	0.28391	0.905364	1.06527	0.475793	0.376022	NO	NO	NO
A0A087WP63	Uniprot	ENSMUSG00000107023	NA	Gm42715	predicted gene 42715	6	6	2.1	860160	901730	1060800	880120	943060	1013300	835160	986400	885400	874500	931230	881980	0.952313	0.899903	1.00489	0.992889	0.978505	0.927626	NO	NO	NO
A0A087WNM1	Uniprot	ENSMUSG00000026425	14270	Srgap2	SLIT-ROBO Rho GTPase activating protein 2	8	8	10.3	1256400	1490600	1477600	1141900	1256600	1263300	1503300	1565200	1517400	1368900	1458300	1441900	0.0935213	0.0336798	0.86678	0.930919	0.256216	0.0727327	NO	NO	NO
Q61263	Uniprot	ENSMUSG00000026600	20652	Soat1	sterol O-acyltransferase 1	4	4	11.5	514080	641990	571630	675980	671480	754970	774910	820640	773810	940920	904780	891150	0.0527781	0.00462171	1.2169	1.1551	0.18223	0.0180032	NO	NO	NO
A0A087WNV1	Uniprot	ENSMUSG00000026159	15463	Agfg1	ArfGAP with FG repeats 1	9	8	20.3	1968700	2144200	2445800	2130600	2373100	2396400	2479300	2560200	2573600	2745800	2679100	2541000	0.524004	0.154617	1.05205	1.04634	0.717134	0.233151	NO	NO	NO
A0A0A6YXZ1	Uniprot	ENSMUSG00000064302	76707	Clasp1	CLIP associating protein 1	5	3	4.1	425910	503290	512770	458740	459430	490580	498290	580090	533080	557690	572790	594270	0.725967	0.219578	0.976962	1.0703	0.856549	0.307502	NO	NO	NO
A0A087WP01	Uniprot	ENSMUSG00000020870	111266	Cdc34b	cell division cycle 34B	5	2	18.5	475530	547580	581210	140930	143950	158250	577980	629080	584720	149520	157240	136920	0.000255936	1.24e-05	0.27621	0.24762	0.01043	0.00136767	NO	NO	NO
A0A087WP12	Uniprot	ENSMUSG00000019818	53599	Cd164	CD164 antigen	1	1	9.9	13164	18059	15920	4900.9	4719.5	5115.9	6552.5	9069.1	3829.1	12140	11057	9739.1	0.00160862	0.0540791	0.312587	1.69331	0.0240728	0.103638	NO	NO	NO
Q3ZAQ4	Uniprot	ENSMUSG00000033124	245860	Atg9a	autophagy related 9A	7	7	7.9	1665100	1996200	2119300	1787000	1868400	1946500	2076900	2171600	2319000	1992300	2086600	2006600	0.698832	0.103002	0.969086	0.926608	0.840009	0.169751	NO	NO	NO
A0A087WP69	Uniprot	ENSMUSG00000042046	213452	Dstyk	dual serine/threonine and tyrosine protein kinase	3	3	3.4	313420	332150	385570	317080	374420	358710	356310	423420	382490	388570	393790	334910	0.828941	0.610023	1.01849	0.961324	0.914799	0.687604	NO	NO	NO
A0A087WP74	Uniprot	ENSMUSG00000032712	67246	Resf1	retroelement silencing factor 1	10	10	7.1	949240	1023200	1145300	981200	1035600	1147200	1075700	1159100	1091200	1121400	1178100	1157100	0.847541	0.226569	1.01484	1.03927	0.924195	0.315211	NO	NO	NO
A0A1B0GT76	Uniprot	ENSMUSG00000037032	11785	Apbb1	amyloid beta (A4) precursor protein-binding, family B, member 1	1	1	6.1	126170	136170	131790	68587	68893	62209	132460	161990	155570	76409	84427	86922	5.74e-05	0.0020912	0.506658	0.550549	0.00579978	0.0109065	NO	NO	NO
A0A087WPL5	Uniprot	ENSMUSG00000042699	13211	Dhx9	DEAH (Asp-Glu-Ala-His) box polypeptide 9	34	34	26.6	8008500	9038600	9257300	7888600	8278600	8726800	10382000	11382000	10955000	9293200	9551500	9626500	0.359717	0.0099152	0.946382	0.870173	0.577274	0.0299771	NO	NO	NO
A0A087WPP8	Uniprot	ENSMUSG00000026782	329165	Abi2	abl interactor 2	7	5	16.8	1022700	1133000	1170900	958390	1043900	1155100	1541100	1451800	1472200	1376400	1291400	1402700	0.478564	0.0379696	0.949134	0.911626	0.677359	0.0793777	NO	NO	NO
E9QPY6	Uniprot	ENSMUSG00000014850	17686	Msh3	mutS homolog 3	3	3	3.7	272960	321470	342150	280800	293240	306380	306910	322080	329130	301300	319030	321810	0.438801	0.592795	0.940037	0.983322	0.642138	0.672896	NO	NO	NO
A0A087WQ61	Uniprot	ENSMUSG00000026594	78255	Ralgps2	Ral GEF with PH domain and SH3 binding motif 2	4	4	11.7	237420	278200	279500	236340	250810	259900	295580	334820	312460	284400	340220	323670	0.357557	0.932504	0.939544	1.00576	0.575569	0.952495	NO	NO	NO
F6WBA1	Uniprot	ENSMUSG00000074217	70134	Misp3	MISP family member 3	4	4	49.1	248330	264040	254900	304300	342520	352590	352240	335030	323310	388260	380450	348970	0.00735716	0.0715222	1.30255	1.10598	0.0545016	0.128254	NO	NO	NO
A0A087WQE6	Uniprot	ENSMUSG00000079658	67923	Eloc	elongin C	9	8	84.2	16366000	18104000	17061000	10638000	11561000	12551000	18099000	19359000	19308000	13548000	13344000	12796000	0.00171346	0.000264351	0.674351	0.699151	0.0248256	0.00339495	NO	NO	NO
A0A087WQH8	Uniprot	ENSMUSG00000033272	67843	Slc35a4	solute carrier family 35, member A4	2	2	31.1	970980	950620	1160300	694230	1097700	832370	1046400	1224400	1097400	1134500	900490	954310	0.324546	0.226115	0.85152	0.887507	0.54374	0.314954	NO	NO	NO
A0A087WQI7	Uniprot	ENSMUSG00000101303	547097	B020011L13Rik	RIKEN cDNA B020011L13 gene	2	1	10.9	540410	612700	632710	160890	175370	162780	605730	667420	684600	184960	185850	168070	0.00011201	4.34e-05	0.279446	0.275255	0.00775734	0.00154715	NO	NO	NO
A0A087WQS2	Uniprot	ENSMUSG00000051223	66882	Bzw1	basic leucine zipper and W2 domains 1	16	16	27.9	5026200	5472600	5829900	4687100	5479000	5521000	6703700	6992400	6663700	6121600	6056200	5807400	0.581646	0.00494896	0.960707	0.883368	0.763467	0.0188331	NO	NO	NO
D3YXM1	Uniprot	ENSMUSG00000026201	20872	Stk16	serine/threonine kinase 16	1	1	10.6	19474	21315	26131	17424	19453	26111	29621	27430	26597	25987	31688	22871	0.710682	0.724539	0.941243	0.962916	0.847073	0.784467	NO	NO	NO
A0A087WQT6	Uniprot	ENSMUSG00000026029	12370	Casp8	caspase 8	5	5	15.6	684080	776070	791590	514100	512910	582210	876490	919620	977570	606950	562910	550310	0.00620287	0.000492781	0.714656	0.620176	0.048675	0.00456455	NO	NO	NO
A0A087WR24	Uniprot	ENSMUSG00000043019	66967	Edem3	ER degradation enhancer, mannosidase alpha-like 3	7	7	9.7	387070	428210	460370	444340	457260	522590	475600	471460	465270	514820	503430	509130	0.198893	0.000998296	1.11644	1.08146	0.41061	0.00677804	NO	NO	NO
A0A087WRC6	Uniprot	ENSMUSG00000039168	223453	Dap	death-associated protein	1	1	12.9	173450	291640	286430	190190	187600	191270	263320	283240	294910	191260	208560	184750	0.189984	0.00181944	0.757212	0.694701	0.399699	0.00995096	NO	NO	NO
A0A087WR78	Uniprot	ENSMUSG00000073609	98314	D2hgdh	D-2-hydroxyglutarate dehydrogenase	2	2	15.1	190130	219890	213250	149950	150090	154850	242730	277310	261060	211350	168690	190980	0.00359729	0.011552	0.729844	0.731046	0.0366637	0.0334484	NO	NO	NO
Q6P3D0	Uniprot	ENSMUSG00000032565	75686	Nudt16	nudix (nucleoside diphosphate linked moiety X)-type motif 16	4	3	25.6	146090	198120	213600	219000	445450	264810	181940	210510	183750	235850	199660	247930	0.16096	0.106137	1.66591	1.18612	0.359883	0.173478	NO	NO	NO
A0A087WRF2	Uniprot	ENSMUSG00000055013	347722	Agap1	ArfGAP with GTPase domain, ankyrin repeat and PH domain 1	9	8	13.4	659950	706530	793280	759740	686600	783830	827850	770810	724800	773410	756670	719570	0.655644	0.506809	1.0326	0.968233	0.814053	0.594086	NO	NO	NO
A0A087WRI1	Uniprot	ENSMUSG00000026104	20846	Stat1	signal transducer and activator of transcription 1	1	1	9.2	29466	35065	42326	42012	42637	44575	32065	42803	28372	39087	38505	40045	0.121403	0.331976	1.20932	1.13945	0.303497	0.424759	NO	NO	NO
A0A087WRM2	Uniprot	ENSMUSG00000026223	64294	Itm2c	integral membrane protein 2C	1	1	9.5	18958	20509	23565	37747	42566	41274	21070	23495	22289	92208	89359	82482	0.000589717	2.47e-05	1.92897	3.94964	0.0153378	0.00150263	YES	YES	YES
A0A087WRY3	Uniprot	ENSMUSG00000026434	98415	Nucks1	nuclear casein kinase and cyclin-dependent kinase substrate 1	2	2	9.9	1486000	1725400	1730600	2037700	2198200	2152900	1702200	1704400	1680400	2681400	2693100	2852100	0.00677539	4.69e-05	1.29276	1.61718	0.0516699	0.00159621	NO	YES	YES
Q8BG73	Uniprot	ENSMUSG00000032261	212531	Sh3bgrl2	SH3 domain binding glutamic acid-rich protein like 2	2	2	25.2	271050	296110	285770	283400	294830	330480	304370	323090	269490	303310	290380	295390	0.308056	0.878841	1.0654	0.991226	0.530284	0.911913	NO	NO	NO
P51949	Uniprot	ENSMUSG00000021103	17420	Mnat1	menage a trois 1	4	4	18.1	445300	521560	536910	530850	575370	589810	525100	569960	544860	621860	671580	676530	0.127666	0.00719413	1.12785	1.20126	0.311886	0.0240703	NO	NO	NO
A0A087WSK7	Uniprot	ENSMUSG00000100679	NA	Gm28778	predicted gene 28778	2	2	11.2	26078	19789	26717	25481	25393	15383	20516	25801	11962	22388	32411	27587	0.627142	0.180742	0.912832	1.41365	0.797262	0.262881	NO	NO	NO
A0A0A0MQ68	Uniprot	ENSMUSG00000003809	270076	Gcdh	glutaryl-Coenzyme A dehydrogenase	6	6	15.4	1128300	1283300	1167600	1055600	1144800	1230200	1262300	1382400	1327600	1292800	1181300	1234900	0.510175	0.137392	0.958482	0.933716	0.703526	0.212381	NO	NO	NO
A0A0A0MQ79	Uniprot	ENSMUSG00000040225	226562	Prrc2c	proline-rich coiled-coil 2C	73	5	26.3	16003000	17835000	18255000	16965000	18036000	18959000	18444000	20003000	19610000	21816000	21064000	21372000	0.52729	0.0161566	1.03584	1.10671	0.719254	0.0424685	NO	NO	YES
A0A0A0MQ80	Uniprot	ENSMUSG00000027722	57815	Spata5	spermatogenesis associated 5	20	20	28.8	2998000	3420400	3551900	2824300	3004300	3184700	3181800	3313700	3215800	3227100	3170800	3230000	0.1804	0.561669	0.904015	0.991412	0.386496	0.643327	NO	NO	NO
A0A0A0MQ83	Uniprot	ENSMUSG00000057751	230971	Megf6	multiple EGF-like-domains 6	6	6	4.5	222990	284850	303460	235130	272670	291390	401620	398210	398860	379120	428560	391150	0.897475	0.997655	0.985073	1.00012	0.949611	0.997954	NO	NO	NO
A0A0A0MQ99	Uniprot	ENSMUSG00000044627	72931	Swi5	SWI5 recombination repair homolog (yeast)	6	6	56.5	2244200	2432100	2930500	1996600	2231500	2677000	2852800	3121100	2828900	2891300	2895500	3049600	0.459226	0.921802	0.907754	1.00382	0.661493	0.943991	NO	NO	NO
A0A0R4J0X5	Uniprot	ENSMUSG00000079015	20702	Serpina1c	serine (or cysteine) peptidase inhibitor, clade A, member 1C	6	1	12.6	560380	632850	673020	738600	833010	951310	664890	666850	686430	1104600	1127200	1066500	0.0349898	2.33e-05	1.35187	1.6343	0.140547	0.00150263	NO	YES	YES
A0A0A0MQA5	Uniprot	ENSMUSG00000026202	22145	Tuba4a	tubulin, alpha 4A	26	4	55.1	3061900	3594900	3807900	3758500	4338800	4007400	3773700	3995700	3680300	4292500	4098500	4033500	0.120993	0.0557594	1.15672	1.08514	0.303287	0.105833	NO	NO	NO
A0A0A0MQD1	Uniprot	ENSMUSG00000035517	100121	Tdrd7	tudor domain containing 7	19	19	18.5	2581300	2984800	3304300	3135400	3776700	3769900	3125800	3215200	3209200	3994400	4184800	4030500	0.112922	0.000168662	1.20423	1.27848	0.290398	0.0027425	NO	NO	NO
A0A0A0MQD7	Uniprot	ENSMUSG00000037110	241694	Ralgapa2	Ral GTPase activating protein, alpha subunit 2 (catalytic)	1	1	0.9	16997	13423	21855	23835	22882	13043	23200	18796	16847	23317	28252	23426	0.586775	0.0962351	1.14319	1.27449	0.767927	0.161276	NO	NO	NO
A0A0A0MQE5	Uniprot	ENSMUSG00000026933	227634	Camsap1	calmodulin regulated spectrin-associated protein 1	20	20	13.3	3142800	3464600	3642300	3036300	3328400	3271700	3303900	3582400	3448700	3909400	3791000	3915500	0.298804	0.0090275	0.940164	1.12394	0.522919	0.0279749	NO	NO	NO
G3UWM5	Uniprot	ENSMUSG00000036591	71435	Arhgap21	Rho GTPase activating protein 21	2	2	2.1	93283	123080	127980	103820	93561	108350	118480	136030	130290	130070	132110	135490	0.332734	0.471609	0.887868	1.03345	0.55187	0.560104	NO	NO	NO
A0A0A0MQH1	Uniprot	ENSMUSG00000027650	75425	Tti1	TELO2 interacting protein 1	1	1	12.1	35368	47769	44355	33443	37697	38155	44515	43796	47170	37124	44387	35611	0.203189	0.102165	0.857269	0.86449	0.416671	0.1687	NO	NO	NO
A0A0A0MQJ4	Uniprot	ENSMUSG00000066043	100169	Phactr4	phosphatase and actin regulator 4	1	1	6.4	21595	24037	32261	37626	34289	47620	35552	28494	25018	43068	45228	47057	0.054151	0.00954285	1.53461	1.51973	0.184827	0.0292459	NO	YES	YES
A0A0A0MQJ8	Uniprot	ENSMUSG00000031105	20523	Slc25a14	solute carrier family 25 (mitochondrial carrier, brain), member 14	4	4	12.8	765030	869520	899690	493590	545140	562720	890550	971080	919440	663430	606590	590250	0.00245207	0.00068876	0.631925	0.668904	0.0301746	0.00555109	NO	NO	NO
A0A0A0MQM0	Uniprot	ENSMUSG00000078812	276770	Eif5a	eukaryotic translation initiation factor 5A	16	16	75.2	29813000	34354000	34366000	19640000	19750000	21963000	38523000	39596000	40318000	23363000	23808000	21436000	0.00185718	4.97e-05	0.622664	0.57927	0.0261498	0.00164281	NO	NO	NO
A0A0A0MQN4	Uniprot	ENSMUSG00000030314	74244	Atg7	autophagy related 7	15	15	23.6	1703600	2071100	2035700	1776900	1856000	1937900	2019800	2161200	2209500	2008200	2136100	2138900	0.560422	0.642726	0.958764	0.983209	0.74656	0.71658	NO	NO	NO
A0A0A6YVR9	Uniprot	ENSMUSG00000015790	20930	Surf1	surfeit gene 1	6	6	19.6	2768700	3298200	3367100	2197200	2364300	2228200	3422800	3707200	3746600	2726700	2467900	2588900	0.0108227	0.00123201	0.719705	0.715619	0.0680678	0.0077322	NO	NO	NO
A0A0A6YVS2	Uniprot	ENSMUSG00000052428	68944	Tmco1	transmembrane and coiled-coil domains 1	4	4	20	1639700	2010300	1771100	1793700	2035100	2174600	1842200	2026600	2091400	2219200	2193300	2164200	0.279739	0.0545105	1.10741	1.10344	0.503569	0.104186	NO	NO	NO
A0A0A6YVT1	Uniprot	ENSMUSG00000016481	12946	Cr1l	complement component (3b/4b) receptor 1-like	4	4	15.7	1075100	1215900	1238500	1097200	1252000	1258600	1346900	1373000	1343300	1257600	1260300	1321200	0.740257	0.0305068	1.02218	0.944846	0.864843	0.0677475	NO	NO	NO
Q9JKV1	Uniprot	ENSMUSG00000039041	56436	Adrm1	adhesion regulating molecule 1	14	14	27.5	4664700	5303900	5420900	4602100	5358400	5632600	5783200	5782100	5078700	5870500	5867300	5987900	0.869487	0.204321	1.01323	1.06499	0.935453	0.290891	NO	NO	NO
A0A0A6YVV4	Uniprot	ENSMUSG00000033900	213582	Map9	microtubule-associated protein 9	3	3	5.6	377310	456880	503780	432490	379600	402720	374050	388030	371440	366780	417300	375500	0.362325	0.624779	0.90795	1.02299	0.579486	0.701581	NO	NO	NO
E9QKR1	Uniprot	ENSMUSG00000022995	13800	Enah	ENAH actin regulator	7	6	13.7	1119200	1301000	1295200	1274400	1462600	1499400	1538000	1643000	1741000	1824400	1880700	1776300	0.131259	0.0474107	1.14023	1.11365	0.31696	0.0935957	NO	NO	NO
A0A0A6YW28	Uniprot	ENSMUSG00000032612	22258	Usp4	ubiquitin specific peptidase 4 (proto-oncogene)	27	26	33.6	12450000	13510000	14299000	11298000	12135000	12663000	15481000	16393000	16707000	15332000	15398000	15683000	0.10596	0.132327	0.896595	0.955373	0.277731	0.206212	NO	NO	NO
E9PVG7	Uniprot	ENSMUSG00000026074	26921	Map4k4	mitogen-activated protein kinase kinase kinase kinase 4	18	3	14.4	926140	1026200	1378200	993460	1047000	1187800	1177900	1783700	1139300	1359600	1330700	1334300	0.830052	0.908953	0.96929	0.981394	0.91506	0.934206	NO	NO	NO
A0A0A6YW56	Uniprot	ENSMUSG00000057969	20347	Sema3b	sema domain, immunoglobulin domain (Ig), short basic domain, secreted, (semaphorin) 3B	1	1	5.8	3165500	3756800	3887200	3189600	3619200	3400500	3541300	3590200	3568600	2775200	2902800	2766600	0.475488	8.38e-05	0.944475	0.789208	0.67477	0.00201976	NO	NO	NO
A0A0A6YW87	Uniprot	ENSMUSG00000062169	98417	Cnih4	cornichon family AMPA receptor auxiliary protein 4	1	1	25.6	120030	164360	122270	176770	158780	184270	155930	175060	103660	194800	163660	257070	0.081423	0.157986	1.27827	1.41615	0.236442	0.23696	NO	NO	NO
A0A0A6YWA2	Uniprot	ENSMUSG00000026566	68481	Mpzl1	myelin protein zero-like 1	2	2	8.5	488320	520310	560850	402280	428590	459020	578670	656430	606570	512740	512920	579510	0.024904	0.0682878	0.821858	0.871584	0.113923	0.123661	NO	NO	NO
P20152	Uniprot	ENSMUSG00000026728	22352	Vim	vimentin	4	3	7.5	224360	234920	268750	71451	69510	75861	110400	120240	125260	102430	84208	84621	0.000228079	0.0191024	0.29782	0.762178	0.0103698	0.0478922	NO	NO	NO
A0A0A6YY05	Uniprot	ENSMUSG00000026975	67228	Dph7	diphthamine biosynethesis 7	1	1	18.4	49739	45007	75687	45078	59452	75326	52928	48585	55128	55994	66582	50474	0.820047	0.34407	1.05529	1.10476	0.911231	0.436574	NO	NO	NO
A0A0A6YWH2	Uniprot	ENSMUSG00000001864	108897	Aif1l	allograft inflammatory factor 1-like	3	3	23.5	115980	122750	126600	94576	123320	119830	284910	320400	286960	267710	286820	307990	0.3909	0.577133	0.924441	0.966658	0.605575	0.658381	NO	NO	NO
B2RUE8	Uniprot	ENSMUSG00000026074	26921	Map4k4	mitogen-activated protein kinase kinase kinase kinase 4	16	1	13.3	81331	88636	110830	45821	63262	60399	127240	127260	113330	61810	53435	62715	0.0233098	0.000325747	0.603575	0.48381	0.109899	0.00373446	NO	NO	NO
A0A0A6YWP9	Uniprot	ENSMUSG00000058407	98258	Txndc9	thioredoxin domain containing 9	6	6	29	1509200	1739400	1703000	1411700	1585200	1615500	1699800	1844400	1813300	1701000	1745500	1717300	0.302323	0.231633	0.931497	0.963845	0.525984	0.320764	NO	NO	NO
A0A0A6YWU3	Uniprot	ENSMUSG00000087582	432701	Ighv6-7	immunoglobulin heavy variable V6-7	1	1	13.4	397330	441000	469230	217470	208850	216720	468380	513290	488670	270230	274640	265150	0.000465109	7.74e-05	0.491786	0.550907	0.0140683	0.00195841	NO	NO	NO
A0A0A6YWX1	Uniprot	ENSMUSG00000006676	71472	Usp19	ubiquitin specific peptidase 19	37	37	41.4	6463700	7160400	7458800	5947500	6395100	6856200	7211400	7541100	7529000	7231200	7310800	7111300	0.186731	0.162628	0.910634	0.971806	0.395087	0.241972	NO	NO	NO
A0A0A6YWY1	Uniprot	ENSMUSG00000003134	54610	Tbc1d8	TBC1 domain family, member 8	1	1	1.3	17241	25698	29015	26582	25793	37037	33923	35917	35998	42005	51800	60853	0.312654	0.0412606	1.24263	1.46127	0.532657	0.084624	NO	NO	NO
A0A0A6YX17	Uniprot	ENSMUSG00000030491	71981	Tdrd12	tudor domain containing 12	11	11	10.7	1734100	1972800	2209300	1735900	1679800	1920200	2210700	2331000	2202600	2122000	2133500	1984400	0.280673	0.0568325	0.901913	0.925211	0.504737	0.107394	NO	NO	NO
A0A0A6YX21	Uniprot	ENSMUSG00000040848	108735	Sft2d2	SFT2 domain containing 2	1	1	15.4	152210	178050	181110	168830	190480	185860	191280	214060	190250	216950	194620	200950	0.374603	0.610362	1.0661	1.02843	0.589624	0.687855	NO	NO	NO
A0A0A6YX39	Uniprot	ENSMUSG00000091060	100038657	Myocos	myocilin opposite strand	1	1	25.8	41700	52841	70440	56396	48878	60551	51679	63847	56803	44221	58670	48738	0.976655	0.280669	1.00512	0.879881	0.989129	0.37289	NO	NO	NO
A0A0A6YX71	Uniprot	ENSMUSG00000028078	70762	Dclk2	doublecortin-like kinase 2	22	22	34.7	3012900	3310400	3564900	2694000	2923400	3053300	3212900	3359000	3432100	3002400	2999800	3015500	0.100783	0.00704261	0.876873	0.901409	0.268294	0.0236811	NO	NO	NO
A0A0A6YXB8	Uniprot	ENSMUSG00000062691	68554	Cebpzos	CCAAT/enhancer binding protein (C/EBP), zeta, opposite strand	1	1	48.1	29612	29770	30315	17757	18789	19549	28299	35156	27255	26379	28290	26452	3.72e-05	0.279221	0.625383	0.894289	0.00492363	0.371547	NO	NO	NO
A0A0A6YXG0	Uniprot	ENSMUSG00000026470	58244	Stx6	syntaxin 6	4	4	28.6	513890	589080	581040	589060	651600	660430	585060	658370	587480	680440	657320	681100	0.0917044	0.0683606	1.12891	1.10265	0.253419	0.123718	NO	NO	NO
A0A0A6YXG1	Uniprot	ENSMUSG00000034751	328329	Mast4	microtubule associated serine/threonine kinase family member 4	8	7	3.2	500620	457810	551640	1223200	479830	548770	550460	526980	500860	1059600	978080	927530	0.358777	0.000354283	1.49119	1.87874	0.577066	0.00387888	NO	YES	YES
A0A0A6YXL6	Uniprot	ENSMUSG00000028080	80877	Lrba	LPS-responsive beige-like anchor	5	5	2.3	2690600	2938900	3216800	2601300	3253500	3752300	2813400	3345800	3573100	3408500	3579200	3844100	0.526788	0.22899	1.086	1.11297	0.719254	0.317917	NO	NO	NO
A0A0A6YXR0	Uniprot	ENSMUSG00000040774	99712	Cept1	choline/ethanolaminephosphotransferase 1	2	2	8.1	222710	196280	224430	171980	171500	202050	262450	249810	258160	209010	199090	210930	0.074485	0.000639823	0.84786	0.803497	0.224738	0.0052744	NO	NO	NO
A0A0A6YXV0	Uniprot	ENSMUSG00000032590	235606	Apeh	acylpeptide hydrolase	11	1	43.1	173490	220640	181100	192210	191190	234720	259450	287510	312030	281720	296240	307040	0.52352	0.634359	1.07456	1.03028	0.716839	0.709663	NO	NO	NO
A0A0A6YXW4	Uniprot	ENSMUSG00000026087	107734	Mrpl30	mitochondrial ribosomal protein L30	2	2	14.8	261410	292710	297300	208600	230440	256430	302250	311550	368010	325700	296790	308390	0.0435123	0.487007	0.816835	0.948126	0.161873	0.574038	NO	NO	NO
A0A0A6YY25	Uniprot	ENSMUSG00000086598	100270744	Btbd18	BTB (POZ) domain containing 18	1	1	1.2	937520	1073100	922090	824950	964240	975260	948420	962930	1050200	1051600	931390	1015700	0.4566	0.808208	0.942626	1.01254	0.659115	0.855158	NO	NO	NO
A0A0A6YY33	Uniprot	ENSMUSG00000063659	30928	Zbtb18	zinc finger and BTB domain containing 18	3	3	13.2	370610	438190	466530	367120	376890	418250	451830	428160	421460	428480	419560	388330	0.310445	0.22833	0.911341	0.949994	0.531326	0.317223	NO	NO	NO
A0A0A6YY72	Uniprot	ENSMUSG00000062867	23918	Impdh2	inosine monophosphate dehydrogenase 2	17	1	55.3	63816	73867	87211	71082	70980	78125	75227	80702	73036	74031	77104	79315	0.837643	0.865743	0.97907	1.00649	0.918616	0.90241	NO	NO	NO
A0A0B4J1E2	Uniprot	ENSMUSG00000021039	66354	Snw1	SNW domain containing 1	6	6	12.7	807730	877660	904520	515530	611180	561610	1023400	1058300	1037400	706050	695080	664330	0.00166967	2.6e-05	0.651884	0.662197	0.0246152	0.00150263	NO	NO	NO
D3Z5P5	Uniprot	ENSMUSG00000024831	20589	Ighmbp2	immunoglobulin mu binding protein 2	2	2	2.7	338980	342560	344310	263180	297750	289090	311620	336480	300250	297630	287200	247590	0.00505649	0.1066	0.828601	0.877756	0.043647	0.174091	NO	NO	NO
D6RH74	Uniprot	ENSMUSG00000025766	73852	D3Ertd751e	DNA segment, Chr 3, ERATO Doi 751, expressed	2	2	19.5	109810	149760	159510	141940	139780	141580	131250	134470	134930	148480	155050	154990	0.930802	0.00144704	1.01007	1.14444	0.96615	0.00854169	NO	NO	NO
A0A0B4J1P7	Uniprot	ENSMUSG00000027737	26570	Slc7a11	solute carrier family 7 (cationic amino acid transporter, y+ system), member 11	2	2	4.1	63876	51616	66650	20209	22854	30666	87598	94854	90020	27270	24441	21404	0.00293859	1.67e-05	0.404789	0.268339	0.0333089	0.00150263	NO	NO	NO
A0A0D2X7Z2	Uniprot	ENSMUSG00000021951	68043	Eef1akmt1	EEF1A alpha lysine methyltransferase 1	3	3	13.4	733510	753850	832330	754180	803790	845680	783900	894490	835380	1140600	1156500	1170600	0.523548	0.00065668	1.03619	1.37948	0.716839	0.00535046	NO	NO	NO
A0A0G2JDF7	Uniprot	ENSMUSG00000029592	102637926	Usp30	ubiquitin specific peptidase 30	10	1	27.8	19625	28757	37999	125980	134360	142750	30885	27122	31091	134330	151360	156730	0.000124598	6.81e-05	4.66642	4.96554	0.00806637	0.00185563	YES	YES	YES
A0A0G2JDH8	Uniprot	ENSMUSG00000027957	229782	Slc35a3	solute carrier family 35 (UDP-N-acetylglucosamine (UDP-GlcNAc) transporter), member 3	1	1	9	312740	339270	349360	295320	366620	389120	327610	368260	367480	324290	341060	328600	0.613784	0.181823	1.04962	0.934735	0.788545	0.264131	NO	NO	NO
A0A0G2JE50	Uniprot	ENSMUSG00000029086	19126	Prom1	prominin 1	11	11	15.5	692450	798310	833460	701200	744910	813170	896400	982690	954490	957870	918490	940460	0.706232	0.850752	0.972059	0.994085	0.844642	0.890211	NO	NO	NO
A0A0G2JDM3	Uniprot	ENSMUSG00000059741	17897	Myl3	myosin, light polypeptide 3	3	3	22.8	1280500	1400900	1358200	1376400	1726700	1552600	1481800	1602700	1556800	1852900	1739800	1691100	0.127606	0.0227504	1.15252	1.13843	0.311886	0.0541789	NO	NO	NO
A0A0G2JE03	Uniprot	ENSMUSG00000029472	59008	Anapc5	anaphase-promoting complex subunit 5	1	1	2.1	32655	37153	38747	54433	50378	62269	32677	42937	43316	73332	66800	74994	0.00773915	0.00171181	1.53913	1.80885	0.0564882	0.00957134	YES	YES	YES
A0A0G2JDP0	Uniprot	ENSMUSG00000027944	23897	Hax1	HCLS1 associated X-1	7	7	22	1454400	1575300	1630100	1425700	1487300	1553500	1378900	1455500	1464100	1447700	1523400	1596800	0.368874	0.152173	0.958518	1.06267	0.586184	0.230329	NO	NO	NO
A0A0G2JE72	Uniprot	ENSMUSG00000060512	76261	0610040J01Rik	RIKEN cDNA 0610040J01 gene	1	1	9.6	55223	59118	58149	65530	69405	72663	66012	72022	70321	74564	83420	74221	0.00783942	0.0857137	1.20354	1.11447	0.0568024	0.14776	NO	NO	NO
A0A0G2JDW7	Uniprot	ENSMUSG00000090733	57294	Rps27	ribosomal protein S27	5	3	41.5	1758800	1907000	1875200	1337200	1454000	1619000	2320400	2437100	2433000	1880700	1978500	1885700	0.0156228	0.000634904	0.795921	0.798957	0.0857596	0.0052744	NO	NO	NO
A0A0G2JDZ4	Uniprot	ENSMUSG00000005474	59310	Myl10	myosin, light chain 10, regulatory	2	2	8.2	986560	1059200	1260100	1153200	1168700	1283600	1183600	1444600	1057300	1333800	1427900	1337800	0.336651	0.3075	1.09064	1.11233	0.556085	0.400322	NO	NO	NO
A0A0G2JDZ9	Uniprot	ENSMUSG00000055204	81702	Ankrd17	ankyrin repeat domain 17	34	20	15.2	7962500	8490700	8699500	7968500	8436400	8566100	8644300	8720500	8808800	9852300	10627000	10221000	0.841915	0.00273489	0.992776	1.17295	0.921604	0.0128563	NO	NO	NO
A0A1Y7VLU9	Uniprot	ENSMUSG00000003062	76205	Stard3nl	STARD3 N-terminal like	1	1	5.8	58913	70109	81192	70476	79581	73193	72183	80918	88639	77393	93506	80664	0.567035	0.657107	1.06201	1.04063	0.753348	0.728407	NO	NO	NO
A0A0G2JEC6	Uniprot	ENSMUSG00000042520	74383	Ubap2l	ubiquitin-associated protein 2-like	2	1	14	278130	281780	296570	259430	322420	328300	303390	341480	301120	366330	372020	380680	0.47565	0.0137186	1.06266	1.18292	0.674839	0.0375672	NO	NO	YES
A0A0G2JEG3	Uniprot	ENSMUSG00000029175	74919	Slc35f6	solute carrier family 35, member F6	2	2	7.8	67119	84506	113290	80642	72677	99445	74808	84810	80978	78992	82319	90105	0.808292	0.458123	0.954132	1.04497	0.905263	0.548348	NO	NO	NO
A0A0G2JEH3	Uniprot	ENSMUSG00000079659	652925	Tmem243	transmembrane protein 243, mitochondrial	2	2	54.2	300110	346240	383170	143910	110380	172950	380600	421180	398130	172560	176310	146460	0.00261544	9.82e-05	0.41499	0.412806	0.0313727	0.00214241	NO	NO	NO
A0A0G2JEI9	Uniprot	ENSMUSG00000039968	242860	Rsbn1l	round spermatid basic protein 1-like	1	1	1.9	86555	62588	77116	64898	73041	77573	67155	75996	89621	83404	79166	90073	0.673555	0.413464	0.952501	1.08537	0.824687	0.50401	NO	NO	NO
A0A0G2JEP4	Uniprot	ENSMUSG00000032497	71268	Lrrfip2	leucine rich repeat (in FLII) interacting protein 2	20	19	39.2	9656300	11306000	11018000	8248300	9200300	9144200	11959000	12504000	12442000	10496000	10295000	10273000	0.039217	0.000473729	0.831537	0.841729	0.151432	0.00447888	NO	NO	NO
A0A0G2JES0	Uniprot	ENSMUSG00000028100	78373	Nudt17	nudix (nucleoside diphosphate linked moiety X)-type motif 17	2	2	17.6	306690	329850	365910	400770	377680	409080	316290	340910	321900	398140	402910	434470	0.0347219	0.00328878	1.18463	1.26189	0.140014	0.0143502	NO	NO	NO
A0A0G2JET8	Uniprot	ENSMUSG00000056476	329650	Med12l	mediator complex subunit 12-like	1	1	0.6	160000	190760	202260	172980	160170	185750	158990	178260	154870	191830	175920	173020	0.479974	0.155536	0.938302	1.09886	0.678549	0.234129	NO	NO	NO
A0A0G2JEX4	Uniprot	ENSMUSG00000037994	97086	Slc9b2	solute carrier family 9, subfamily B (NHA2, cation proton antiporter 2), member 2	1	1	25.9	71714	71490	85985	69896	75025	85536	70738	76379	68354	69510	74413	59265	0.952347	0.463582	1.00553	0.942995	0.978505	0.553215	NO	NO	NO
A0A0G2JF22	Uniprot	ENSMUSG00000105589	50757	Fbxw14	F-box and WD-40 domain protein 14	5	1	61.8	207560	216140	281370	166950	169870	189220	256050	252990	264160	180780	177900	182460	0.0702358	2.74e-05	0.746082	0.699871	0.216861	0.00150263	NO	NO	NO
A0A0G2JFB2	Uniprot	ENSMUSG00000041912	72634	Tdrkh	tudor and KH domain containing protein	19	19	35.1	7023700	8085100	8084300	7486200	8254900	8456600	8068400	8577000	8529800	8797000	9250100	9516300	0.50779	0.0399374	1.04331	1.09486	0.701066	0.0825068	NO	NO	NO
A0A0G2JFD8	Uniprot	ENSMUSG00000039103	68810	Nexn	nexilin	44	1	59	142060	166050	179150	163840	153380	185150	160770	173120	172420	164960	159690	156470	0.742943	0.14907	1.03101	0.950248	0.866452	0.2269	NO	NO	NO
A0A0G2JFJ6	Uniprot	ENSMUSG00000027933	229543	Ints3	integrator complex subunit 3	2	2	1.7	117210	147010	159940	143220	139610	155990	162370	168620	163810	180170	177850	182200	0.737384	0.00262326	1.03456	1.09179	0.863547	0.0125798	NO	NO	NO
A0A0G2JFQ0	Uniprot	ENSMUSG00000029455	11669	Aldh2	aldehyde dehydrogenase 2, mitochondrial	13	1	58.1	365880	404070	420860	441870	450520	470660	326890	415550	383920	503840	520810	569770	0.035327	0.00875028	1.14464	1.41555	0.141593	0.027401	NO	NO	NO
A0A0G2JFT8	Uniprot	ENSMUSG00000029291	52822	Rufy3	RUN and FYVE domain containing 3	8	7	11.5	689140	830590	913350	852120	904600	984170	824460	866820	895210	1104800	1027100	1032000	0.247732	0.0040549	1.12651	1.22324	0.469304	0.0165645	NO	NO	YES
A0A0G2JFX7	Uniprot	ENSMUSG00000038374	60365	Rbm8a	RNA binding motif protein 8a	5	1	28.1	149570	162210	178230	185880	174700	197000	169470	200970	182240	195790	182280	178160	0.0984789	0.916366	1.1379	1.00642	0.264088	0.940203	NO	NO	NO
A0A0G2JGW9	Uniprot	ENSMUSG00000028034	51886	Fubp1	far upstream element (FUSE) binding protein 1	25	1	46.7	6047500	6502500	6815200	5257600	5517500	5716500	7821900	8499900	8118400	6607400	6520300	6488800	0.0209905	0.00128488	0.85161	0.802633	0.102834	0.00794635	NO	NO	NO
A0A0G2JFZ4	Uniprot	ENSMUSG00000027806	72033	Tsc22d2	TSC22 domain family, member 2	8	2	6.4	280730	287170	301930	280620	322880	315960	291470	339500	330720	422060	429810	413420	0.317963	0.00284672	1.05706	1.31569	0.537702	0.0131498	NO	NO	NO
E9PVP1	Uniprot	ENSMUSG00000019866	11630	Crybg1	crystallin beta-gamma domain containing 1	6	6	5.4	512250	613100	648990	581070	655900	662710	668110	711850	667080	788730	752410	740020	0.438205	0.0198157	1.07064	1.11437	0.641738	0.0491759	NO	NO	YES
A0A0G2JGF7	Uniprot	ENSMUSG00000039831	214137	Arhgap29	Rho GTPase activating protein 29	1	1	1.4	16466	22197	19061	15043	16224	20910	27515	23772	28379	27110	22466	17837	0.490814	0.248598	0.903905	0.846195	0.687185	0.339443	NO	NO	NO
A0A0G2JGL0	Uniprot	ENSMUSG00000078578	66105	Ube2d3	ubiquitin-conjugating enzyme E2D 3	5	3	31.8	21320000	27151000	29672000	22016000	22882000	25374000	26068000	28892000	23031000	27757000	25397000	28355000	0.381463	0.574002	0.899274	1.04511	0.596667	0.655436	NO	NO	NO
A0A0G2JGL8	Uniprot	ENSMUSG00000032480	72831	Dhx30	DEAH (Asp-Glu-Ala-His) box polypeptide 30	7	7	6.5	430190	455710	525160	443190	465860	499000	522450	551790	524010	546020	566360	561810	0.976976	0.089583	0.997867	1.04751	0.989129	0.152706	NO	NO	NO
E9Q4F2	Uniprot	ENSMUSG00000054792	270201	Klhl18	kelch-like 18	8	7	14.6	1182600	1297300	1293700	1027300	1077100	1125500	1135500	1254900	1195600	1177600	1197700	1136800	0.0183716	0.560451	0.85592	0.979392	0.0950978	0.64255	NO	NO	NO
A0A0G2JGP4	Uniprot	ENSMUSG00000027852	18176	Nras	neuroblastoma ras oncogene	7	2	43.7	387040	443390	463210	226500	186950	237820	475340	520230	518980	264470	262090	261590	0.001475	8.14e-05	0.50344	0.520386	0.0232409	0.00199514	NO	NO	NO
A0A0G2JGQ4	Uniprot	ENSMUSG00000028954	53312	Nub1	negative regulator of ubiquitin-like proteins 1	28	28	47.8	10216000	11299000	11499000	8669600	9550600	9987700	11266000	12168000	11630000	10317000	10193000	9727400	0.0449417	0.00714965	0.854422	0.862349	0.164823	0.0239501	NO	NO	NO
Q8CCM0	Uniprot	ENSMUSG00000053819	108058	Camk2d	calcium/calmodulin-dependent protein kinase II, delta	4	1	15.5	25491	35968	33111	41796	32959	34561	41988	34956	31326	40113	29437	32028	0.301135	0.645159	1.15593	0.938192	0.525047	0.71864	NO	NO	NO
A0A0G2JH03	Uniprot	ENSMUSG00000027999	66350	Pla2g12a	phospholipase A2, group XIIA	5	5	30.2	6998700	7334500	8803700	6005400	6555400	6162400	7034100	7774300	7441500	8192600	6994700	7418300	0.0635792	0.787241	0.809235	1.01599	0.202177	0.837436	NO	NO	NO
A0A0G2JH12	Uniprot	ENSMUSG00000028995	84652	Fam126a	family with sequence similarity 126, member A	1	1	5	18962	10152	8817.3	22454	19754	23245	12399	25571	19158	24180	31195	22006	0.0521358	0.224754	1.72557	1.35452	0.180851	0.313351	NO	NO	NO
K3W4P2	Uniprot	ENSMUSG00000029547	68510	Ints1	integrator complex subunit 1	2	2	0.9	214050	247660	274100	280220	286210	321570	284340	292890	305600	387260	416410	437420	0.0790269	0.00164236	1.20683	1.40581	0.233127	0.00931607	NO	NO	NO
A0A0G2JH18	Uniprot	ENSMUSG00000029213	27784	Commd8	COMM domain containing 8	1	1	8.5	125610	150480	153280	125560	151520	157590	136530	151130	144070	136870	164400	140250	0.899873	0.751971	1.01234	1.02268	0.950615	0.809167	NO	NO	NO
A0A0H2UKB8	Uniprot	ENSMUSG00000025437	170822	Usp33	ubiquitin specific peptidase 33	1	1	1.3	79172	96467	90219	26853	29642	23985	90749	116410	107660	38594	37709	34082	0.000312472	0.000880958	0.302718	0.35063	0.0113469	0.00635998	NO	NO	NO
A0A0H2UKC2	Uniprot	ENSMUSG00000050549	70617	Fam241a	family with sequence similarity 241, member A	1	1	32.3	40467	41238	56973	51864	44815	47898	52757	56147	52269	54837	66257	54083	0.749671	0.32081	1.04254	1.08689	0.870327	0.413492	NO	NO	NO
A0A0J9YTR2	Uniprot	ENSMUSG00000107002	106264	0610012G03Rik	RIKEN cDNA 0610012G03 gene	6	6	46.3	5770200	6690400	6931300	5542400	5956500	6241100	7393000	7796700	7852500	8229000	8369300	8732700	0.24829	0.0216046	0.914815	1.09933	0.469849	0.0523887	NO	NO	NO
A0A0J9YV86	Uniprot	ENSMUSG00000042331	432572	Specc1	sperm antigen with calponin homology and coiled-coil domains 1	2	2	2.5	1666600	1992700	1661600	1381200	1846200	1750000	1698900	1867700	1924500	1909900	1916600	1802700	0.557432	0.582833	0.935443	1.02515	0.743243	0.663231	NO	NO	NO
A0A0J9YTY0	Uniprot	ENSMUSG00000058013	52398	Septin11	septin 11	20	13	42.1	6931300	7765100	7796200	6302700	6965600	7238500	7284300	8191900	8405100	7956500	8056500	8126200	0.170592	0.816601	0.911713	1.0108	0.373943	0.862048	NO	NO	NO
Q499F0	Uniprot	ENSMUSG00000070677	320549	Pramel48	PRAME like 48	5	3	10.8	133710	178130	159030	160630	150220	171120	160520	157890	192330	212870	205180	246660	0.807416	0.0383571	1.02357	1.30146	0.904451	0.0799366	NO	NO	NO
A0A0J9YUM4	Uniprot	ENSMUSG00000037373	13016	Ctbp1	C-terminal binding protein 1	6	3	19.3	299340	360380	377930	328470	359510	351260	339770	373510	389410	401470	432080	391550	0.984451	0.0988965	1.00153	1.11101	0.992617	0.164763	NO	NO	NO
A0A0J9YUA3	Uniprot	ENSMUSG00000039959	215114	Hip1	huntingtin interacting protein 1	3	3	5	538760	654940	613550	610070	622810	624300	685530	732510	730470	726060	682070	722860	0.652852	0.793485	1.02763	0.991846	0.812111	0.841973	NO	NO	NO
A0A0J9YUD0	Uniprot	ENSMUSG00000001082	68294	Mfsd10	major facilitator superfamily domain containing 10	1	1	10.6	228840	229030	266480	201890	225220	259840	235680	279210	233720	245900	246550	219050	0.584287	0.516245	0.948368	0.950428	0.766017	0.601948	NO	NO	NO
A0A0J9YUD5	Uniprot	ENSMUSG00000038759	70699	Nup205	nucleoporin 205	35	35	19.4	9270100	10337000	10253000	9590100	10726000	11199000	9501100	10430000	10102000	11446000	11522000	11716000	0.400932	0.00544758	1.05543	1.15486	0.613869	0.0199421	NO	NO	NO
A0A0J9YUN2	Uniprot	ENSMUSG00000016308	22209	Ube2a	ubiquitin-conjugating enzyme E2A	2	2	22.7	408200	451840	420540	302090	309890	308100	555510	601620	513300	391940	318150	321610	0.000807658	0.00371027	0.718487	0.617625	0.0171618	0.0155732	NO	NO	NO
A0A0J9YUZ4	Uniprot	ENSMUSG00000066551	15289	Hmgb1	high mobility group box 1	9	7	40.3	7399500	8189200	8587800	5889400	6543300	7346600	8916900	9368500	9048200	7158600	7467700	7434200	0.0553254	0.000450889	0.818121	0.807084	0.18698	0.00440599	NO	NO	NO
A0A0J9YV30	Uniprot	ENSMUSG00000029528	19303	Pxn	paxillin	2	2	3.8	196050	219920	239430	182440	178340	185650	190400	186470	183600	199540	196950	217040	0.0461432	0.0554765	0.833735	1.09467	0.167886	0.105462	NO	NO	NO
A0A0J9YV40	Uniprot	ENSMUSG00000004642	20492	Slbp	stem-loop binding protein	6	6	22.8	4066800	4814700	4529100	3494400	4088100	3994200	4589900	5269600	5443700	4014700	4046700	4150500	0.0988421	0.0174255	0.86325	0.797996	0.264361	0.0450934	NO	NO	NO
A0A0J9YVC7	Uniprot	ENSMUSG00000107283	17527	Mpv17	MpV17 mitochondrial inner membrane protein	1	1	8.6	632310	684950	706560	644950	712380	777630	741230	748140	800030	685900	762590	754220	0.449067	0.39799	1.05492	0.962134	0.651241	0.489151	NO	NO	NO
A0A0J9YVG0	Uniprot	ENSMUSG00000029147	14208	Ppm1g	protein phosphatase 1G (formerly 2C), magnesium-dependent, gamma isoform	6	6	17.9	627940	687900	828850	667600	695790	895180	764300	855680	789270	906760	911450	938510	0.704485	0.016227	1.0531	1.14422	0.84332	0.0426003	NO	NO	YES
Q8BYR5-5	Uniprot	ENSMUSG00000017978	320405	Cadps2	Ca2+-dependent activator protein for secretion 2	8	8	7.4	346280	380450	387730	427680	441140	441640	384610	425270	401660	463370	484350	502160	0.00855869	0.00813856	1.17587	1.19672	0.0593429	0.0261704	NO	NO	NO
A0A0M3HEP7	Uniprot	ENSMUSG00000037685	11980	Atp8a1	ATPase, aminophospholipid transporter (APLT), class I, type 8A, member 1	11	11	10.2	1266000	1415600	1448600	1302100	1340400	1431500	1402400	1493900	1314800	1515400	1541100	1398500	0.796692	0.296762	0.986393	1.05792	0.899244	0.389089	NO	NO	NO
A0A0M3U1B0	Uniprot	ENSMUSG00000038651	637277	Sycp2l	synaptonemal complex protein 2-like	18	18	25.5	3547200	3984600	4193000	4071600	4313600	4328900	4108900	4336400	4379600	4655500	4988800	4906100	0.187614	0.0116946	1.08438	1.13454	0.396392	0.0337465	NO	NO	NO
Q9QZ23	Uniprot	ENSMUSG00000029993	56748	Nfu1	NFU1 iron-sulfur cluster scaffold	6	6	29.4	2914700	3595500	3510000	2753400	2694000	2691700	3522700	3900300	3920500	2920100	3152000	3472000	0.0434338	0.0434529	0.812269	0.841372	0.161783	0.0879094	NO	NO	NO
E9QL12	Uniprot	ENSMUSG00000033788	26903	Dysf	dysferlin	3	3	1.4	213790	225480	273570	251010	259990	265330	239960	272810	243220	273480	312410	291370	0.322433	0.0580219	1.08907	1.16041	0.541723	0.109152	NO	NO	NO
A0A0N4SV90	Uniprot	ENSMUSG00000030056	57905	Isy1	ISY1 splicing factor homolog	2	2	24.2	99626	116940	132820	116850	139670	132670	109960	136390	118920	159230	147780	149750	0.320982	0.0232436	1.11393	1.25047	0.540812	0.0550453	NO	NO	NO
A0A0N4SUL6	Uniprot	ENSMUSG00000004268	14791	Emg1	EMG1 N1-specific pseudouridine methyltransferase	1	1	11.5	34688	30942	36661	32242	33972	36024	35597	35864	31027	30767	37810	35153	0.993382	0.880508	0.999482	1.01212	0.996866	0.913483	NO	NO	NO
F7D6F6	Uniprot	ENSMUSG00000090891	52372	D6Ertd527e	DNA segment, Chr 6, ERATO Doi 527, expressed	9	9	42.8	10682000	12112000	13315000	8528500	9682900	10742000	8979100	10036000	9508800	9867600	10224000	9487400	0.0743565	0.39787	0.801833	1.03699	0.224606	0.489105	NO	NO	NO
A0A0N4SVE6	Uniprot	ENSMUSG00000033082	243653	Clec1a	C-type lectin domain family 1, member a	3	3	13.4	552820	521340	715670	684750	747700	595300	765730	648300	669640	717350	692560	710510	0.348284	0.756349	1.13293	1.01764	0.567546	0.81285	NO	NO	NO
A0A0N4SV10	Uniprot	ENSMUSG00000030275	75320	Etnk1	ethanolamine kinase 1	3	3	10.1	187080	249200	258290	225250	214450	236660	257200	257050	275040	276870	281510	280180	0.807141	0.0552531	0.973782	1.06242	0.904451	0.105073	NO	NO	NO
A0A0N4SV29	Uniprot	ENSMUSG00000034023	211651	Fancd2	Fanconi anemia, complementation group D2	7	7	5.4	995300	1054500	1134400	955210	1017300	1061000	939020	1032100	986340	1069400	1118500	1110700	0.377551	0.0211789	0.952676	1.11535	0.592229	0.0516549	NO	NO	NO
A0A0N4SV80	Uniprot	ENSMUSG00000030016	18139	Zfp638	zinc finger protein 638	21	21	12.5	3142800	3569400	3795000	3418100	3686300	3803400	3400000	3600600	3444900	3838300	3788500	3777900	0.581002	0.00733521	1.03813	1.09183	0.763467	0.024448	NO	NO	NO
A0A0N4SVA6	Uniprot	ENSMUSG00000068328	11993	Aup1	ancient ubiquitous protein 1	3	3	9.7	188490	225630	260130	240200	239370	253310	244320	261840	241710	275970	271190	287820	0.408216	0.0223789	1.08696	1.11648	0.618502	0.0535451	NO	NO	NO
A0A0N4SVC2	Uniprot	ENSMUSG00000029817	101214	Tra2a	transformer 2 alpha	5	3	18.6	290650	350350	311480	377420	380150	403740	361400	402470	378230	457150	405250	385910	0.0229513	0.220129	1.21925	1.093	0.109193	0.308129	NO	NO	NO
A0A0N4SVK3	Uniprot	ENSMUSG00000091625	66373	Lsm5	LSM5 homolog, U6 small nuclear RNA and mRNA degradation associated	2	2	40.7	225480	246020	232840	246200	272800	229710	208590	258210	242120	256660	250480	287160	0.347789	0.198743	1.063	1.12044	0.567205	0.284205	NO	NO	NO
A0A0N4SVL0	Uniprot	ENSMUSG00000028760	230861	Eif4g3	eukaryotic translation initiation factor 4 gamma, 3	36	31	19.5	5583200	6225100	6437000	6101000	6548800	6909500	6695600	7075000	7041300	7563000	7370300	7436300	0.275708	0.0178209	1.07202	1.07485	0.499276	0.0456455	NO	NO	YES
A0A0N4SVL4	Uniprot	ENSMUSG00000038022	330323	Mindy4	MINDY lysine 48 deubiquitinase 4	1	1	1.5	93875	102010	92520	63453	66947	76965	85578	89913	95955	76989	80202	80827	0.00575533	0.0261989	0.719006	0.876852	0.0470216	0.0602474	NO	NO	NO
A0A0N4SVT8	Uniprot	ENSMUSG00000048206	56691	Dnajb8	DnaJ heat shock protein family (Hsp40) member B8	1	1	11.8	318840	352810	313980	282830	353730	350040	357250	430780	423030	460190	402580	447930	0.990702	0.318478	1.00098	1.08228	0.99598	0.410905	NO	NO	NO
A0A0N4SVW9	Uniprot	ENSMUSG00000058446	387524	Znrf2	zinc and ring finger 2	1	1	18.7	72757	78886	122790	983990	1076100	821330	1187000	1281200	1412800	123340	134300	126320	0.000336016	5.88e-05	10.4995	0.0989333	0.0117118	0.00173373	YES	NO	YES
Q9DAS9	Uniprot	ENSMUSG00000036402	14701	Gng12	guanine nucleotide binding protein (G protein), gamma 12	7	7	80.6	5096200	5473000	5396000	4365600	4869400	5017500	5677100	6026100	5884600	6150700	5885400	5979100	0.0667513	0.327047	0.892723	1.0243	0.208808	0.419895	NO	NO	NO
A0A0N4SW73	Uniprot	ENSMUSG00000051343	52055	Rab11fip5	RAB11 family interacting protein 5 (class I)	12	12	14	862490	1009600	1034500	1208300	1394000	1630300	1064100	1163600	1211900	1597400	1710700	1742800	0.0295519	0.00097409	1.45621	1.46846	0.12736	0.00673229	NO	NO	YES
A0A0N4SW93	Uniprot	ENSMUSG00000030279	74741	C2cd5	C2 calcium-dependent domain containing 5	20	20	22.1	3649400	4008000	4270400	3815700	3920400	4150100	4151100	4463000	4234100	4423400	4394500	4319600	0.94939	0.38195	0.996512	1.02252	0.976836	0.4746	NO	NO	NO
G5E8Q5	Uniprot	ENSMUSG00000038506	102323	Dcun1d2	DCN1, defective in cullin neddylation 1, domain containing 2 (S. cerevisiae)	4	2	22.8	122910	113910	164470	175750	172340	173260	140170	141250	149260	170880	159720	167410	0.062335	0.00680883	1.29919	1.15633	0.199928	0.0231469	NO	NO	NO
A0A0N5E9G7	Uniprot	ENSMUSG00000029191	19687	Rfc1	replication factor C (activator 1) 1	12	12	12.7	1798900	2021000	2121200	1471300	1571800	1687100	2454300	2359200	2448200	2006900	2102600	2109000	0.0238823	0.001524	0.796183	0.856342	0.111563	0.00883236	NO	NO	NO
A0A0R3P9C8	Uniprot	ENSMUSG00000000399	66108	Ndufa9	NADH:ubiquinone oxidoreductase subunit A9	20	20	63.8	6264100	6938100	7285900	5957500	6512400	6608400	7934700	8371400	8203300	7077000	6549800	6474700	0.264138	0.00299404	0.931189	0.820155	0.485743	0.01353	NO	NO	NO
A0A0R4IZW5	Uniprot	ENSMUSG00000000303	12550	Cdh1	cadherin 1	13	13	19.5	2612400	2922800	3011300	2234400	2358900	2569900	3220100	3543600	3292400	2721600	2631500	2592600	0.0414268	0.00260197	0.838144	0.790137	0.156586	0.0125079	NO	NO	NO
A0A0R4J1C2	Uniprot	ENSMUSG00000001794	12336	Capns1	calpain, small subunit 1	3	3	15	365630	436130	443120	413960	416630	425470	412210	457360	416350	487790	515120	505710	0.888673	0.0108065	1.00898	1.17318	0.945167	0.0318393	NO	NO	NO
A0A0R4IZW9	Uniprot	ENSMUSG00000002064	20316	Sdf2	stromal cell derived factor 2	8	8	48.4	3796900	4097500	4071300	2748400	2793400	2955400	3543300	3771600	3651200	3171700	3197500	3135000	0.000547847	0.00205044	0.71013	0.866689	0.015002	0.0107604	NO	NO	NO
A0A0R4IZX1	Uniprot	ENSMUSG00000002257	23853	Def6	differentially expressed in FDCP 6	2	2	4.1	209320	226760	262340	335960	348110	357640	225990	238200	222970	344990	379540	361790	0.00243644	0.00026873	1.49152	1.58088	0.0301693	0.00342844	NO	YES	YES
A0A0R4IZX3	Uniprot	ENSMUSG00000002679	69792	Med6	mediator complex subunit 6	1	1	6.2	106860	114120	138400	122790	145180	149840	152250	149310	151550	149390	146230	161120	0.199191	0.806143	1.16259	1.00801	0.410939	0.85358	NO	NO	NO
A0A0R4IZX6	Uniprot	ENSMUSG00000003309	11768	Ap1m2	adaptor protein complex AP-1, mu 2 subunit	20	1	54.4	3772100	4409600	4427000	3372800	3763400	3777600	5133900	5356900	5369200	4679200	4771900	4607600	0.0893131	0.00262875	0.865577	0.886425	0.250094	0.012596	NO	NO	NO
A0A0R4IZY0	Uniprot	ENSMUSG00000004929	50492	Thop1	thimet oligopeptidase 1	48	48	62.6	43493000	47777000	46056000	42163000	45575000	46419000	45727000	49314000	48998000	49474000	46597000	48300000	0.588922	0.941564	0.976924	1.0023	0.769553	0.958496	NO	NO	NO
A0A5F8MPU2	Uniprot	ENSMUSG00000008200	55935	Fnbp4	formin binding protein 4	2	2	1.9	132900	120460	144220	121430	134630	130120	117570	120700	119810	108810	110590	119620	0.654817	0.141376	0.971327	0.946772	0.813618	0.217188	NO	NO	NO
A0A0R4J000	Uniprot	ENSMUSG00000016946	69259	Kctd5	potassium channel tetramerisation domain containing 5	2	2	17.5	53295	70809	75441	52534	58861	59819	74660	83386	80565	61526	63127	66031	0.255418	0.00522684	0.858022	0.799142	0.476291	0.0194205	NO	NO	NO
A0A0R4J005	Uniprot	ENSMUSG00000019920	110829	Lims1	LIM and senescent cell antigen-like domains 1	6	5	24.6	703900	808230	953600	733630	818010	775790	1014500	1069800	1087000	944270	1006500	987630	0.578755	0.0532693	0.943911	0.92656	0.762119	0.102346	NO	NO	NO
A0A0R4J008	Uniprot	ENSMUSG00000019777	15182	Hdac2	histone deacetylase 2	14	9	32.6	2587500	2862100	3081900	2231000	2530200	2591100	4295200	4596000	4727900	3925200	3839900	3949000	0.0959009	0.00864014	0.861783	0.860123	0.259757	0.027156	NO	NO	NO
A0A0R4J018	Uniprot	ENSMUSG00000021376	22017	Tpmt	thiopurine methyltransferase	19	19	82.1	9465200	10740000	10858000	7405100	8110500	8722800	11326000	13030000	12493000	9887500	9871600	9476800	0.0178404	0.00819332	0.780293	0.793397	0.0938671	0.0262362	NO	NO	NO
A0A0R4J023	Uniprot	ENSMUSG00000021460	11992	Auh	AU RNA binding protein/enoyl-coenzyme A hydratase	4	4	12.4	364470	432330	455120	340240	342060	363540	415950	432830	399160	361530	371350	373860	0.0717516	0.0106916	0.835389	0.886854	0.219832	0.0316496	NO	NO	NO
A0A0R4J034	Uniprot	ENSMUSG00000022680	94184	Pdxdc1	pyridoxal-dependent decarboxylase domain containing 1	37	1	51.6	12311000	13731000	13402000	13406000	14928000	14935000	14059000	14581000	14884000	15466000	15179000	15845000	0.127832	0.0327925	1.09697	1.06815	0.312165	0.0712817	NO	NO	YES
D6RG73	Uniprot	ENSMUSG00000022684	67118	Bfar	bifunctional apoptosis regulator	1	1	5.1	94689	78923	79796	95107	91124	92298	127160	89436	88401	103920	105260	110270	0.185993	0.72768	1.09913	1.04739	0.394073	0.786867	NO	NO	NO
G5E922	Uniprot	ENSMUSG00000022160	56335	Mettl3	methyltransferase like 3	2	2	8.4	113520	132380	141280	207880	208510	200010	129200	152140	128840	228280	246790	235710	0.000898076	0.000438328	1.59202	1.73285	0.017946	0.0043239	YES	YES	YES
A0A0R4J047	Uniprot	ENSMUSG00000024188	66978	Luc7l	Luc7-like	9	3	28	422010	469410	529720	619410	639640	632880	530650	557450	530230	690120	634490	694100	0.00778424	0.00327827	1.33128	1.2474	0.0566784	0.0143148	NO	NO	NO
A0A1L1SS90	Uniprot	ENSMUSG00000023262	109652	Acy1	aminoacylase 1	11	11	35.4	3149400	3649800	3954200	3318200	3606100	3702100	3757000	4041000	4058100	3812600	4049700	3959900	0.879213	0.929286	0.98819	0.997141	0.939804	0.950348	NO	NO	NO
E9PYA3	Uniprot	ENSMUSG00000024158	14651	Hagh	hydroxyacyl glutathione hydrolase	5	5	21.1	1255200	1397400	1401500	1029300	1090500	1173000	1298200	1388100	1311100	1184000	1251700	1132900	0.0162768	0.0323057	0.812215	0.89273	0.0885338	0.0705993	NO	NO	NO
A0A0R4J065	Uniprot	ENSMUSG00000026280	66615	Atg4b	autophagy related 4B, cysteine peptidase	6	6	24.7	325990	335290	375590	361300	341090	364850	352960	387410	350730	425890	450060	427940	0.581977	0.00746308	1.02929	1.19502	0.763522	0.0247357	NO	NO	NO
G5E8J7	Uniprot	ENSMUSG00000025981	67876	Coq10b	coenzyme Q10B	1	1	6.2	725180	824060	774650	747680	874360	852130	619110	711070	660330	766080	754430	720960	0.358896	0.0486186	1.06467	1.12608	0.577101	0.0953482	NO	NO	NO
A0A0R4J078	Uniprot	ENSMUSG00000026353	67812	Ubxn4	UBX domain protein 4	18	1	35.8	100460	111850	118290	105430	105810	122680	103330	130160	111820	121130	106920	108500	0.892878	0.764491	1.01004	0.974631	0.947719	0.818646	NO	NO	NO
A0A0R4J079	Uniprot	ENSMUSG00000026499	170760	Acbd3	acyl-Coenzyme A binding domain containing 3	23	23	48.4	6572700	7172100	7217300	6060100	6845400	6851900	6553300	7085200	6920000	6951000	6857300	6876000	0.29685	0.80592	0.94253	1.00612	0.520834	0.853506	NO	NO	NO
A0A0R4J081	Uniprot	ENSMUSG00000027305	69702	Ndufaf1	NADH:ubiquinone oxidoreductase complex assembly factor 1	2	2	7.9	843040	912260	960220	898630	1008800	1147000	874260	948340	1000900	1027000	1113100	1106500	0.228329	0.0374072	1.1248	1.14985	0.446463	0.0786713	NO	NO	NO
A0A0R4J090	Uniprot	ENSMUSG00000028076	12479	Cd1d1	CD1d1 antigen	3	3	9.2	282650	327010	312510	289350	310420	346870	293890	311790	308150	359940	344680	344310	0.720991	0.0038847	1.02654	1.14784	0.854501	0.0160453	NO	NO	NO
Q9JKP7	Uniprot	ENSMUSG00000028394	59001	Pole3	polymerase (DNA directed), epsilon 3 (p17 subunit)	5	5	37.2	857110	930110	913030	442750	467070	530490	903620	1066700	922780	657600	652910	641690	0.000252714	0.00372378	0.533399	0.674778	0.0103804	0.0155921	NO	NO	NO
A0A0R4J093	Uniprot	ENSMUSG00000028719	66588	Cmpk1	cytidine monophosphate (UMP-CMP) kinase 1	8	8	39.6	3758800	4233400	4064000	3241200	3583100	3750900	4032600	4708500	4444000	4285600	3980400	4285700	0.0731301	0.394294	0.877159	0.951961	0.222567	0.486114	NO	NO	NO
A0A0R4J094	Uniprot	ENSMUSG00000027371	68126	Fahd2a	fumarylacetoacetate hydrolase domain containing 2A	13	13	64.5	16618000	19125000	20538000	19183000	18517000	18975000	20483000	22930000	22109000	22128000	20751000	21472000	0.915527	0.659522	1.007	0.982128	0.957485	0.729997	NO	NO	NO
A0A0R4J0A2	Uniprot	ENSMUSG00000028825	19746	Rhd	Rh blood group, D antigen	2	2	2.4	224030	242760	239980	191460	200730	212120	223660	237050	217290	247420	251360	250840	0.0149812	0.0159896	0.855031	1.10563	0.0833908	0.04216	NO	NO	NO
A0A0R4J0B4	Uniprot	ENSMUSG00000030282	12764	Cmas	cytidine monophospho-N-acetylneuraminic acid synthetase	18	18	50.5	8359900	9149800	9269200	7756100	8130900	8284900	7859000	8690400	8282000	6739100	6388400	6100200	0.055892	0.00350957	0.902647	0.77433	0.188075	0.0150707	NO	NO	NO
A0A0R4J0B5	Uniprot	ENSMUSG00000030780	233913	Rusf1	RUS family member 1	8	8	18.9	707370	798120	832810	714010	746370	793430	809570	831970	866940	833070	837880	837380	0.556382	0.997763	0.963867	0.99994	0.742366	0.997954	NO	NO	NO
F6VZ99	Uniprot	ENSMUSG00000030750	67711	Nsmce1	NSE1 homolog, SMC5-SMC6 complex component	1	1	5.5	19269	26837	29535	22175	18197	23793	31842	33265	32162	20359	28364	26383	0.335051	0.0391215	0.848283	0.772147	0.554477	0.0811026	NO	NO	NO
A0A0R4J0C6	Uniprot	ENSMUSG00000031487	66653	Brf2	BRF2, RNA polymerase III transcription initiation factor 50kDa subunit	2	2	4.8	81904	104420	97404	83733	78289	89508	94910	109990	88474	104690	121060	91930	0.220496	0.486116	0.886518	1.08285	0.43732	0.573101	NO	NO	NO
A0A0R4J0D1	Uniprot	ENSMUSG00000031532	67887	Saraf	store-operated calcium entry-associated regulatory factor	5	5	21.5	255580	326650	317880	198300	197720	224880	373320	389520	376480	231070	251840	211820	0.0181164	0.000296598	0.689805	0.609776	0.094653	0.00354726	NO	NO	NO
A0A0R4J0D3	Uniprot	ENSMUSG00000032437	68292	Stt3b	STT3, subunit of the oligosaccharyltransferase complex, homolog B (S. cerevisiae)	16	15	19.1	5163500	5889100	5631900	3969900	4452900	4450100	6277700	6474200	6822200	5511800	5227800	5109900	0.00882658	0.0033587	0.771548	0.809718	0.0605658	0.0145699	NO	NO	NO
A0A0R4J2D4	Uniprot	ENSMUSG00000032583	72825	Mon1a	MON1 homolog A, secretory traffciking associated	1	1	3.9	9177.6	15406	15442	19405	23228	19524	17712	20776	20859	20869	20440	19284	0.0386113	0.733724	1.55293	1.021	0.149785	0.792563	YES	NO	YES
A0A0R4J0E4	Uniprot	ENSMUSG00000037461	77065	Ints7	integrator complex subunit 7	3	3	4	149410	166420	194010	171190	152600	177350	193120	186520	180400	208530	212140	214320	0.855869	0.00348196	0.982936	1.13383	0.929363	0.0149737	NO	NO	NO
A0A0R4J0F6	Uniprot	ENSMUSG00000062234	231580	Gak	cyclin G associated kinase	30	30	24.9	5437600	6416100	6622400	5238700	5524700	5810200	6793300	7203800	7271200	6525400	6645600	6564000	0.188887	0.0291066	0.897029	0.927907	0.398517	0.0653198	NO	NO	NO
A0A0R4J0G4	Uniprot	ENSMUSG00000037415	74334	Ranbp10	RAN binding protein 10	2	2	4.2	76438	114610	109120	118250	177340	126810	117920	90015	95908	164990	163050	152410	0.137018	0.00325019	1.40721	1.58124	0.32513	0.0142339	NO	YES	YES
A0A0R4J0H0	Uniprot	ENSMUSG00000032624	78798	Eml4	echinoderm microtubule associated protein like 4	15	15	16.8	2520400	2800900	2864100	2669400	2846100	2948000	3359200	3504200	3365500	3466800	3522600	3579000	0.525191	0.119683	1.03398	1.03319	0.718399	0.190597	NO	NO	NO
A0A0R4J0H5	Uniprot	ENSMUSG00000035521	214505	Gnptg	N-acetylglucosamine-1-phosphotransferase, gamma subunit	1	1	3.6	31619	36440	69541	35564	46246	44440	49743	46163	50223	52598	49593	52985	0.774932	0.145305	0.917515	1.06191	0.885568	0.22225	NO	NO	NO
A0A0R4J0I4	Uniprot	ENSMUSG00000019214	214901	Chtf18	CTF18, chromosome transmission fidelity factor 18	7	7	9.4	467200	544880	597180	568590	557470	596270	560150	583690	574830	628500	621260	660750	0.393837	0.0101389	1.07026	1.11162	0.608007	0.0303759	NO	NO	NO
A0A0R4J0I6	Uniprot	ENSMUSG00000090150	102632	Acad11	acyl-Coenzyme A dehydrogenase family, member 11	25	25	36.8	6324700	7235700	7468200	5575800	6128900	6252800	5974600	6542800	6472400	5767800	5918800	5741400	0.0653791	0.0497451	0.853956	0.917756	0.206577	0.0970144	NO	NO	NO
A0A0R4J0I9	Uniprot	ENSMUSG00000040249	16971	Lrp1	low density lipoprotein receptor-related protein 1	5	5	0.9	495280	577160	585060	481510	490710	545470	613620	615300	568300	636390	680050	640720	0.25339	0.0618865	0.91565	1.08899	0.475263	0.114649	NO	NO	NO
Q5SVF8	Uniprot	ENSMUSG00000034274	107829	Thoc5	THO complex 5	1	1	5	51889	58031	59550	67141	75246	71210	60656	66683	59140	67240	68521	70905	0.0113055	0.057129	1.26038	1.10825	0.0696337	0.107774	NO	NO	NO
Q2KN98	Uniprot	ENSMUSG00000033444	74392	Specc1l	sperm antigen with calponin homology and coiled-coil domains 1-like	33	32	30.7	9390200	10851000	10970000	8695700	9347200	9407500	10512000	11255000	11229000	11262000	10674000	10902000	0.0874695	0.868129	0.879505	0.995212	0.247021	0.903903	NO	NO	NO
A0A0R4J0K1	Uniprot	ENSMUSG00000037072	93684	Selenof	selenoprotein F	5	5	27.8	1386500	1522000	1576100	1400300	1587800	1733000	1366500	1576100	1553300	1682900	1694200	1716400	0.518902	0.0412313	1.05274	1.13292	0.711992	0.0845931	NO	NO	NO
Z4YL78	Uniprot	ENSMUSG00000040549	75786	Ckap5	cytoskeleton associated protein 5	93	92	46.7	32201000	36063000	36429000	29917000	33611000	34028000	33017000	36027000	35298000	35966000	34290000	34379000	0.274493	0.930856	0.931829	1.00281	0.497983	0.951301	NO	NO	NO
Q9CRG1	Uniprot	ENSMUSG00000040234	67623	Tm7sf3	transmembrane 7 superfamily member 3	4	4	6.4	2052000	2368500	2429100	2015400	2162100	2207000	2579500	2764400	2813100	2523000	2519100	2561800	0.300384	0.0636509	0.932098	0.932193	0.524044	0.117248	NO	NO	NO
Q8BZW3	Uniprot	ENSMUSG00000036395	244757	Glb1l2	galactosidase, beta 1-like 2	1	1	1.7	108380	127720	121000	126460	125190	157600	113620	121200	117330	119760	132880	127450	0.221622	0.101192	1.14604	1.07934	0.439116	0.167602	NO	NO	NO
A0A0R4J0L5	Uniprot	ENSMUSG00000027742	67542	Cog6	component of oligomeric golgi complex 6	15	2	29.4	2375100	2712100	2775000	2674800	2783000	2980400	2822800	2984100	2959400	3141200	3150500	3260100	0.277904	0.0142173	1.07326	1.0896	0.501727	0.0387011	NO	NO	YES
A0A0R4J0L6	Uniprot	ENSMUSG00000040112	232536	Mrps35	mitochondrial ribosomal protein S35	1	1	4.7	96716	109100	117510	49589	44367	63179	125630	141210	136710	69962	67266	60506	0.00255	0.000223783	0.485996	0.489986	0.0308069	0.00315842	NO	NO	NO
A0A0R4J0M1	Uniprot	ENSMUSG00000036430	72726	Tbcc	tubulin-specific chaperone C	21	21	56.9	4561800	4883200	5041800	4844700	5074800	5249100	4597200	4993700	4688100	5348500	5375400	5122300	0.283112	0.0223536	1.04706	1.10976	0.50668	0.0535451	NO	NO	NO
Q9CPV1	Uniprot	ENSMUSG00000036223	66468	Ska1	spindle and kinetochore associated complex subunit 1	5	4	24	876900	901020	1033600	896770	866060	1033700	878280	1022900	931670	896230	916460	955900	0.947207	0.663766	0.994668	0.977316	0.975589	0.733468	NO	NO	NO
A0A0R4J0M9	Uniprot	ENSMUSG00000045210	70675	Vcpip1	valosin containing protein (p97)/p47 complex interacting protein 1	27	27	23.9	4445200	4856400	5126800	4575900	4805400	5047200	4490700	4831700	4466200	4841300	5057500	4874100	0.999896	0.0730674	1.00001	1.07139	0.999896	0.130526	NO	NO	NO
P46718	Uniprot	ENSMUSG00000014771	18567	Pdcd2	programmed cell death 2	7	7	24.2	957780	1123800	1154300	1285900	1396200	1462200	1458600	1512600	1585800	1892200	1938200	1966500	0.0192184	0.00064026	1.28073	1.27209	0.0978329	0.0052744	NO	NO	NO
A0A0R4J0P1	Uniprot	ENSMUSG00000031969	66948	Acad8	acyl-Coenzyme A dehydrogenase family, member 8	4	4	11.1	479590	567090	575430	516680	529280	572550	548160	569700	607740	592350	602430	558710	0.9743	0.692579	0.997781	1.01616	0.988537	0.757994	NO	NO	NO
A0A0R4J0P5	Uniprot	ENSMUSG00000032322	19200	Pstpip1	proline-serine-threonine phosphatase-interacting protein 1	12	12	27.2	2037500	2231200	2339200	2021300	2278200	2311700	2341900	2515100	2478100	2602600	2539300	2574900	0.993519	0.0846068	1.0005	1.05204	0.996866	0.146148	NO	NO	NO
A0A2R8VKA3	Uniprot	ENSMUSG00000022685	74108	Parn	poly(A)-specific ribonuclease (deadenylation nuclease)	3	3	15.8	381950	434530	451110	413090	394290	396020	416380	390820	382150	401480	415370	419570	0.379804	0.24889	0.949361	1.03958	0.594667	0.339764	NO	NO	NO
A0A0R4J0Q5	Uniprot	ENSMUSG00000062075	16907	Lmnb2	lamin B2	25	22	40.7	5137700	5723800	6010700	5537000	6000500	6202200	5869400	6324600	6449200	6473300	6596300	6534300	0.422164	0.149418	1.05142	1.05153	0.630652	0.227198	NO	NO	NO
Q3UM29	Uniprot	ENSMUSG00000034951	233824	Cog7	component of oligomeric golgi complex 7	17	17	25.5	4892000	5681000	5935600	6241900	6481600	6815100	5894300	6120500	6105400	5587800	5865100	6072000	0.0467825	0.277849	1.18354	0.967147	0.169085	0.370065	NO	NO	NO
O70404	Uniprot	ENSMUSG00000050732	22320	Vamp8	vesicle-associated membrane protein 8	4	4	38.6	855540	947660	920910	1087900	1154500	1240900	1000200	1160700	1144500	1327600	1142800	1241500	0.00827335	0.140416	1.27869	1.12298	0.0584507	0.21588	NO	NO	NO
Q924D0	Uniprot	ENSMUSG00000019864	170728	Rtn4ip1	reticulon 4 interacting protein 1	10	10	33.1	2480500	2735700	2839300	2582800	2792500	3030900	2708000	3091700	2991900	2902900	3071600	3149600	0.524136	0.461003	1.04354	1.03782	0.71715	0.550689	NO	NO	NO
A0A1L1SVG0	Uniprot	ENSMUSG00000034485	72565	Uaca	uveal autoantigen with coiled-coil domains and ankyrin repeats	8	8	6.2	824320	914700	979140	1054600	1018900	1165200	989220	1053900	1063900	1163800	1295400	1270500	0.0509102	0.0112587	1.1915	1.20041	0.177947	0.0328872	NO	NO	NO
Q504P2	Uniprot	ENSMUSG00000053063	232413	Clec12a	C-type lectin domain family 12, member a	3	3	10.5	571750	621200	680130	381270	379710	434590	787770	838930	838280	473680	455630	455260	0.00334652	3.69e-05	0.638291	0.561696	0.0354453	0.00150263	NO	NO	NO
A0A0R4J0T5	Uniprot	ENSMUSG00000005506	13046	Celf1	CUGBP, Elav-like family member 1	18	13	31	5602900	6501800	6761700	5915800	6329300	6925100	7498500	7672900	7509300	7552100	7485700	7457900	0.835566	0.382814	1.0161	0.991843	0.91769	0.475306	NO	NO	NO
A0A0R4J0T8	Uniprot	ENSMUSG00000054277	66251	Arfgap3	ADP-ribosylation factor GTPase activating protein 3	12	11	22.5	2965500	3317200	3330900	2853000	3055800	3253000	3187700	3496000	3288500	3215300	3322900	3439200	0.416201	0.988334	0.953004	1.00052	0.624835	0.991163	NO	NO	NO
A0A0R4J0U2	Uniprot	ENSMUSG00000052144	232314	Ppp4r2	protein phosphatase 4, regulatory subunit 2	10	10	28.5	1368000	1599700	1666000	1551500	1649800	1641400	1846500	1984500	1921100	1965200	2043500	2064300	0.506773	0.0991966	1.0451	1.05579	0.700547	0.165124	NO	NO	NO
A0A0R4J0U7	Uniprot	ENSMUSG00000055041	66398	Commd5	COMM domain containing 5	1	1	4.9	88427	80751	74105	79688	69618	82550	92867	84897	96898	90551	98174	88632	0.540633	0.853881	0.95303	1.00981	0.730327	0.893014	NO	NO	NO
A0A0R4J0V5	Uniprot	ENSMUSG00000005198	20020	Polr2a	polymerase (RNA) II (DNA directed) polypeptide A	7	7	3.7	848680	938700	1081900	1142900	1137800	1215600	1009000	1059300	1080400	1292400	1355600	1306000	0.0447145	0.000716954	1.21853	1.25576	0.164338	0.00564838	NO	NO	NO
A0A3B2WB53	Uniprot	ENSMUSG00000063576	71765	Klhdc3	kelch domain containing 3	7	7	19.3	1037400	1143500	1226100	971100	1032900	1102500	1283100	1349600	1319800	1282400	1306000	1292500	0.206504	0.307191	0.911799	0.981885	0.420179	0.400094	NO	NO	NO
A0A0R4J0W6	Uniprot	ENSMUSG00000063052	67144	Lrrc40	leucine rich repeat containing 40	17	17	31.7	4574400	5100900	5337700	5374200	5652700	5952300	5267800	5573000	5242500	6286500	6430400	6346400	0.0797642	0.000958856	1.13097	1.18529	0.23383	0.00670299	NO	NO	NO
A0A0R4J0X7	Uniprot	ENSMUSG00000061099	14447	Gapdhs	glyceraldehyde-3-phosphate dehydrogenase, spermatogenic	6	3	14.8	1400300	1540000	1586900	382490	373120	383050	355280	441630	348200	354170	331600	327650	3.6e-05	0.231547	0.251515	0.884998	0.00492363	0.320764	NO	NO	NO
A0A0R4J0X8	Uniprot	ENSMUSG00000031511	54126	Arhgef7	Rho guanine nucleotide exchange factor (GEF7)	28	28	45.4	5716000	6435500	5856500	5275800	5360700	4937900	6904700	6449600	5812700	7441600	5702100	5636200	0.0336001	0.856793	0.86486	0.979804	0.136509	0.895036	NO	NO	NO
D3YW02	Uniprot	ENSMUSG00000033434	107999	Gtpbp6	GTP binding protein 6 (putative)	1	1	8.1	17751	9134.8	16405	53575	55370	49892	16701	16244	19006	24018	16607	19257	0.000248773	0.320009	3.66907	1.15266	0.0103804	0.412638	YES	NO	YES
A0A0R4J0Z1	Uniprot	ENSMUSG00000025823	12304	Pdia4	protein disulfide isomerase associated 4	45	45	54.3	70369000	76735000	77022000	58572000	66268000	65139000	78664000	83572000	82949000	72472000	69197000	69740000	0.0245091	0.00365447	0.847644	0.862243	0.113248	0.015454	NO	NO	NO
A0A0R4J1K4	Uniprot	ENSMUSG00000028962	20535	Slc4a2	solute carrier family 4 (anion exchanger), member 2	9	9	12.1	974810	1100500	1224700	1203300	1228600	1274500	1120100	1236600	1204100	1370300	1299600	1297300	0.145545	0.0325267	1.12315	1.11413	0.338884	0.0708593	NO	NO	NO
Q7TN99-4	Uniprot	ENSMUSG00000039652	208922	Cpeb3	cytoplasmic polyadenylation element binding protein 3	5	5	7.4	879840	1056900	1111000	942260	996390	1061800	1209700	1263500	1251700	1266400	1281900	1257800	0.849502	0.202666	0.984484	1.0218	0.925486	0.289191	NO	NO	NO
E9QL31	Uniprot	ENSMUSG00000022150	13132	Dab2	disabled 2, mitogen-responsive phosphoprotein	18	17	34.1	4290700	4880600	4949900	4289100	4482300	4773100	5187400	5514200	5567200	5361200	5225200	5345300	0.488142	0.423834	0.959161	0.979279	0.684572	0.514123	NO	NO	NO
A0A0R4J107	Uniprot	ENSMUSG00000032590	235606	Apeh	acylpeptide hydrolase	36	26	55.2	32900000	36490000	36112000	32745000	35881000	36947000	34422000	37569000	37448000	38375000	38264000	36776000	0.989555	0.313789	1.00067	1.03633	0.995404	0.405672	NO	NO	NO
A0A0R4J115	Uniprot	ENSMUSG00000032327	20897	Stra6	stimulated by retinoic acid gene 6	3	3	3.9	628910	732250	725410	770570	789940	862420	749520	842360	825170	948980	911830	867490	0.0615962	0.0485609	1.1612	1.12877	0.198517	0.0952978	NO	NO	NO
A0A0R4J124	Uniprot	ENSMUSG00000062604	20817	Srpk2	serine/arginine-rich protein specific kinase 2	5	1	7.2	22017	37630	38349	27862	30880	36519	29805	31247	28797	41048	37576	46879	0.884709	0.0133077	0.972091	1.39682	0.943017	0.0368655	NO	NO	NO
A0A0R4J139	Uniprot	ENSMUSG00000051236	320183	Msrb3	methionine sulfoxide reductase B3	3	3	14.5	243010	242080	279130	243940	299800	287920	197740	230940	233760	278720	259400	241850	0.342967	0.0673323	1.08825	1.17742	0.562265	0.122527	NO	NO	NO
A0A0R4J140	Uniprot	ENSMUSG00000020741	74148	Cluh	clustered mitochondria (cluA/CLU1) homolog	23	23	19.6	2348100	2553200	2773500	2341700	2511800	2636500	2936100	3066000	2975600	2919700	2843100	2920900	0.701659	0.101545	0.975921	0.967252	0.841878	0.167907	NO	NO	NO
H3BL61	Uniprot	ENSMUSG00000069678	69837	Pcgf1	polycomb group ring finger 1	2	2	18.9	181030	186500	208500	172590	191780	195080	177830	189760	170000	188930	178410	204720	0.639934	0.295852	0.971217	1.06412	0.804609	0.388212	NO	NO	NO
A0A0R4J146	Uniprot	ENSMUSG00000017176	68106	Nt5c3b	5'-nucleotidase, cytosolic IIIB	1	1	3.5	96098	108540	114900	101980	79403	88650	99639	111030	114710	94517	103750	102860	0.126432	0.209151	0.845073	0.925465	0.310791	0.295726	NO	NO	NO
A0A0R4J156	Uniprot	ENSMUSG00000071573	67795	Rnls	renalase, FAD-dependent amine oxidase	4	4	15.3	1557100	1716000	1861200	1488500	1634400	1718900	1700700	1731800	1742000	1790000	1668800	1697300	0.427938	0.881567	0.94303	0.996444	0.63482	0.914163	NO	NO	NO
A0A0R4J170	Uniprot	ENSMUSG00000032187	20586	Smarca4	SWI/SNF related, matrix associated, actin dependent regulator of chromatin, subfamily a, member 4	16	9	10.8	2613400	2879500	3097300	2606600	2706400	2915800	3095400	3193700	3221200	3316400	3364000	3321300	0.510528	0.0162846	0.957929	1.05167	0.703622	0.0427086	NO	NO	NO
Q9QZH6	Uniprot	ENSMUSG00000066839	26940	Ecsit	ECSIT signalling integrator	2	2	4.1	237750	218150	269820	242600	264830	242140	281080	293140	282060	284180	303610	279560	0.661074	0.680382	1.03286	1.01293	0.817727	0.748496	NO	NO	NO
A0A0R4J177	Uniprot	ENSMUSG00000023572	17151	Ccndbp1	cyclin D-type binding-protein 1	5	5	14.7	962490	1054400	1088700	842200	966110	967160	1006400	1033200	1024200	877390	849450	795610	0.12104	0.0020306	0.893701	0.823308	0.303287	0.0107029	NO	NO	NO
A0A0R4J187	Uniprot	ENSMUSG00000022471	14375	Xrcc6	X-ray repair complementing defective repair in Chinese hamster cells 6	22	22	35.4	5349500	5826800	6220300	5252900	5586900	5824700	6433500	6935900	6251100	5934100	6085100	6035400	0.463654	0.0673924	0.957917	0.920191	0.665267	0.122599	NO	NO	NO
A0A0R4J195	Uniprot	ENSMUSG00000027651	70470	Rprd1b	regulation of nuclear pre-mRNA domain containing 1B	3	3	12.3	893290	1229700	1321400	1172300	1190600	1082000	1316400	1411100	1523700	1388600	1503500	1496800	0.999051	0.550747	1.00015	1.03239	0.99984	0.634478	NO	NO	NO
A0A0R4J198	Uniprot	ENSMUSG00000076438	353371	Oxct2b	3-oxoacid CoA transferase 2B	12	12	29.8	5463200	5991500	5766000	1657900	1767300	1812700	1257400	1449100	1286000	1434200	1325900	1361100	1.52e-05	0.560672	0.304163	1.03224	0.00335301	0.642556	NO	NO	NO
A0A0R4J1E8	Uniprot	ENSMUSG00000050891	69694	Tatdn1	TatD DNase domain containing 1	3	3	12.5	1222900	1417500	1474000	1359500	1489200	1488900	1331900	1546000	1511500	1508500	1623200	1589000	0.442864	0.212737	1.05425	1.07548	0.646178	0.299826	NO	NO	NO
A0A0R4J1E9	Uniprot	ENSMUSG00000021109	15251	Hif1a	hypoxia inducible factor 1, alpha subunit	2	2	2.6	92300	98914	111790	97659	92094	104090	104880	120470	115410	102020	106930	106800	0.671754	0.161939	0.969766	0.926605	0.823922	0.241248	NO	NO	NO
A0A0R4J1F8	Uniprot	ENSMUSG00000037572	218973	Wdhd1	WD repeat and HMG-box DNA binding protein 1	24	24	25.3	3128500	3609100	3991500	3290100	3576800	3705600	3448300	3824800	3762800	3978600	4060400	4083500	0.860311	0.0400225	0.985404	1.09846	0.930792	0.082654	NO	NO	NO
A0A0R4J1G9	Uniprot	ENSMUSG00000026389	68428	Steap3	STEAP family member 3	4	4	9.2	945670	1164200	1170200	850310	874810	963980	1368000	1395700	1307200	1061100	1087600	1081800	0.0730886	0.000511888	0.81983	0.793559	0.222554	0.00467625	NO	NO	NO
A0A0R4J1H6	Uniprot	ENSMUSG00000029502	269682	Golga3	golgi autoantigen, golgin subfamily a, 3	23	23	18.7	2478900	2803900	3075600	2754100	2843600	3051600	3044000	3230800	3038700	3550300	3475400	3452600	0.642923	0.00509407	1.0348	1.12507	0.806497	0.0191286	NO	NO	YES
A0A0R4J1H8	Uniprot	ENSMUSG00000029381	27428	Shroom3	shroom family member 3	2	2	1.2	188670	219390	230200	185030	197750	204250	228400	250560	264460	292960	316740	308860	0.279403	0.00982623	0.919735	1.23559	0.503517	0.0298293	NO	NO	NO
A0A0R4J1I2	Uniprot	ENSMUSG00000048930	101206	Tada3	transcriptional adaptor 3	1	1	3	57739	54029	139720	64587	62354	82297	63922	127580	64555	67604	67105	68260	0.648986	0.449191	0.832	0.792671	0.810143	0.539391	NO	NO	NO
F8WHD9	Uniprot	ENSMUSG00000024947	17283	Men1	multiple endocrine neoplasia 1	13	13	26.1	2797600	3149800	3169300	2580900	2887400	3053800	2606400	2860900	2637300	3118300	2934200	2959200	0.341486	0.0375951	0.934779	1.11192	0.560764	0.0788993	NO	NO	NO
F6XGN0	Uniprot	ENSMUSG00000030091	54563	Nup210	nucleoporin 210	1	1	1.3	35495	32411	32844	36227	34798	42712	30673	32944	32902	30502	45069	50527	0.173677	0.177007	1.1289	1.30646	0.37795	0.258396	NO	NO	NO
A0A0R4J1J1	Uniprot	ENSMUSG00000026179	56695	Pnkd	paroxysmal nonkinesiogenic dyskinesia	1	1	7.7	56446	50692	54735	5663.1	3639.3	10554	123690	110700	128930	7990.4	3914.7	0	5.94e-05	3.77e-05	0.122667	0.0327675	0.00579978	0.00150263	NO	NO	NO
Q05BG1	Uniprot	ENSMUSG00000038784	53621	Cnot4	CCR4-NOT transcription complex, subunit 4	3	3	4.4	469000	496630	544770	338950	364060	378500	538520	578330	514990	373950	392730	353130	0.00460831	0.00142126	0.716042	0.686225	0.0412739	0.00846505	NO	NO	NO
A0A0R4J1K7	Uniprot	ENSMUSG00000050555	76832	Hyls1	HYLS1, centriolar and ciliogenesis associated	2	2	6.1	406610	419890	755820	452890	476780	582030	419620	469570	477800	470940	462740	539240	0.855165	0.308714	0.955369	1.07749	0.929107	0.401464	NO	NO	NO
A0A0R4J1L2	Uniprot	ENSMUSG00000055762	66656	Eef1d	eukaryotic translation elongation factor 1 delta (guanine nucleotide exchange protein)	16	1	64.6	42595	57301	62010	56388	49619	60536	54655	64399	52617	55710	67933	48438	0.827779	0.984817	1.02864	1.00239	0.914766	0.988489	NO	NO	NO
A0A0R4J1L4	Uniprot	ENSMUSG00000003309	11768	Ap1m2	adaptor protein complex AP-1, mu 2 subunit	20	1	55.1	137410	128630	142680	99336	114020	114880	137260	148620	161530	146890	143400	127420	0.0145164	0.343563	0.803083	0.933618	0.081938	0.43638	NO	NO	NO
A0A0R4J1L6	Uniprot	ENSMUSG00000025083	226250	Afap1l2	actin filament associated protein 1-like 2	2	2	3.4	32391	46386	37852	38938	40423	35531	37128	35683	43710	27128	48012	46235	0.899903	0.831529	0.985107	1.04166	0.950615	0.874552	NO	NO	NO
Q8BYK4	Uniprot	ENSMUSG00000021123	77974	Rdh12	retinol dehydrogenase 12	9	9	25.9	3305800	3700500	3667700	2749500	3273900	3309800	3017100	3431400	3407100	3073500	3007600	2957600	0.113037	0.120449	0.874386	0.917113	0.29057	0.19156	NO	NO	NO
A0A0R4J1N8	Uniprot	ENSMUSG00000008435	108841	Rdh13	retinol dehydrogenase 13 (all-trans and 9-cis)	3	3	13	130230	135980	150620	139800	156600	150300	121180	174270	163010	159310	179620	172850	0.270893	0.360295	1.07166	1.1163	0.492803	0.45263	NO	NO	NO
A0A0R4J1N9	Uniprot	ENSMUSG00000003923	21780	Tfam	transcription factor A, mitochondrial	18	18	64.8	12133000	12916000	13662000	7252400	7665500	7920500	13988000	15224000	15136000	8871900	8186500	8382100	0.000392755	0.00014724	0.589972	0.573656	0.0127631	0.00260371	NO	NO	NO
A0A0R4J1P1	Uniprot	ENSMUSG00000031028	22141	Tub	tubby bipartite transcription factor	2	1	4.4	48285	51851	45717	57183	60699	64589	54955	67272	55629	71263	72421	72340	0.0118012	0.0339089	1.25106	1.2146	0.0717954	0.0731215	NO	NO	NO
A0A0R4J1Q0	Uniprot	ENSMUSG00000036270	234699	Edc4	enhancer of mRNA decapping 4	53	53	48	26360000	29651000	29827000	27431000	29701000	32132000	28389000	30808000	30051000	31954000	30553000	31280000	0.55277	0.13913	1.03991	1.05086	0.739511	0.214512	NO	NO	NO
A0A0R4J1R7	Uniprot	ENSMUSG00000021496	72562	Pcbd2	pterin 4 alpha carbinolamine dehydratase/dimerization cofactor of hepatocyte nuclear factor 1 alpha (TCF1) 2	8	7	65	2106600	2193100	2200400	1931900	2067700	2188000	2060500	2282500	2079900	2314100	2186300	2234600	0.262165	0.264185	0.951924	1.04859	0.483571	0.355189	NO	NO	NO
A0A0R4J1R9	Uniprot	ENSMUSG00000033423	140546	Eri3	exoribonuclease 3	2	2	16.8	47385	46276	71336	51992	64383	71308	55533	59981	55921	78627	62737	64062	0.489063	0.0986688	1.13749	1.19827	0.685378	0.164568	NO	NO	NO
G3X8W7	Uniprot	ENSMUSG00000024370	52563	Cdc23	CDC23 cell division cycle 23	3	3	5.4	288460	328060	334200	272470	324840	310790	327720	351590	349870	314400	318320	294300	0.539872	0.0334256	0.955171	0.900737	0.729629	0.0724201	NO	NO	NO
A0A0R4J1X6	Uniprot	ENSMUSG00000046947	57869	Adck2	aarF domain containing kinase 2	6	6	11.2	439940	474380	572100	486640	513830	583720	534810	560930	487550	530720	531960	486620	0.542514	0.687085	1.06578	0.978532	0.732203	0.753717	NO	NO	NO
F6TWX0	Uniprot	ENSMUSG00000023994	18044	Nfya	nuclear transcription factor-Y alpha	1	1	9.1	23184	25327	32959	10695	11994	16446	28029	30680	27976	20277	18862	21922	0.0148222	0.00244559	0.480361	0.704401	0.0828929	0.0119983	NO	NO	NO
A0A0R4J1Y9	Uniprot	ENSMUSG00000029638	170772	Glcci1	glucocorticoid induced transcript 1	2	1	9.7	92478	108230	111840	229930	253740	258020	93181	121250	90728	288720	272250	293450	0.000172417	9.77e-05	2.37304	2.79992	0.00899625	0.00214241	YES	YES	YES
A0A0R4J1Z3	Uniprot	ENSMUSG00000037720	67878	Tmem33	transmembrane protein 33	4	4	15.9	771580	896500	921620	720100	778970	811650	853590	907990	890190	802070	847450	863390	0.157611	0.130329	0.892273	0.947635	0.355311	0.203898	NO	NO	NO
E9Q3H9	Uniprot	ENSMUSG00000038425	26447	Poli	polymerase (DNA directed), iota	4	4	7.8	324120	373790	377100	349200	374400	379460	351270	363320	369750	431580	415420	399010	0.657012	0.00767067	1.02609	1.1491	0.815243	0.0252272	NO	NO	NO
A0A0R4J206	Uniprot	ENSMUSG00000015536	17434	Mocs2	molybdenum cofactor synthesis 2	7	7	45	748750	861760	968380	753530	758620	785590	862400	982800	914720	840450	842310	834680	0.21805	0.0816833	0.89098	0.912142	0.435075	0.142253	NO	NO	NO
Q3UFS4	Uniprot	ENSMUSG00000050668	53951	Gpatch11	G patch domain containing 11	5	5	19.1	1011900	1186400	1278100	922740	937600	1034000	1287100	1413500	1348400	1153600	1208300	1160500	0.0858239	0.0121481	0.832568	0.869943	0.244812	0.0345697	NO	NO	NO
A0A0R4J225	Uniprot	ENSMUSG00000071657	14705	Bscl2	Berardinelli-Seip congenital lipodystrophy 2 (seipin)	8	8	16.7	2466800	2645300	2818800	1560700	1608100	1762800	2495700	2775600	2657200	1916000	1849700	1797100	0.00108204	0.000862208	0.621821	0.701621	0.0200767	0.00627022	NO	NO	NO
A0A0R4J233	Uniprot	ENSMUSG00000019917	103080	Septin10	septin 10	2	1	4.7	84714	79639	93660	91082	90673	107760	133180	136620	130870	133630	111940	150330	0.206019	0.894329	1.12209	0.988095	0.419505	0.92428	NO	NO	NO
A0A0R4J242	Uniprot	ENSMUSG00000025512	68038	Chid1	chitinase domain containing 1	8	8	22.2	1834500	2020500	1984300	1645100	1895700	1974300	2096800	2260100	2356600	2208000	2314100	2253500	0.398445	0.812723	0.94448	1.00925	0.61154	0.85902	NO	NO	NO
A0A0R4J250	Uniprot	ENSMUSG00000062762	13663	Ei24	etoposide induced 2.4 mRNA	1	1	2	55611	66508	91094	60988	58060	67959	60589	64236	65076	69352	64075	51150	0.467687	0.766346	0.87709	0.971964	0.667579	0.819895	NO	NO	NO
Q9ESJ0	Uniprot	ENSMUSG00000021952	57258	Xpo4	exportin 4	7	7	7.1	1589300	1245400	1323900	1299600	1313700	1640900	1198400	1482400	1263700	2196600	1491100	1564500	0.844688	0.143299	1.02299	1.33152	0.922943	0.219688	NO	NO	NO
A0A0R4J259	Uniprot	ENSMUSG00000032423	56403	Syncrip	synaptotagmin binding, cytoplasmic RNA interacting protein	26	1	51.3	8593900	9536800	10100000	6515500	7063000	7316000	11310000	12303000	11792000	8077900	7893300	7800100	0.00803148	0.000201481	0.740134	0.671411	0.0575496	0.00297035	NO	NO	NO
A0A0R4J260	Uniprot	ENSMUSG00000036990	73945	Otud4	OTU domain containing 4	5	5	4.9	538540	616110	601330	634810	607470	656700	697470	742320	762550	876430	826790	825930	0.160597	0.0128671	1.08144	1.14839	0.359466	0.0360277	NO	NO	NO
O35083	Uniprot	ENSMUSG00000034254	55979	Agpat1	1-acylglycerol-3-phosphate O-acyltransferase 1 (lysophosphatidic acid acyltransferase, alpha)	4	4	19.3	642960	656210	687340	662400	700090	673760	689290	727920	703560	728720	791730	762270	0.39094	0.065281	1.02504	1.07636	0.605575	0.119525	NO	NO	NO
A0A0R4J272	Uniprot	ENSMUSG00000025940	70397	Tmem70	transmembrane protein 70	2	2	7.1	801620	933120	991700	793020	942380	910520	1042000	1093700	1146200	1343700	1416800	1445700	0.729146	0.00196195	0.970467	1.28164	0.859278	0.0105179	NO	NO	NO
Q7TMF3	Uniprot	ENSMUSG00000020022	66414	Ndufa12	NADH:ubiquinone oxidoreductase subunit A12	8	8	56.6	1124500	1320900	1256200	891960	941100	1014600	1254400	1397900	1577200	1187800	1222000	1073000	0.0137754	0.0743027	0.769305	0.823454	0.0789667	0.132143	NO	NO	NO
Q7TMV3	Uniprot	ENSMUSG00000079043	380601	Fastkd5	FAST kinase domains 5	4	4	5.2	5464400	6247700	7530000	5025000	5093000	5591000	6716400	7756900	7250500	5765500	5896400	5025900	0.133976	0.0142694	0.816387	0.768181	0.320599	0.0388254	NO	NO	NO
E9PUG7	Uniprot	ENSMUSG00000026427	16865	Eif2d	eukaryotic translation initiation factor 2D	11	11	23.7	1747500	2035500	2015300	1866700	1934500	2105400	2087800	2154900	2148400	2174100	2145100	2144400	0.772823	0.361896	1.01868	1.01134	0.884943	0.454353	NO	NO	NO
A0A0R4J299	Uniprot	ENSMUSG00000026027	227154	Stradb	STE20-related kinase adaptor beta	1	1	5.8	110500	118720	121990	62788	84620	85931	133330	162240	159470	78958	80208	73789	0.0088778	0.001415	0.664386	0.511944	0.0606439	0.00844688	NO	NO	NO
A0A0R4J2A3	Uniprot	ENSMUSG00000025519	74419	Tktl2	transketolase-like 2	10	10	19.1	1985300	2215100	2376900	1589600	1623500	1717300	1755900	1757500	1759300	1728600	1757000	1742500	0.0101828	0.146176	0.749609	0.991541	0.06587	0.22343	NO	NO	NO
A0A0R4J2B6	Uniprot	ENSMUSG00000026439	213464	Rbbp5	retinoblastoma binding protein 5, histone lysine methyltransferase complex subunit	11	4	22.9	1668800	2071500	2072400	1698000	1688500	1761500	2120800	2225000	2236700	2271900	1954300	1985200	0.179424	0.314408	0.885647	0.943623	0.385654	0.406383	NO	NO	NO
A0A0U1RPI5	Uniprot	ENSMUSG00000078681	68634	Tm2d3	TM2 domain containing 3	1	1	6.2	79822	87810	82312	84021	91576	75555	109460	113250	97175	101700	81854	94167	0.941932	0.136137	1.00483	0.86819	0.972895	0.21088	NO	NO	NO
A0A0U1RNS6	Uniprot	ENSMUSG00000030532	68695	Hddc3	HD domain containing 3	2	2	21.7	85568	118160	126210	97856	96111	106730	127200	133290	140550	117040	109040	96429	0.490456	0.0213954	0.911374	0.804182	0.686845	0.0519702	NO	NO	NO
P19096	Uniprot	ENSMUSG00000025153	14104	Fasn	fatty acid synthase	36	35	16.3	5077200	5842700	6112900	6213100	6434100	7072300	5846900	6161500	5684900	6270700	6384000	6136000	0.0904881	0.0805272	1.15774	1.06202	0.251844	0.140734	NO	NO	NO
A0A0U1RNK7	Uniprot	ENSMUSG00000028556	67299	Dock7	dedicator of cytokinesis 7	36	34	18.8	4934700	5191200	6098700	5907700	6290100	6913700	5503400	6158500	5181900	7889700	7440400	7268900	0.104034	0.00495177	1.17793	1.34168	0.274049	0.0188331	NO	NO	NO
A0A0U1RNS1	Uniprot	ENSMUSG00000030714	75565	Sgf29	SAGA complex associated factor 29	2	2	13.1	279630	323880	335400	285560	313610	325490	284720	299480	287470	321030	332000	334590	0.829875	0.00327208	0.984823	1.13302	0.91506	0.0143087	NO	NO	NO
A0A0U1RNS3	Uniprot	ENSMUSG00000039062	16790	Anpep	alanyl (membrane) aminopeptidase	1	1	6.3	23281	51200	40289	41994	48550	47658	39737	45981	29736	38027	50876	46227	0.404002	0.338659	1.20416	1.17042	0.615406	0.431455	NO	NO	NO
A0A0U1RPD7	Uniprot	ENSMUSG00000032384	214897	Csnk1g1	casein kinase 1, gamma 1	8	3	20.3	1954200	2159500	2151500	2174500	2396800	2304600	2208400	2498400	2240700	2509200	2268700	2556700	0.0940303	0.370217	1.09747	1.05572	0.256666	0.462363	NO	NO	NO
A0A0U1RP13	Uniprot	ENSMUSG00000030682	52858	Cdipt	CDP-diacylglycerol--inositol 3-phosphatidyltransferase (phosphatidylinositol synthase)	3	3	18.4	558150	613490	633660	596700	624600	672340	602900	584980	577390	628540	597460	590080	0.403876	0.29304	1.04893	1.02878	0.615406	0.385201	NO	NO	NO
Q9BCZ4	Uniprot	ENSMUSG00000075701	109815	Selenos	selenoprotein S	3	3	18.9	180690	178070	202170	176120	213110	179860	209840	222640	216060	206500	231140	208190	0.855599	0.922865	1.01455	0.995821	0.929239	0.944755	NO	NO	NO
A0A0U1RPA0	Uniprot	ENSMUSG00000045659	233765	Plekha7	pleckstrin homology domain containing, family A member 7	10	10	8.2	1858900	2087900	2099700	1486700	1618500	1729200	1981500	2156400	2091900	2014900	2026900	1950400	0.0184179	0.232377	0.799537	0.961861	0.0952229	0.321495	NO	NO	NO
A0A0U1RPG9	Uniprot	ENSMUSG00000030421	19777	Uri1	URI1, prefoldin-like chaperone	2	2	3	684590	764440	859020	669090	880570	774420	736610	803600	753970	780600	862420	842860	0.949432	0.114897	1.00695	1.08356	0.976836	0.184736	NO	NO	NO
A0A0U1RPJ4	Uniprot	ENSMUSG00000030816	233900	Rnf40	ring finger protein 40	1	1	1.1	65533	84608	90330	80543	69820	113860	92662	109310	107040	85952	111800	126480	0.630645	0.715055	1.09877	1.04925	0.798871	0.777591	NO	NO	NO
P98084	Uniprot	ENSMUSG00000030519	11784	Apba2	amyloid beta (A4) precursor protein-binding, family A, member 2	4	3	5.9	335690	363080	357510	283070	310030	329760	336810	359780	355010	390940	382650	344130	0.0490014	0.241144	0.873689	1.06288	0.174449	0.331622	NO	NO	NO
A0A0U1RPM5	Uniprot	ENSMUSG00000040601	243880	Nlrp4a	NLR family, pyrin domain containing 4A	43	33	47.4	11343000	12569000	12655000	9700100	10392000	10963000	11255000	12136000	11858000	10086000	9905600	9757200	0.0303644	0.00269691	0.849266	0.843962	0.128769	0.0127728	NO	NO	NO
A0A0U1RPV7	Uniprot	ENSMUSG00000028948	74035	Nol9	nucleolar protein 9	3	3	8.6	307220	347790	322120	345040	384090	357770	416820	381140	470330	431950	444400	458210	0.0909959	0.459281	1.11234	1.05225	0.25255	0.549293	NO	NO	NO
A0A0U1RPY6	Uniprot	ENSMUSG00000030654	54208	Arl6ip1	ADP-ribosylation factor-like 6 interacting protein 1	1	1	9	427550	408490	481780	373180	426370	440660	386730	442130	416510	511420	437630	456920	0.437949	0.121268	0.941107	1.12896	0.641521	0.192558	NO	NO	NO
A0A0U1RQ27	Uniprot	ENSMUSG00000033429	73724	Mcee	methylmalonyl CoA epimerase	2	2	16.1	413620	493170	499320	450030	491120	537210	476840	522370	514810	541320	567240	579190	0.554273	0.0322695	1.05138	1.11475	0.740689	0.0705828	NO	NO	NO
A0A0U1RQ33	Uniprot	ENSMUSG00000003378	14809	Grik5	glutamate receptor, ionotropic, kainate 5 (gamma 2)	1	1	5.9	432360	518350	476570	203650	255480	296480	445940	484970	465700	197480	254060	185270	0.00360727	0.000456129	0.529406	0.455968	0.0366637	0.00441741	NO	NO	NO
A0A0U1RQ37	Uniprot	ENSMUSG00000060860	77891	Ube2s	ubiquitin-conjugating enzyme E2S	13	12	69.5	4379200	4695200	4957100	4780400	5080600	5238800	4744400	5095800	5190800	5574600	6107300	5768500	0.172124	0.0174754	1.07614	1.16096	0.376055	0.0451359	NO	NO	NO
A0A140LHA2	Uniprot	ENSMUSG00000066979	12237	Bub3	BUB3 mitotic checkpoint protein	13	13	44.1	5608700	5793700	5876300	5545600	5798700	5810600	6202400	6675100	6421700	6878800	6818300	7002000	0.742448	0.0336334	0.992835	1.07254	0.866213	0.0726589	NO	NO	NO
A0A140LHQ0	Uniprot	ENSMUSG00000002968	75613	Med25	mediator complex subunit 25	3	3	4.9	235810	295690	401260	283010	263390	346390	347280	356220	327530	379770	397730	337050	0.818785	0.234231	0.957149	1.08101	0.910319	0.323902	NO	NO	NO
A0A140LHG8	Uniprot	ENSMUSG00000035227	66624	Spcs2	signal peptidase complex subunit 2 homolog (S. cerevisiae)	14	14	50.4	3323500	3888300	3916500	2917600	3306600	3404000	4294700	4365200	4370100	3775000	3691700	3500500	0.10944	0.00125935	0.8652	0.841688	0.284256	0.00785413	NO	NO	NO
A0A140LHH8	Uniprot	ENSMUSG00000030852	57752	Tacc2	transforming, acidic coiled-coil containing protein 2	67	2	46.8	217810	223200	244320	249430	244520	274480	233270	269530	251250	282940	272190	289720	0.0876034	0.0601093	1.12126	1.12042	0.247182	0.112124	NO	NO	NO
D3YY42	Uniprot	ENSMUSG00000030588	77254	Yif1b	Yip1 interacting factor homolog B (S. cerevisiae)	1	1	5.2	85647	110660	110000	94512	103930	127130	108110	136210	106720	110640	123660	123560	0.640079	0.839706	1.06289	1.01943	0.804609	0.881129	NO	NO	NO
A0A140LHN4	Uniprot	ENSMUSG00000031156	22232	Slc35a2	solute carrier family 35 (UDP-galactose transporter), member A2	1	1	7.7	297080	297730	347100	299770	371990	393830	280930	327320	283750	398080	353580	470500	0.278388	0.0417285	1.13131	1.37013	0.502447	0.0853486	NO	NO	NO
A0A140LHT6	Uniprot	ENSMUSG00000030706	52443	Mrpl48	mitochondrial ribosomal protein L48	2	2	8.8	333220	409140	391130	340590	384790	413280	459490	474550	516440	483070	473330	487850	0.958563	0.911586	1.00456	0.995705	0.980798	0.936436	NO	NO	NO
A0A140LHU9	Uniprot	ENSMUSG00000004565	50767	Pnpla6	patatin-like phospholipase domain containing 6	29	28	26	3698300	4164600	4272800	3359100	3935900	4136600	5056200	5320000	5258500	4587700	4731100	4396000	0.466841	0.00700326	0.941981	0.877203	0.667579	0.0235924	NO	NO	NO
A0A140LI34	Uniprot	ENSMUSG00000047141	72020	Zfp654	zinc finger protein 654	3	3	3.7	171050	198540	225340	208430	190070	209320	197300	190110	233190	280120	180020	170720	0.811645	0.931662	1.02167	1.01653	0.907823	0.951797	NO	NO	NO
A0A140LIC7	Uniprot	ENSMUSG00000035285	269854	Nat14	N-acetyltransferase 14	4	4	34.4	1271500	1203900	1245500	1465900	1257800	1254600	1158000	1166300	1232100	1289200	1304800	1217200	0.302883	0.0762779	1.06918	1.07165	0.525984	0.134731	NO	NO	NO
Q3TYT1	Uniprot	ENSMUSG00000030652	12850	Coq7	demethyl-Q 7	2	2	5.9	364640	427230	432620	285210	282440	279800	463740	505010	466040	307270	312390	296890	0.00454726	0.00025807	0.692084	0.638804	0.0409873	0.00334145	NO	NO	NO
A0A140LIQ6	Uniprot	ENSMUSG00000030852	57752	Tacc2	transforming, acidic coiled-coil containing protein 2	29	1	39.3	123300	146170	120280	145920	170280	166540	128700	155610	141910	170450	153260	188260	0.0497323	0.0883637	1.23859	1.20119	0.175986	0.151191	NO	NO	NO
A0A140LIS7	Uniprot	ENSMUSG00000087687	100503890	Pet100	PET100 homolog	1	1	13.4	218620	270900	279860	267180	303120	288310	464190	473070	464970	468240	512590	516190	0.243409	0.114094	1.11598	1.0676	0.465018	0.183759	NO	NO	NO
A0A140LIT2	Uniprot	ENSMUSG00000058454	13360	Dhcr7	7-dehydrocholesterol reductase	3	3	5.1	226720	240540	241410	102920	116920	120500	227090	257800	228790	145100	130180	143890	6.82e-05	0.000888247	0.480252	0.587336	0.00615453	0.00638937	NO	NO	NO
A0A140LIU8	Uniprot	ENSMUSG00000096966	100416956	Gm18336	predicted gene, 18336	11	11	20.8	2886400	3314700	3408600	2982100	3197200	3318400	3365100	3482200	3657300	3459100	3478000	3463500	0.852595	0.704582	0.988345	0.9901	0.927499	0.768661	NO	NO	NO
A0A140LIW3	Uniprot	ENSMUSG00000042425	245643	Frmpd3	FERM and PDZ domain containing 3	1	1	0.8	137050	146760	137670	110360	123310	131380	134160	135620	149930	108630	121200	120600	0.0522219	0.0235766	0.866115	0.834934	0.180897	0.055679	NO	NO	NO
A0A140LJ04	Uniprot	ENSMUSG00000055670	195018	Zzef1	zinc finger, ZZ-type with EF hand domain 1	46	46	17.5	7279100	8207000	8677600	7278300	7806300	7995500	9392000	9787400	9640100	8966200	9119100	8951100	0.479354	0.00950976	0.955156	0.938129	0.677994	0.0291809	NO	NO	NO
A0A140LJ71	Uniprot	ENSMUSG00000035177	232827	Nlrp2	NLR family, pyrin domain containing 2	17	1	59.3	46374	53411	59222	69686	75656	58169	70892	61967	52143	67233	55958	60122	0.0792387	0.933472	1.27989	0.99087	0.233194	0.953156	NO	NO	NO
D3Z684	Uniprot	ENSMUSG00000044709	69731	Gemin7	gem nuclear organelle associated protein 7	1	1	27.2	50929	56710	67553	66116	60314	75037	59199	72887	73516	83483	67005	81603	0.248285	0.275464	1.14998	1.12884	0.469849	0.367285	NO	NO	NO
A0A140LJB7	Uniprot	ENSMUSG00000025156	209318	Gps1	G protein pathway suppressor 1	24	1	47.5	183050	183590	202300	197500	189880	195940	186010	212160	187350	191060	196600	199470	0.516355	0.954571	1.02528	1.00275	0.709274	0.967402	NO	NO	NO
E9Q394-2	Uniprot	ENSMUSG00000066406	75547	Akap13	A kinase (PRKA) anchor protein 13	25	25	10	1778300	2007800	2090100	2119500	2225300	2303500	2359200	2559800	2409800	2673500	2756900	2680600	0.0747468	0.0167117	1.13139	1.10673	0.224958	0.0435438	NO	NO	YES
A0A140T8I6	Uniprot	ENSMUSG00000022014	108670	Epsti1	epithelial stromal interaction 1 (breast)	4	4	13.4	439700	470060	511430	388510	425000	461480	517430	539130	549280	426200	469380	441340	0.174968	0.0047135	0.897128	0.832536	0.379363	0.0182818	NO	NO	NO
A0A140T8T7	Uniprot	ENSMUSG00000091345	665033	Col6a5	collagen, type VI, alpha 5	12	8	4.6	999630	1090900	1241900	1149900	1247600	1302900	1682900	1671400	1797100	1606600	1557500	1541700	0.21628	0.0291493	1.11042	0.913499	0.433143	0.0653492	NO	NO	NO
A0A171EBK8	Uniprot	ENSMUSG00000038807	380711	Rap1gap2	RAP1 GTPase activating protein 2	1	1	2.4	34310	31216	30224	35757	37630	34383	27660	31746	33679	45063	44103	44871	0.0609049	0.00161554	1.12554	1.43994	0.197611	0.00919941	NO	NO	NO
A0A171KXD3	Uniprot	ENSMUSG00000109324	15469	Prmt1	protein arginine N-methyltransferase 1	13	13	49.1	3888500	4146600	4509000	3781100	3783200	4010000	4118100	4578900	4517000	3949900	3869800	4071200	0.173281	0.0473169	0.922689	0.899871	0.37763	0.0935002	NO	NO	NO
A0A1B0GR08	Uniprot	ENSMUSG00000025474	74237	Tubgcp2	tubulin, gamma complex associated protein 2	8	8	10.3	636580	749080	709620	629740	575490	675820	826800	817770	820450	760350	676180	710380	0.179095	0.012517	0.897756	0.87095	0.385503	0.0353828	NO	NO	NO
A0A1B0GR11	Uniprot	ENSMUSG00000025503	21351	Taldo1	transaldolase 1	18	18	40.6	8724700	9608700	9744200	7255400	7845500	8112500	9337100	10125000	9869900	8420800	8475500	8604900	0.0164556	0.00586453	0.826759	0.869399	0.0889364	0.0208159	NO	NO	NO
G3X9R0	Uniprot	ENSMUSG00000073001	67407	Cylc1	cylicin, basic protein of sperm head cytoskeleton 1	7	7	11.1	2026200	2144600	2144400	502870	515100	513640	464750	522190	451020	508780	491040	482280	2.28e-06	0.559605	0.242528	1.0307	0.00150885	0.641703	NO	NO	NO
A0A1B0GR18	Uniprot	ENSMUSG00000025147	101513	Mob2	MOB kinase activator 2	4	4	16.5	1283000	1460600	1406500	741690	763080	770090	1685500	1717000	1851100	831400	784530	763700	0.000301205	6.19e-05	0.548146	0.452952	0.0111675	0.00178969	NO	NO	NO
A0A1B0GR37	Uniprot	ENSMUSG00000085486	667306	Gm11634	predicted gene 11634	1	1	8.7	169410	191290	200940	90695	86709	92002	67042	81862	71895	83874	91699	102170	0.000502171	0.0505784	0.479677	1.2579	0.0145991	0.0982214	NO	NO	NO
A0A1B0GR51	Uniprot	ENSMUSG00000013878	77733	Rnf170	ring finger protein 170	9	9	26.5	1518000	1638200	1746100	1128000	1228100	1217800	1738800	1875000	1754300	1344500	1269000	1248500	0.00375812	0.000644468	0.729025	0.719435	0.0374122	0.00529442	NO	NO	NO
A0A1B0GR53	Uniprot	ENSMUSG00000025484	54399	Bet1l	Bet1 golgi vesicular membrane trafficking protein like	2	2	53.2	606840	616130	633710	573410	670420	627170	643510	613380	690310	641280	677410	660660	0.877845	0.686706	1.00771	1.01651	0.939348	0.753504	NO	NO	NO
A0A1B0GR60	Uniprot	ENSMUSG00000050708	14325	Ftl1	ferritin light polypeptide 1	4	4	38.1	259220	283460	336490	241600	268320	273560	377860	404100	351520	304470	307740	310780	0.268933	0.01011	0.891159	0.814298	0.490736	0.0303197	NO	NO	NO
A0A1B0GR84	Uniprot	ENSMUSG00000019158	69094	Tmem160	transmembrane protein 160	1	1	14.3	90006	118150	133630	117040	117910	128800	101460	123280	106080	115070	132260	121980	0.611742	0.197371	1.06426	1.11635	0.786839	0.282719	NO	NO	NO
A0A1B0GR85	Uniprot	ENSMUSG00000051339	243219	2900026A02Rik	RIKEN cDNA 2900026A02 gene	3	3	1.5	479110	202980	253650	183570	155030	185460	236940	189040	214600	247020	227130	233540	0.183511	0.210836	0.560049	1.10476	0.390354	0.297709	NO	NO	NO
A0A1B0GR91	Uniprot	ENSMUSG00000045010	102634296	Gm4779	predicted gene 4779	3	3	6.2	1387600	1457900	1561500	2173000	2369300	2641200	1386600	1550600	1368900	2589700	2865500	2529800	0.00307869	0.000491413	1.63002	1.85435	0.0337384	0.00456156	YES	YES	YES
A0A1B0GRH2	Uniprot	ENSMUSG00000041836	19267	Ptpre	protein tyrosine phosphatase, receptor type, E	3	2	5.2	297120	352500	374620	329130	347800	364700	394140	379820	369230	419320	402180	443290	0.829583	0.0437473	1.01698	1.10637	0.914999	0.088325	NO	NO	NO
A0A1B0GRR5	Uniprot	ENSMUSG00000031485	114863	Plpbp	pyridoxal phosphate binding protein	3	3	24.8	92195	121040	111710	138770	142870	142490	114730	138650	116820	136200	146210	127570	0.0183777	0.229318	1.30524	1.10746	0.0950978	0.318224	NO	NO	NO
A0A1B0GRS2	Uniprot	ENSMUSG00000063229	16828	Ldha	lactate dehydrogenase A	6	2	69.1	957840	1019200	1094100	873040	810560	943370	1068700	1133300	1055400	872820	803120	884980	0.0545208	0.00269735	0.855373	0.786185	0.18577	0.0127728	NO	NO	NO
A0A1B0GRU5	Uniprot	ENSMUSG00000039018	212508	Mtg1	mitochondrial ribosome-associated GTPase 1	1	1	30	114250	105820	139340	135030	147740	141750	134650	164310	148340	211430	199480	214000	0.112797	0.00360221	1.18116	1.39707	0.290237	0.0153028	NO	NO	NO
A0A1B0GRU8	Uniprot	ENSMUSG00000061136	56194	Prpf40a	pre-mRNA processing factor 40A	13	13	17.2	2989800	3377600	3304400	3056800	3009300	3098700	3424100	3488900	3337600	3567700	3259500	3181300	0.237354	0.556192	0.94758	0.976382	0.456762	0.638651	NO	NO	NO
A0A1B0GRV0	Uniprot	ENSMUSG00000026617	23827	Bpnt1	3'(2'), 5'-bisphosphate nucleotidase 1	10	10	42.1	2121700	2153400	2321000	1646200	1592900	1723800	2195600	2294500	2295600	2025500	1948300	2000400	0.00168999	0.00254065	0.752399	0.88041	0.0247099	0.0122925	NO	NO	NO
A0A1B0GRV3	Uniprot	ENSMUSG00000031706	19724	Rfx1	regulatory factor X, 1 (influences HLA class II expression)	1	1	1.4	26700	29339	34231	36393	37437	36679	37337	31227	35278	32496	32858	46486	0.0388618	0.618173	1.22421	1.07702	0.150397	0.694949	NO	NO	NO
P63034-3	Uniprot	ENSMUSG00000003269	19158	Cyth2	cytohesin 2	12	9	41.7	3980300	4390200	4631800	3554500	3814300	4000600	4275700	4683600	4544500	4129800	4248400	4208400	0.0770969	0.0702884	0.874415	0.932078	0.230055	0.126591	NO	NO	NO
A0A1B0GS63	Uniprot	ENSMUSG00000030881	76932	Arfip2	ADP-ribosylation factor interacting protein 2	7	7	22	1028600	1059100	1097800	817690	839770	868600	1229300	1348300	1308400	956180	919960	973100	0.000903632	0.000837236	0.792987	0.733206	0.017946	0.00616853	NO	NO	NO
Q8K4L2	Uniprot	ENSMUSG00000024236	225115	Svil	supervillin	8	8	4.5	790100	857890	748910	630850	752590	734350	788720	846280	851300	945490	882470	898010	0.133123	0.0444075	0.883554	1.0964	0.319711	0.089253	NO	NO	YES
A0A1B0GSB4	Uniprot	ENSMUSG00000032621	218543	Srek1	splicing regulatory glutamine/lysine-rich protein 1	1	1	7.1	18981	25115	29948	27547	27973	23952	25168	24347	24687	30404	24307	29795	0.62477	0.15352	1.07331	1.13886	0.795623	0.232072	NO	NO	NO
A0A1B0GSJ9	Uniprot	ENSMUSG00000025470	69752	Zfp511	zinc finger protein 511	2	2	27.6	208970	232770	237800	224280	240700	269760	246010	245210	242800	256870	265460	272740	0.314104	0.0122342	1.08123	1.08317	0.534132	0.0347647	NO	NO	NO
D3Z0B9	Uniprot	ENSMUSG00000007833	69748	Aldh16a1	aldehyde dehydrogenase 16 family, member A1	16	16	23.9	3859000	4180300	4252500	3249000	3315600	3609200	4115700	4459300	4322800	4058300	3903200	3917000	0.0125766	0.0381351	0.82769	0.920971	0.0744596	0.0795917	NO	NO	NO
A0A1B0GSX7	Uniprot	ENSMUSG00000063550	269966	Nup98	nucleoporin 98	22	22	13.6	5013400	5716500	5892000	4530200	4629700	5161800	5585600	5894900	5948500	5303900	5148800	5151500	0.0823456	0.00805161	0.861616	0.895301	0.238198	0.025978	NO	NO	NO
A0A1B0GSY0	Uniprot	ENSMUSG00000031642	59009	Sh3rf1	SH3 domain containing ring finger 1	4	4	5.1	340320	380080	376990	356760	370380	403990	397480	407300	419760	428210	428620	400500	0.58526	0.388973	1.03075	1.02678	0.766935	0.481047	NO	NO	NO
A0A1B0GT35	Uniprot	ENSMUSG00000003873	12028	Bax	BCL2-associated X protein	1	1	28.4	64515	72324	75436	57106	71476	64412	80886	64582	70167	96336	83140	81555	0.289544	0.0866914	0.90917	1.21052	0.51264	0.149186	NO	NO	NO
A0A1B0GT63	Uniprot	ENSMUSG00000002781	70209	Tmem143	transmembrane protein 143	9	9	25.6	1866800	2102200	2135400	1670100	1826300	1906900	2039000	2223700	2111300	1813000	1933100	1869600	0.0996229	0.0167902	0.885148	0.881032	0.265959	0.0436882	NO	NO	NO
F8WHJ1	Uniprot	ENSMUSG00000044465	74349	Fam160a2	family with sequence similarity 160, member A2	3	3	3.6	163350	163960	193810	171830	173510	185720	201430	199680	218290	197900	189770	205680	0.777574	0.311566	1.01907	0.957943	0.887379	0.404115	NO	NO	NO
A0A1C7CYV0	Uniprot	ENSMUSG00000016382	102866	Pls3	plastin 3 (T-isoform)	15	8	26.2	2570500	3237600	2946000	1360600	1360700	1339200	3193200	3439600	3585000	1715800	1884000	1660600	0.00126432	0.000238613	0.46384	0.514827	0.0216938	0.00326624	NO	NO	NO
G5E8I8	Uniprot	ENSMUSG00000052488	27967	Cherp	calcium homeostasis endoplasmic reticulum protein	10	10	12.4	2916900	3379500	3651100	2869200	3209500	3652400	3445200	3497800	3423500	3249500	3575600	3249100	0.828506	0.429553	0.978246	0.971803	0.914766	0.519937	NO	NO	NO
E9QKV6	Uniprot	ENSMUSG00000004677	17925	Myo9b	myosin IXb	19	19	9.5	1856400	2021000	2621000	1974900	2455800	2081900	1978000	2170700	2005400	2171400	2282500	2114800	0.987058	0.150218	1.00219	1.06737	0.993732	0.228007	NO	NO	NO
A0A1D5RLF0	Uniprot	ENSMUSG00000104614	76998	Fbxw27	F-box and WD-40 domain protein 27	15	9	33.3	7199300	8174300	8079200	2645200	2609100	2800400	7906300	8871800	7363700	3207900	2985900	2809900	8.39e-05	0.000378619	0.343443	0.372951	0.00684532	0.00402688	NO	NO	NO
A0A1D5RLJ8	Uniprot	ENSMUSG00000031959	319481	Wdr59	WD repeat domain 59	3	3	3.6	322420	349620	360810	379160	383350	401500	380590	410990	408340	529550	533110	535230	0.0303075	0.000176712	1.12699	1.33166	0.128705	0.00279306	NO	NO	NO
A0A1D5RLM8	Uniprot	ENSMUSG00000040838	105242472	Gm11639	predicted gene 11639	2	2	0.4	2927400	3496000	3107700	2548200	3063500	2642800	3055400	3151300	3289300	3195900	3179900	2807600	0.138876	0.509005	0.86606	0.967081	0.328102	0.596075	NO	NO	NO
A0A1D5RMB4	Uniprot	ENSMUSG00000024384	73473	Iws1	IWS1, SUPT6 interacting protein	1	1	7.1	64918	72576	98103	82940	98963	95242	64645	82678	83819	105070	94437	102120	0.281649	0.0280444	1.17635	1.30494	0.505585	0.0634382	NO	NO	NO
A0A1D5RLX9	Uniprot	ENSMUSG00000036534	234595	Slc38a7	solute carrier family 38, member 7	1	1	2.9	97135	112540	138160	111470	119020	105090	122300	131120	121260	120490	132340	116700	0.762457	0.776568	0.964768	0.986255	0.878204	0.827858	NO	NO	NO
A0A1D5RLY6	Uniprot	ENSMUSG00000019261	270058	Map1s	microtubule-associated protein 1S	9	9	13.1	909100	1003600	1073200	1116600	1207600	1279500	1315600	1399000	1240200	1533400	1524100	1631500	0.0370843	0.0129404	1.20691	1.18565	0.146371	0.0361544	NO	NO	NO
A0A1D5RMA4	Uniprot	ENSMUSG00000031904	330836	Slc7a6	solute carrier family 7 (cationic amino acid transporter, y+ system), member 6	1	1	10.6	347440	334970	364980	262340	278620	280120	344100	388400	375410	412970	387400	405290	0.00191848	0.0982746	0.78393	1.08823	0.0266351	0.164002	NO	NO	NO
A0A1D5RM83	Uniprot	ENSMUSG00000034312	232227	Iqsec1	IQ motif and Sec7 domain 1	22	18	22.8	4957600	5344000	5643600	4935800	5376100	5473500	5489700	5903200	5823900	6008200	6189700	6018200	0.846765	0.0756619	0.989978	1.05804	0.923822	0.13392	NO	NO	NO
A0A1D5RM85	Uniprot	ENSMUSG00000045128	76808	Rpl18a	ribosomal protein L18A	10	10	36.1	9172900	9552000	9852400	5692900	5939600	6034000	11242000	11695000	11535000	7184700	7401700	6651900	8.03e-05	7e-05	0.6182	0.616103	0.00673615	0.00185563	NO	NO	NO
A0A1D5RM90	Uniprot	ENSMUSG00000001472	66855	Tcf25	transcription factor 25 (basic helix-loop-helix)	5	5	8.3	322490	361290	384510	315610	375650	355250	465270	524250	482750	514050	486740	528070	0.788056	0.425616	0.979612	1.03844	0.895552	0.515833	NO	NO	NO
A0A1D5RMC8	Uniprot	ENSMUSG00000015016	257633	Acsf3	acyl-CoA synthetase family member 3	2	2	4.3	207280	255520	279590	187130	256650	227160	241820	289820	248740	210940	242690	234120	0.461742	0.156562	0.903757	0.881301	0.663323	0.235296	NO	NO	NO
A0A1D5RMD4	Uniprot	ENSMUSG00000038844	16558	Kif16b	kinesin family member 16B	12	10	7.4	1099000	1282300	1433100	1281400	1376700	1473800	1676200	1769200	1628100	1777500	1824500	1701000	0.396	0.235683	1.08324	1.04524	0.609919	0.325313	NO	NO	NO
A0A1D5RMF7	Uniprot	ENSMUSG00000041372	330406	B4galnt3	beta-1,4-N-acetyl-galactosaminyl transferase 3	2	2	2	181770	211270	263500	235930	265100	270050	276280	271830	264790	287350	331990	325720	0.218194	0.0372821	1.17446	1.16258	0.435075	0.0784756	NO	NO	NO
A0A1D5RMI8	Uniprot	ENSMUSG00000063810	236266	Alms1	ALMS1, centrosome and basal body associated	8	8	2.2	667760	713920	830860	716810	725870	752170	682680	743420	721680	890580	950270	897570	0.911246	0.0016064	0.992005	1.275	0.955771	0.00918208	NO	NO	YES
A0A1D5RMK9	Uniprot	ENSMUSG00000014791	234683	Elmo3	engulfment and cell motility 3	1	1	1.7	10350	13012	15854	10704	12657	17827	6522.1	7906.8	8132.4	11357	5736.9	18548	0.816544	0.30863	1.05029	1.57978	0.910056	0.401441	NO	NO	NO
A0A1D5RML8	Uniprot	ENSMUSG00000031783	20021	Polr2c	polymerase (RNA) II (DNA directed) polypeptide C	8	8	18.5	986360	1107900	1202500	1017000	1065700	1175000	1126600	1212800	1227900	1213500	1253400	1265200	0.875646	0.193808	0.988152	1.0462	0.938674	0.278553	NO	NO	NO
A0A1D5RMM1	Uniprot	ENSMUSG00000025558	105445	Dock9	dedicator of cytokinesis 9	28	28	14.8	2660700	2913700	3261200	2682200	2928600	3074400	3200400	3489800	3291400	3168200	3200500	3155600	0.821654	0.15274	0.982978	0.954186	0.912311	0.231069	NO	NO	NO
E9PUM4	Uniprot	ENSMUSG00000052698	70549	Tln2	talin 2	63	52	29	10617000	11948000	12574000	11203000	11706000	13194000	12811000	13533000	13223000	13599000	13695000	13625000	0.718622	0.0996305	1.02743	1.03417	0.852952	0.165616	NO	NO	NO
A0A1L1SQR4	Uniprot	ENSMUSG00000032198	319899	Dock6	dedicator of cytokinesis 6	6	4	3.7	193180	192600	221420	172060	184220	230980	212830	234260	206440	228920	210470	204620	0.760027	0.790135	0.967161	0.985433	0.876931	0.839615	NO	NO	NO
E9Q1R5	Uniprot	ENSMUSG00000034656	12286	Cacna1a	calcium channel, voltage-dependent, P/Q type, alpha 1A subunit	1	1	0.8	210900	277570	279210	261990	298780	274300	319660	325920	367270	308270	378010	329630	0.419096	0.969974	1.08778	1.00302	0.627959	0.978186	NO	NO	NO
A0A1L1SR19	Uniprot	ENSMUSG00000002031	76568	Ift46	intraflagellar transport 46	2	2	17.6	105050	129240	130880	135250	133590	151670	131800	125840	114670	161440	137900	156290	0.143299	0.0335189	1.15155	1.22379	0.335623	0.0725437	NO	NO	NO
Q9D2Z4	Uniprot	ENSMUSG00000051705	71599	Senp8	SUMO/sentrin specific peptidase 8	4	4	24.9	917210	1089100	1058900	939480	1067700	1064300	949860	1004800	1064400	1056400	1056300	1083500	0.97686	0.160177	1.00205	1.05867	0.989129	0.239292	NO	NO	NO
A0A1L1SRK3	Uniprot	ENSMUSG00000032217	93836	Rnf111	ring finger 111	2	2	1.9	149760	148250	176860	139120	132240	149560	165210	182080	185550	200490	235780	206490	0.164133	0.0435893	0.88639	1.20629	0.36504	0.0880956	NO	NO	NO
A0A1L1SRP4	Uniprot	ENSMUSG00000032254	71819	Kif23	kinesin family member 23	28	1	50.3	70885	116970	122300	119100	93123	94945	78332	93849	83177	84876	87866	88320	0.959318	0.707041	0.990369	1.02234	0.981102	0.770706	NO	NO	NO
A0A1L1SRQ7	Uniprot	ENSMUSG00000066233	66079	Tmem42	transmembrane protein 42	1	1	20.2	69045	73826	82451	92270	79891	91429	78438	77394	58333	98085	83209	81448	0.0849043	0.126125	1.16984	1.22682	0.24312	0.198258	NO	NO	NO
A0A1L1SRR1	Uniprot	ENSMUSG00000032436	102545	Cmtm7	CKLF-like MARVEL transmembrane domain containing 7	1	1	12.7	24798	31369	53689	31293	28429	72082	27649	29686	35076	37817	30856	27213	0.681993	0.776779	1.19979	1.0376	0.830587	0.827934	NO	NO	NO
A0A1L1SRW2	Uniprot	ENSMUSG00000055720	69459	Ubl7	ubiquitin-like 7 (bone marrow stromal cell-derived)	3	2	25.6	386710	436970	389920	357480	394760	406180	424930	455890	436550	466440	478490	493270	0.448463	0.0277034	0.954532	1.09172	0.650975	0.0628817	NO	NO	NO
A0A1L1SRX2	Uniprot	ENSMUSG00000005686	11717	Ampd3	adenosine monophosphate deaminase 3	3	2	2.2	196490	237710	240610	276980	280900	362320	242870	247480	246040	245790	269320	267810	0.0589701	0.115096	1.36364	1.06319	0.194454	0.184924	NO	NO	NO
A0A1L1SRY4	Uniprot	ENSMUSG00000111497	100568458	Gm38431	predicted gene, 38431	1	1	2.5	69174	81507	64841	53736	64923	70056	84931	74286	86730	77382	95517	68966	0.267234	0.883869	0.875618	0.983403	0.488836	0.916013	NO	NO	NO
A0A1L1SRY8	Uniprot	ENSMUSG00000003299	66163	Mrpl4	mitochondrial ribosomal protein L4	3	3	15.1	804360	829500	1043500	793210	819110	853620	879330	960810	903690	1073800	1158900	1088700	0.416601	0.00569551	0.921034	1.2105	0.625164	0.0204784	NO	NO	NO
A0A1L1SS87	Uniprot	ENSMUSG00000057193	68682	Slc44a2	solute carrier family 44, member 2	1	1	12.6	70224	83659	90633	70460	93023	90725	71515	89541	96330	109830	101780	98534	0.746883	0.0965538	1.03964	1.20498	0.869175	0.161538	NO	NO	NO
A0A1L1SS95	Uniprot	ENSMUSG00000003410	15571	Elavl3	ELAV like RNA binding protein 3	7	2	25.6	139640	162730	169910	147650	187420	178140	183750	181260	171010	190180	168390	185130	0.417037	0.754786	1.08666	1.01433	0.62566	0.811609	NO	NO	NO
A0A1L1SUF9	Uniprot	ENSMUSG00000043987	214552	Cep164	centrosomal protein 164	2	2	2.6	22866	29422	23522	16285	14304	12015	28322	22743	20941	10204	19943	17031	0.0102652	0.0855174	0.561984	0.655195	0.0660344	0.147464	NO	NO	NO
A0A1L1SSC7	Uniprot	ENSMUSG00000037300	234875	Ttc13	tetratricopeptide repeat domain 13	5	5	7.5	345340	387900	424720	381060	384800	380690	386870	397440	412680	396730	408790	402170	0.876534	0.68825	0.990146	1.00894	0.939301	0.754503	NO	NO	NO
Q3UDS7	Uniprot	ENSMUSG00000025236	72141	Adpgk	ADP-dependent glucokinase	9	9	24.2	2047500	2271000	2324300	2042600	2129200	2143400	2219500	2525000	2287700	2283800	2375800	2213300	0.293841	0.636067	0.950683	0.977347	0.517327	0.711039	NO	NO	NO
A0A1L1SSF8	Uniprot	ENSMUSG00000031938	70984	4931406C07Rik	RIKEN cDNA 4931406C07 gene	13	13	51.8	3542900	4047100	4185800	3207000	3957700	3418900	3931000	4526900	4014400	3763700	3754700	4056900	0.251603	0.229594	0.898758	0.928081	0.47324	0.318459	NO	NO	NO
A0A1L1SSL9	Uniprot	ENSMUSG00000032409	245000	Atr	ataxia telangiectasia and Rad3 related	8	8	3.4	557040	659120	682850	551010	636890	654160	696090	702250	658990	740670	724560	665550	0.723851	0.408334	0.970011	1.0357	0.855748	0.499289	NO	NO	NO
A0A1L1ST61	Uniprot	ENSMUSG00000038412	56295	Higd1a	HIG1 domain family, member 1A	2	2	35.5	39318	34423	39809	12833	12626	8426.6	51908	44451	44371	25194	13525	11859	0.000289826	0.00353712	0.29842	0.359397	0.010988	0.0151647	NO	NO	NO
A0A1L1STC6	Uniprot	ENSMUSG00000096054	64009	Syne1	spectrin repeat containing, nuclear envelope 1	3	3	0.4	40529	50060	58554	91439	89078	108530	47991	50445	49717	125440	130300	110970	0.00439647	0.000239222	1.93805	2.47521	0.0403473	0.00326624	YES	YES	YES
A0A1L1STE4	Uniprot	ENSMUSG00000032178	16201	Ilf3	interleukin enhancer binding factor 3	19	18	23.7	4473300	5210900	5323700	4526100	4768300	5029400	6086600	6393000	6358800	5627300	5737000	5668700	0.494488	0.00414034	0.954417	0.904164	0.690058	0.0167983	NO	NO	NO
A0A1L1STE6	Uniprot	ENSMUSG00000032279	67834	Idh3a	isocitrate dehydrogenase 3 (NAD+) alpha	20	20	45.8	34288000	37970000	37996000	31631000	35614000	36138000	35864000	39740000	39440000	35891000	37569000	36382000	0.290521	0.265602	0.93768	0.954783	0.513756	0.35661	NO	NO	NO
A0A1L1STP0	Uniprot	ENSMUSG00000032290	56294	Ptpn9	protein tyrosine phosphatase, non-receptor type 9	1	1	6.2	58384	60255	70380	50635	61098	55537	59870	66792	66851	63284	63891	48776	0.205309	0.34377	0.884937	0.909246	0.418917	0.43638	NO	NO	NO
A0A1L1STP5	Uniprot	ENSMUSG00000032051	14148	Fdx1	ferredoxin 1	2	2	13.3	294100	359800	320610	253980	271890	294980	391330	399870	386270	335830	369110	393440	0.0848563	0.199317	0.842321	0.932831	0.2431	0.284958	NO	NO	NO
A0A1L1STW0	Uniprot	ENSMUSG00000035382	18554	Pcsk7	proprotein convertase subtilisin/kexin type 7	2	2	4.2	183970	214130	233670	201490	209340	242350	280460	266730	271620	208720	179940	175400	0.727936	0.00161173	1.03389	0.688878	0.858192	0.00919941	NO	NO	NO
E9Q7C3	Uniprot	ENSMUSG00000014782	102075	Plekhg4	pleckstrin homology domain containing, family G (with RhoGef domain) member 4	2	2	2.2	101800	97089	105720	180290	188960	213310	112720	122240	107520	166530	173340	193430	0.000812563	0.00225254	1.91248	1.55717	0.0171618	0.0113814	YES	YES	YES
A0A1L1SU34	Uniprot	ENSMUSG00000019845	71924	Tube1	tubulin, epsilon 1	1	1	3.7	166730	167210	183800	142730	143010	150320	171320	189080	174570	175680	167950	165640	0.0113659	0.24216	0.842237	0.95196	0.0697563	0.332789	NO	NO	NO
A0A1N9M4K1	Uniprot	ENSMUSG00000001942	22619	Siae	sialic acid acetylesterase	1	1	2.3	56552	56028	72135	56823	66312	67293	137310	132350	134020	126950	161170	146060	0.775801	0.36713	1.03093	1.07555	0.886374	0.459568	NO	NO	NO
A0A1L1SU87	Uniprot	ENSMUSG00000001948	20686	Spa17	sperm autoantigenic protein 17	1	1	10.8	52894	54035	54107	38071	46537	37541	49843	52108	53489	48698	56226	41732	0.0116197	0.534908	0.75852	0.943489	0.0708362	0.619948	NO	NO	NO
A0A1L1SV73	Uniprot	ENSMUSG00000059263	74996	Usp47	ubiquitin specific peptidase 47	48	48	39.2	9024900	10244000	10598000	9085100	9846100	10320000	11282000	11874000	11799000	12266000	12452000	12528000	0.748317	0.0193373	0.979385	1.06554	0.869538	0.0483348	NO	NO	NO
A0A1L1SVK0	Uniprot	ENSMUSG00000003131	18475	Pafah1b2	platelet-activating factor acetylhydrolase, isoform 1b, subunit 2	7	7	35	2960200	3479600	3672400	3412800	3971600	3683800	3455500	3623300	3486300	3882300	3754200	3439800	0.298536	0.294033	1.09454	1.04839	0.5228	0.386336	NO	NO	NO
A0A1N9M5I8	Uniprot	ENSMUSG00000019852	215821	Arfgef3	ARFGEF family member 3	4	4	3.6	148600	192610	178400	157450	147390	159500	212910	233310	207260	222020	232880	220500	0.243981	0.45399	0.893632	1.03354	0.465193	0.544386	NO	NO	NO
Q9CXV9	Uniprot	ENSMUSG00000032002	76863	Dcun1d5	DCN1, defective in cullin neddylation 1, domain containing 5 (S. cerevisiae)	2	2	11.4	533450	577660	552340	498000	557730	545610	588850	565300	610500	583290	572330	628160	0.405333	0.781496	0.962662	1.01084	0.616644	0.832068	NO	NO	NO
F6V9M5	Uniprot	ENSMUSG00000046111	319675	Cep295	centrosomal protein 295	1	1	3.9	80509	102870	106650	90918	94411	80974	92520	96238	83694	88926	113010	93956	0.433657	0.395887	0.918194	1.08603	0.638475	0.487473	NO	NO	NO
A0A1S6GWJ4	Uniprot	ENSMUSG00000021494	72935	Ddx41	DEAD box helicase 41	15	15	21.8	2061200	2405800	2465700	2009400	2085200	2217000	2494900	2722700	2567100	2669100	2713000	2435600	0.212943	0.924623	0.91041	1.00424	0.429345	0.946229	NO	NO	NO
A0A1W2P6D8	Uniprot	ENSMUSG00000044408	104725	Sptssa	serine palmitoyltransferase, small subunit A	2	1	10.8	20648	29956	27840	38185	36196	52349	20311	30035	30073	64657	64547	70427	0.0504018	0.000464885	1.61555	2.48239	0.176792	0.00443727	NO	YES	YES
A0A1W2P6H1	Uniprot	ENSMUSG00000061462	380698	Obscn	obscurin, cytoskeletal calmodulin and titin-interacting RhoGEF	1	1	1.5	30438	36077	43147	28309	36455	34710	32911	38712	30846	24641	38350	25588	0.486313	0.407564	0.907096	0.864447	0.683293	0.49845	NO	NO	NO
Q3UQ28	Uniprot	ENSMUSG00000020674	69675	Pxdn	peroxidasin	6	6	5.2	1112900	1373600	1389800	1410800	1569700	1616600	1078300	1176600	1150400	1901900	1995100	1954300	0.0926589	3.38e-05	1.18595	1.71829	0.254673	0.00150263	NO	YES	YES
A0A1W2P6P1	Uniprot	ENSMUSG00000004937	52551	Sgta	small glutamine-rich tetratricopeptide repeat (TPR)-containing, alpha	12	12	49.3	5163900	6125500	5434900	3162400	3316600	3615600	5633200	6104700	6121600	3884200	3628200	3396000	0.00219125	0.000407586	0.603589	0.61079	0.0285582	0.00422188	NO	NO	NO
A0A1W2P6T4	Uniprot	ENSMUSG00000020096	65971	Tbata	thymus, brain and testes associated	1	1	12	277430	242450	356200	294760	216880	242900	212420	334120	301910	253930	317710	261180	0.375747	0.906409	0.861268	0.981578	0.590489	0.932235	NO	NO	NO
A0A1W2P737	Uniprot	ENSMUSG00000001151	18541	Pcnt	pericentrin (kendrin)	54	54	20.5	9782500	11197000	11548000	11215000	12175000	12788000	10796000	11333000	11366000	12354000	12837000	12478000	0.160616	0.00406059	1.11223	1.12462	0.359466	0.0165764	NO	NO	NO
A0A1W2P768	Uniprot	ENSMUSG00000093769	15077	H3c14	H3 clustered histone 14	7	2	24.3	230240	217670	225210	182490	214190	193170	152790	189220	159710	181670	200820	192440	0.0500774	0.121969	0.876292	1.14592	0.176381	0.19331	NO	NO	NO
Q6ZWZ6	Uniprot	ENSMUSG00000061983	20042	Rps12	ribosomal protein S12	10	10	64.4	13134000	14788000	13771000	10406000	10770000	11964000	15538000	17177000	15997000	13510000	12901000	12207000	0.0133269	0.00547631	0.794858	0.792782	0.0775149	0.0199614	NO	NO	NO
A0A1W2P7B3	Uniprot	ENSMUSG00000039166	432442	Akap7	A kinase (PRKA) anchor protein 7	2	2	27.4	292760	316140	344770	301570	341550	366940	339270	368130	370220	367540	387980	381430	0.481589	0.165213	1.05913	1.05506	0.679702	0.2449	NO	NO	NO
A0A1W2P7K2	Uniprot	ENSMUSG00000019857	66403	Asf1a	anti-silencing function 1A histone chaperone	2	2	14.2	752330	768860	805500	765330	717160	777120	671130	816400	752500	1004900	733480	907740	0.406899	0.206357	0.971169	1.18129	0.61745	0.292983	NO	NO	NO
A0A1W2P7K6	Uniprot	ENSMUSG00000064181	216363	Rab3ip	RAB3A interacting protein	3	3	7.2	272160	381010	337520	282140	347510	292060	296680	453450	308380	313560	315190	283070	0.573975	0.396077	0.930372	0.861418	0.759181	0.487605	NO	NO	NO
Q9CRT8	Uniprot	ENSMUSG00000034667	73192	Xpot	exportin, tRNA (nuclear export receptor for tRNAs)	7	7	8.1	710760	806730	804670	915310	1012200	993420	796600	841670	917380	1038000	1062000	1111400	0.0100247	0.0061366	1.25785	1.25659	0.0653969	0.0214893	NO	NO	NO
A0A1W2P7T9	Uniprot	ENSMUSG00000020658	668212	Efr3b	EFR3 homolog B	1	1	2.3	122580	150710	159320	165070	175860	176700	167330	213820	190110	190670	192860	178090	0.0727282	0.831934	1.19653	0.983125	0.221797	0.87468	NO	NO	NO
A0A1W2P7U1	Uniprot	ENSMUSG00000020307	216150	Cdc34	cell division cycle 34	5	2	27.9	2240900	2442700	2483300	1796500	1895300	1999700	2334800	2605000	2306200	2013800	1965700	1977000	0.00666655	0.0111277	0.794137	0.82204	0.0512997	0.0326004	NO	NO	NO
A0A1W2P7U7	Uniprot	ENSMUSG00000001785	103136	Pwp1	PWP1 homolog, endonuclein	1	1	16	250320	292950	322390	326000	362260	367060	422970	402200	429340	388950	430410	411490	0.0620536	0.615807	1.21909	0.98114	0.199323	0.692943	NO	NO	NO
A0A1W2P7V0	Uniprot	ENSMUSG00000019861	94221	Gopc	golgi associated PDZ and coiled-coil motif containing	5	5	14.4	578700	675600	678910	674220	732360	791370	643030	682050	674170	742340	719520	753080	0.134627	0.00971458	1.13694	1.10789	0.32112	0.0295959	NO	NO	YES
A0A1W2P8A8	Uniprot	ENSMUSG00000019873	28193	Reep3	receptor accessory protein 3	1	1	2.6	7932.8	8020.7	9718.6	10799	8077.2	11574	10407	10161	14125	10441	7448.7	7100.8	0.258152	0.123832	1.18612	0.720333	0.479286	0.195376	NO	NO	NO
A0A1Y7VIR0	Uniprot	ENSMUSG00000017843	26931	Ppp2r5c	protein phosphatase 2, regulatory subunit B', gamma	6	3	22.6	507480	530070	566810	571730	571840	665370	631100	713190	587930	765120	845030	739060	0.128446	0.0460405	1.12752	1.21581	0.312893	0.0917421	NO	NO	NO
A0A1Y7VJ37	Uniprot	ENSMUSG00000020577	66109	Tspan13	tetraspanin 13	1	1	6	173780	179870	175770	170170	213200	186670	146510	177000	207110	247970	193160	175930	0.345128	0.359892	1.07673	1.1629	0.563945	0.452409	NO	NO	NO
A0A1Y7VJ48	Uniprot	ENSMUSG00000042043	21371	Tbca	tubulin cofactor A	13	13	91.7	14020000	15333000	15275000	7182000	7638800	8291900	16223000	16514000	16600000	9775900	9069900	8843400	0.000180299	1.85e-05	0.517897	0.561226	0.0090896	0.00150263	NO	NO	NO
A0A1Y7VJH3	Uniprot	ENSMUSG00000021285	21981	Ppp1r13b	protein phosphatase 1, regulatory subunit 13B	5	5	5.3	395370	459070	489030	412940	418170	445750	537480	569540	536840	660360	675320	664560	0.492587	0.000525996	0.950419	1.21679	0.689182	0.00477108	NO	NO	NO
Q8R2E9	Uniprot	ENSMUSG00000057069	67475	Ero1b	endoplasmic reticulum oxidoreductase 1 beta	16	15	37	5865300	6389500	6646800	5518400	6083800	6352000	6041300	6611500	6378400	6658300	6420800	6369500	0.401135	0.500135	0.949877	1.02193	0.613932	0.587304	NO	NO	NO
G3UYK9	Uniprot	ENSMUSG00000071454	13528	Dtnb	dystrobrevin, beta	1	1	1.8	78650	78637	90970	74318	90885	82144	81251	99169	77174	91016	95385	94380	0.963946	0.324343	0.996334	1.09001	0.983226	0.417322	NO	NO	NO
Q9WVL0	Uniprot	ENSMUSG00000021033	14874	Gstz1	glutathione transferase zeta 1 (maleylacetoacetate isomerase)	9	9	50	1733600	1903600	2004400	1491400	1565300	1731500	1885300	2056500	2012800	1869600	1925200	1881200	0.0553522	0.161056	0.848731	0.953213	0.18698	0.240172	NO	NO	NO
A0A1Y7VK19	Uniprot	ENSMUSG00000021241	74316	Isca2	iron-sulfur cluster assembly 2	4	4	38.4	180780	194240	212750	213240	229560	268210	226190	236950	247620	274610	264310	275250	0.0935875	0.00843351	1.20967	1.14549	0.256279	0.0266433	NO	NO	NO
E0CY91	Uniprot	ENSMUSG00000084786	66177	Ubl5	ubiquitin-like 5	3	3	48.9	1097000	1203500	1193300	841420	879630	955810	1792200	1867000	1810900	1451300	1430700	1489800	0.00467876	0.000208081	0.766174	0.799218	0.0417087	0.0030154	NO	NO	NO
A0A1Y7VL44	Uniprot	ENSMUSG00000033530	104718	Ttc7b	tetratricopeptide repeat domain 7B	3	3	4.3	126300	140620	190210	127630	158540	200830	149130	194840	153960	162210	182230	176570	0.746331	0.649283	1.06534	1.04635	0.868702	0.72191	NO	NO	NO
A0A1Y7VLZ7	Uniprot	ENSMUSG00000021143	217893	Pacs2	phosphofurin acidic cluster sorting protein 2	6	6	8.3	1063300	1175300	1316000	1180000	1309900	1408600	1125000	1154800	1131700	1362200	1393600	1383200	0.309714	4.73e-05	1.09675	1.21325	0.531047	0.00160067	NO	NO	NO
A0A1Y7VM63	Uniprot	ENSMUSG00000021003	14420	Galc	galactosylceramidase	2	2	3.7	249180	279530	284130	202980	224270	222640	320250	354400	344850	313110	326510	297930	0.0136629	0.105413	0.79953	0.919617	0.0786242	0.172578	NO	NO	NO
A0A1Y7VM77	Uniprot	ENSMUSG00000020630	19819	Rnaseh1	ribonuclease H1	1	1	5.1	440650	512940	567430	390540	443770	477470	441040	510180	479780	445500	477940	435660	0.192848	0.369768	0.862434	0.949755	0.403114	0.4619	NO	NO	NO
Q9JI75	Uniprot	ENSMUSG00000046949	18105	Nqo2	N-ribosyldihydronicotinamide quinone reductase 2	5	5	19.5	252190	285120	313310	321880	305040	334270	284810	324740	320220	366450	370180	328050	0.133032	0.0714831	1.12999	1.1451	0.319619	0.128254	NO	NO	NO
A0A1Y7VMH7	Uniprot	ENSMUSG00000036333	77480	Kidins220	kinase D-interacting substrate 220	5	5	3.7	161720	189000	194560	180280	236490	224630	178110	184710	185100	255010	283940	266160	0.182493	0.000601302	1.17628	1.46939	0.389161	0.00508552	NO	NO	NO
A0A1Y7VMH3	Uniprot	ENSMUSG00000021115	22367	Vrk1	vaccinia related kinase 1	3	3	8	1235400	1363400	1374000	1141100	1218600	1231900	1209700	1278000	1256100	1141900	1128200	1149300	0.0737388	0.00681961	0.904048	0.91335	0.223681	0.0231542	NO	NO	NO
A0A1Y7VMY2	Uniprot	ENSMUSG00000021598	28077	Med10	mediator complex subunit 10	4	3	39	504670	557630	538980	469810	490970	565950	518290	604340	563510	546150	606470	584090	0.493743	0.609407	0.953443	1.02999	0.689827	0.6873	NO	NO	NO
A0A1Y7VN27	Uniprot	ENSMUSG00000021368	67046	Tbc1d7	TBC1 domain family, member 7	1	1	7.4	82702	75240	97492	98127	104660	121530	83188	81221	92000	115290	119240	115160	0.0741819	0.000961498	1.26967	1.3638	0.224392	0.00670372	NO	NO	NO
A0A217FL69	Uniprot	ENSMUSG00000020646	67216	Mboat2	membrane bound O-acyltransferase domain containing 2	3	3	6.2	456960	542260	564290	487760	531080	563940	529290	553590	541850	525410	576820	529800	0.878612	0.898364	1.01232	1.00449	0.939348	0.926625	NO	NO	NO
A0A217FL83	Uniprot	ENSMUSG00000084883	668158	Ccdc85c	coiled-coil domain containing 85C	4	4	10.4	635810	687110	763910	639000	625700	694480	818380	886470	845620	937360	941290	949900	0.376104	0.00999497	0.938831	1.10903	0.590892	0.0301113	NO	NO	YES
A0A286YCB4	Uniprot	ENSMUSG00000024780	67072	Cdc37l1	cell division cycle 37-like 1	4	4	14.8	1369100	1492300	1547200	1393300	1485500	1666800	1543600	1548700	1504800	1620800	1552300	1693300	0.65929	0.105139	1.03108	1.05858	0.816708	0.172224	NO	NO	NO
A0A494B9N4	Uniprot	ENSMUSG00000024743	54525	Syt7	synaptotagmin VII	2	2	5	68498	76957	100920	77375	78955	91303	75501	91223	77067	86010	103380	84049	0.97051	0.280197	1.00511	1.12161	0.985736	0.372451	NO	NO	NO
I1VGT5	Uniprot	ENSMUSG00000021733	218756	Slc4a7	solute carrier family 4, sodium bicarbonate cotransporter, member 7	6	4	5.5	454000	514410	549450	431110	442770	435940	532730	586540	561090	496200	494410	499900	0.0689823	0.0154741	0.862939	0.887018	0.213878	0.0412365	NO	NO	NO
A0A286YCU5	Uniprot	ENSMUSG00000021432	108652	Slc35b3	solute carrier family 35, member B3	1	1	8.4	201960	234300	263110	99306	113770	109840	256130	249920	273010	113110	112290	105650	0.0023117	3.36e-05	0.461724	0.424935	0.02942	0.00150263	NO	NO	NO
A0A286YCV9	Uniprot	ENSMUSG00000060012	16554	Kif13b	kinesin family member 13B	46	42	30.2	10481000	11851000	12071000	10456000	11254000	11725000	11941000	12688000	12859000	12271000	12333000	12042000	0.630319	0.395884	0.971863	0.977539	0.798871	0.487473	NO	NO	NO
A0A286YCX6	Uniprot	ENSMUSG00000033382	75964	Trappc8	trafficking protein particle complex 8	39	39	28.8	10696000	11856000	11829000	10127000	11423000	12019000	11837000	12726000	12260000	12915000	12851000	12283000	0.709642	0.27822	0.976382	1.03329	0.846341	0.370463	NO	NO	NO
A0A286YD15	Uniprot	ENSMUSG00000021537	12626	Cetn3	centrin 3	3	3	29.9	228010	245750	272000	237200	245280	272640	307060	363330	302760	307300	304960	313250	0.860736	0.464714	1.01255	0.951046	0.930878	0.554232	NO	NO	NO
G3X939	Uniprot	ENSMUSG00000036123	105243	Slc9a3	solute carrier family 9 (sodium/hydrogen exchanger), member 3	2	2	3.5	200270	248140	286330	194560	202230	217400	276980	268860	277590	260580	261690	276190	0.194131	0.222116	0.835928	0.969676	0.404403	0.310473	NO	NO	NO
A0A286YD76	Uniprot	ENSMUSG00000028649	11426	Macf1	microtubule-actin crosslinking factor 1	16	5	13.8	1347500	1525500	1621800	1500900	1425900	1585600	1483300	1704500	1275800	1706500	1517300	1462700	0.952547	0.633409	1.00392	1.04994	0.978505	0.709133	NO	NO	NO
E9Q5C9-2	Uniprot	ENSMUSG00000015176	70769	Nolc1	nucleolar and coiled-body phosphoprotein 1	11	11	17.6	2582900	2818800	2823400	2273600	2580000	2569000	2847600	3075400	2873000	3222200	3196800	3140500	0.104791	0.0286147	0.902433	1.0868	0.275103	0.0644589	NO	NO	NO
A0A286YDB0	Uniprot	ENSMUSG00000015812	14714	Gnrh1	gonadotropin releasing hormone 1	2	2	68.9	182980	202910	242720	253270	289730	310750	354750	350030	313400	424450	394840	403850	0.0366189	0.0122323	1.35816	1.2013	0.145402	0.0347647	NO	NO	YES
A0A286YDB3	Uniprot	ENSMUSG00000023923	72238	Tbc1d5	TBC1 domain family, member 5	1	1	1.7	13350	14001	20091	14218	15463	19023	16816	16173	18149	18617	17807	16074	0.878611	0.657898	1.0266	1.02659	0.939348	0.728741	NO	NO	NO
A0A286YDF2	Uniprot	ENSMUSG00000024983	53611	Vti1a	vesicle transport through interaction with t-SNAREs 1A	9	9	32	4931700	5732900	5716100	5266600	6001500	5933100	5298800	5686100	5549300	5702400	5472700	5415800	0.482036	0.901435	1.05009	1.00343	0.67985	0.928566	NO	NO	NO
A0A286YDK2	Uniprot	ENSMUSG00000041028	66092	Ghitm	growth hormone inducible transmembrane protein	2	2	9.1	352260	460490	447840	317540	340760	348270	378640	394380	390620	403270	462480	464890	0.0749795	0.0547151	0.798491	1.14352	0.225317	0.104422	NO	NO	NO
A0A286YDL1	Uniprot	ENSMUSG00000033278	19274	Ptprm	protein tyrosine phosphatase, receptor type, M	3	3	3	300700	313500	325000	292360	318510	324690	342230	292330	291140	343590	335720	335600	0.925211	0.155932	0.996124	1.09637	0.963721	0.234527	NO	NO	NO
A0A286YDT0	Uniprot	ENSMUSG00000053453	66231	Thoc7	THO complex 7	3	3	19.5	384530	414950	468110	668120	742770	745930	443960	501230	435490	810530	836440	948400	0.00109555	0.00100405	1.70151	1.87978	0.0201391	0.00679707	YES	YES	YES
A0A286YDT5	Uniprot	ENSMUSG00000056492	224792	Adgrf5	adhesion G protein-coupled receptor F5	1	1	1.2	108260	136510	133440	149710	168730	147450	133690	134190	133140	164490	156810	156020	0.0595691	0.000726678	1.23183	1.19026	0.195802	0.0056782	NO	NO	NO
A0A286YDW9	Uniprot	ENSMUSG00000021738	246103	Atxn7	ataxin 7	1	1	1.4	34974	32200	32758	17210	18602	19493	42989	47250	47590	25499	19147	25366	0.000158981	0.000915465	0.553426	0.507963	0.00866338	0.00650024	NO	NO	NO
A0A286YDX1	Uniprot	ENSMUSG00000037369	22289	Kdm6a	lysine (K)-specific demethylase 6A	1	1	7.6	41154	43282	49942	57412	47949	53576	54440	55200	56192	54514	55851	57963	0.0984701	0.500565	1.18276	1.01505	0.264088	0.587635	NO	NO	NO
A0A286YDX6	Uniprot	ENSMUSG00000021375	16553	Kif13a	kinesin family member 13A	6	2	5.8	1019000	1184500	1145100	1147300	1310900	1345700	1168100	1300900	1208900	1403000	1388600	1404000	0.126916	0.0120711	1.13597	1.14076	0.311331	0.0344493	NO	NO	NO
E9QAE4	Uniprot	ENSMUSG00000021488	18193	Nsd1	nuclear receptor-binding SET-domain protein 1	7	7	3.3	575920	671450	705810	621880	646630	617180	621770	667460	624190	692680	752350	732030	0.603128	0.0186532	0.965446	1.13778	0.779564	0.046996	NO	NO	NO
Q07076	Uniprot	ENSMUSG00000021814	11750	Anxa7	annexin A7	26	26	47.5	60690000	68674000	65677000	52916000	55238000	58031000	61014000	71270000	69614000	61537000	58442000	61813000	0.0251886	0.116629	0.852052	0.900415	0.114697	0.186768	NO	NO	NO
A0A2I3BPC1	Uniprot	ENSMUSG00000022489	18574	Pde1b	phosphodiesterase 1B, Ca2+-calmodulin dependent	10	10	20.7	1112100	1272600	1346500	1232400	1368400	1341200	1446000	1512400	1516700	1597400	1641100	1644400	0.433071	0.00774237	1.0565	1.09113	0.637985	0.0254061	NO	NO	NO
P83882	Uniprot	ENSMUSG00000049751	66483	Rpl36al	ribosomal protein L36A-like	7	7	28.3	5934900	6693900	6283600	3613900	3713200	4142300	6270500	7173800	6964000	4763500	4808000	4585700	0.000810193	0.0017711	0.606449	0.693698	0.0171618	0.00977887	NO	NO	NO
A0A2I3BRT5	Uniprot	ENSMUSG00000002496	22084	Tsc2	TSC complex subunit 2	18	18	12.9	2174100	2440700	2588400	2254400	2368100	2604600	2690600	2828100	2816800	3102400	3084500	2962200	0.962481	0.0121364	1.00332	1.09761	0.983226	0.0345561	NO	NO	YES
A0A2I3BPQ0	Uniprot	ENSMUSG00000022339	55960	Ebag9	estrogen receptor-binding fragment-associated gene 9	1	1	18.4	32432	36028	45466	53166	58055	60953	65638	53666	45312	55417	48831	51403	0.0125192	0.655101	1.51128	0.94554	0.0742672	0.726995	YES	NO	YES
E9Q784	Uniprot	ENSMUSG00000022000	67302	Zc3h13	zinc finger CCCH type containing 13	7	7	3.8	1049500	1791700	1259700	1139500	1141000	1304600	1149200	1300400	1059900	1292000	1249600	1156100	0.491968	0.481158	0.874223	1.05363	0.688477	0.568494	NO	NO	NO
A0A2I3BPX3	Uniprot	ENSMUSG00000064210	105722	Ano6	anoctamin 6	4	4	5.5	388380	407160	438630	501340	544770	599000	440610	458600	487210	560500	462130	473050	0.012606	0.343896	1.33297	1.07881	0.0745596	0.436447	NO	NO	NO
A0A2I3BPY7	Uniprot	ENSMUSG00000022246	75646	Rai14	retinoic acid induced 14	45	45	46.7	9558900	10741000	11300000	8347800	8816200	9246900	11532000	12032000	11863000	11113000	11149000	11209000	0.0396564	0.0120472	0.835791	0.944788	0.152383	0.0343973	NO	NO	NO
A0A2I3BRN1	Uniprot	ENSMUSG00000014496	105522	Ankrd28	ankyrin repeat domain 28	2	1	13	34678	37855	38067	38735	38668	49771	35750	42985	37169	59999	58429	59593	0.22454	0.000791788	1.14986	1.53593	0.441957	0.00599069	NO	YES	YES
P62046	Uniprot	ENSMUSG00000068015	380916	Lrch1	leucine-rich repeats and calponin homology (CH) domain containing 1	3	3	6.3	69507	79106	103000	96221	117590	119140	78890	88425	73103	131860	124970	117680	0.0941199	0.00180002	1.32327	1.55775	0.256792	0.00986953	NO	YES	YES
A0A2I3BQ86	Uniprot	ENSMUSG00000006288	219022	Ttc5	tetratricopeptide repeat domain 5	4	1	66.7	609810	638950	669720	620320	681830	688560	676160	689190	684910	735380	670460	716780	0.434694	0.287552	1.03765	1.03529	0.639585	0.379663	NO	NO	NO
A0A2I3BQ98	Uniprot	ENSMUSG00000075502	432879	Kbtbd6	kelch repeat and BTB (POZ) domain containing 6	14	2	28.2	1377700	1504300	1831600	1182400	1617500	1720800	1118900	1288500	1061500	1286600	1217700	1024200	0.778103	0.857789	0.959076	1.01718	0.887569	0.895686	NO	NO	NO
A0A2I3BQE0	Uniprot	ENSMUSG00000022329	56274	Stk3	serine/threonine kinase 3	8	4	19.2	413750	549930	990130	461130	483250	550450	640430	526860	493470	602880	485950	518400	0.433726	0.767961	0.765085	0.967768	0.638475	0.820886	NO	NO	NO
A0A2I3BQI5	Uniprot	ENSMUSG00000009035	223693	Tmem184b	transmembrane protein 184b	5	5	9.4	932930	1123400	1659300	727410	847750	919070	1161700	1166500	1210500	953900	986990	1012500	0.143988	0.00105838	0.671281	0.834597	0.336972	0.00701189	NO	NO	NO
A0A2I3BQJ3	Uniprot	ENSMUSG00000033589	72549	Reep4	receptor accessory protein 4	5	5	18.1	829650	932660	982650	742830	845010	762670	1053700	1150100	1175200	933100	953480	918170	0.0745511	0.00758568	0.8563	0.830053	0.224823	0.0250445	NO	NO	NO
A0A2I3BQL3	Uniprot	ENSMUSG00000022257	114128	Laptm4b	lysosomal-associated protein transmembrane 4B	1	1	36	43867	47604	56440	32294	31755	20119	67310	62811	64568	28942	0	31604	0.0175286	0.0118581	0.569045	0.310988	0.0926355	0.0340207	NO	NO	NO
A0A2I3BQS6	Uniprot	ENSMUSG00000037487	70790	Ubr5	ubiquitin protein ligase E3 component n-recognin 5	13	13	5.8	1158200	1322300	1357400	1171900	1270800	1335400	1493300	1528100	1480400	1582800	1489700	1419500	0.810065	0.950444	0.984419	0.997823	0.906396	0.965155	NO	NO	NO
A0A2I3BQS7	Uniprot	ENSMUSG00000022223	654795	Sdr39u1	short chain dehydrogenase/reductase family 39U, member 1	2	2	14.4	383380	416630	551680	423550	467820	463720	440230	488340	462290	547560	548380	532360	0.984073	0.00596297	1.00252	1.17071	0.992404	0.0210649	NO	NO	NO
A0A2I3BQT2	Uniprot	ENSMUSG00000022263	223435	Trio	triple functional domain (PTPRF interacting)	1	1	0.9	60552	69405	67251	76644	72915	74082	68786	81602	78675	96368	96251	87821	0.0378413	0.0234226	1.13404	1.22429	0.147808	0.055403	NO	NO	NO
Q8BP71	Uniprot	ENSMUSG00000033565	93686	Rbfox2	RNA binding protein, fox-1 homolog (C. elegans) 2	3	3	10.9	530660	557830	630440	561830	629280	645550	624580	656230	676640	728090	702860	729710	0.374435	0.0178553	1.06849	1.10381	0.589624	0.0456814	NO	NO	YES
A0A2I3BR33	Uniprot	ENSMUSG00000068289	545055	Cma2	chymase 2, mast cell	1	1	4.7	476670	510530	529370	596900	664880	763790	466300	455380	437140	665040	683500	640480	0.0289196	0.000154279	1.33563	1.46378	0.125488	0.00265966	NO	NO	NO
A0A2I3BRA0	Uniprot	ENSMUSG00000026644	78245	Acbd7	acyl-Coenzyme A binding domain containing 7	8	1	83.1	1631700	1895200	1952000	1238300	1136800	1277100	1950100	2108400	2071900	1322300	1318400	1271100	0.00473716	0.000127569	0.666594	0.638099	0.0419859	0.00247492	NO	NO	NO
A0A2I3BRD1	Uniprot	ENSMUSG00000022749	67581	Tbc1d23	TBC1 domain family, member 23	5	5	6.9	600080	709350	696190	648290	625380	683070	677280	704840	733660	676510	677480	710440	0.692473	0.434604	0.975628	0.97573	0.836475	0.524732	NO	NO	NO
A0A2I3BRE1	Uniprot	ENSMUSG00000022419	97998	Deptor	DEP domain containing MTOR-interacting protein	2	2	20	249330	291720	354640	302700	329110	378190	300920	343210	317480	443810	449660	488110	0.369901	0.00165474	1.12762	1.43674	0.587189	0.00935891	NO	NO	NO
A0A2I3BRJ4	Uniprot	ENSMUSG00000022195	77877	6030458C11Rik	RIKEN cDNA 6030458C11 gene	5	5	19.3	744610	851320	875960	773570	879650	916520	950750	1119100	964780	1056600	1111800	1094000	0.608817	0.24899	1.03959	1.07506	0.784025	0.339823	NO	NO	NO
A0A2I3BRK6	Uniprot	ENSMUSG00000022338	223527	Eny2	ENY2 transcription and export complex 2 subunit	4	4	35.4	623630	752300	734040	641640	668400	755870	745810	750100	738810	761180	795350	697850	0.795298	0.830876	0.979118	1.0088	0.898928	0.874328	NO	NO	NO
Q8K1K3	Uniprot	ENSMUSG00000007589	28113	Tinf2	Terf1 (TRF1)-interacting nuclear factor 2	4	4	13	496260	518560	493480	499580	495430	525020	556690	608350	589820	611680	582320	580720	0.764424	0.73384	1.00778	1.01132	0.87979	0.792563	NO	NO	NO
A0A2I3BRL8	Uniprot	ENSMUSG00000049235	652988	Gm7324	predicted gene 7324	26	10	56.2	7866900	8876200	9250800	5176500	5732400	5970200	11051000	12129000	11897000	6712600	6624700	6379500	0.00307927	0.000116521	0.649349	0.562101	0.0337384	0.00236054	NO	NO	NO
A0A2I3BRM1	Uniprot	ENSMUSG00000037386	116838	Rims2	regulating synaptic membrane exocytosis 2	1	1	0.8	66521	66653	73653	62998	84469	72340	74210	86065	77816	77117	89213	83974	0.550595	0.45766	1.06276	1.0513	0.738222	0.547904	NO	NO	NO
A0A2I3BRS9	Uniprot	ENSMUSG00000021840	218975	Mapk1ip1l	mitogen-activated protein kinase 1 interacting protein 1-like	1	1	18	90863	81545	96279	105230	84131	111530	76236	118520	79382	121250	128880	122560	0.314279	0.0759944	1.11986	1.3595	0.534202	0.134375	NO	NO	NO
A0A2I3BRX7	Uniprot	ENSMUSG00000021891	67011	Mettl6	methyltransferase like 6	3	3	11.4	432590	480460	519600	283810	310410	354780	351060	388630	385050	343780	346790	345800	0.00777116	0.0701511	0.662409	0.921431	0.0566524	0.126382	NO	NO	NO
A0A2I3BS18	Uniprot	ENSMUSG00000059586	68501	Nsmce2	NSE2/MMS21 homolog, SMC5-SMC6 complex SUMO ligase	2	2	8.1	149650	138470	143900	116920	122910	134200	175560	182270	170140	142820	163800	142810	0.0323423	0.0286887	0.86577	0.851242	0.133838	0.0645768	NO	NO	NO
A0A2I3BS49	Uniprot	ENSMUSG00000013701	53600	Timm23	translocase of inner mitochondrial membrane 23	4	4	23.4	519530	592270	579060	495300	521400	547640	653500	686120	695350	668930	686180	652180	0.193278	0.596088	0.925174	0.986398	0.403351	0.675091	NO	NO	NO
A0A2K6EDJ7	Uniprot	ENSMUSG00000021922	16427	Itih4	inter alpha-trypsin inhibitor, heavy chain 4	2	2	3.1	126660	163930	152870	147470	165300	179500	156990	138220	149810	211370	186360	204780	0.322341	0.00479143	1.11007	1.35389	0.541721	0.0183877	NO	NO	NO
Q6PIP5	Uniprot	ENSMUSG00000038736	67429	Nudcd1	NudC domain containing 1	11	11	23.4	1737100	1865500	1891000	1683500	1776200	1835200	1856700	1966000	1847100	2077500	2121000	2024000	0.365434	0.0176651	0.963831	1.09748	0.582621	0.0453891	NO	NO	NO
A0A2R8VHY5	Uniprot	ENSMUSG00000037570	51812	Mcrs1	microspherule protein 1	1	1	15.9	65381	76619	87766	78181	73954	88878	91272	86512	94579	86631	113270	95743	0.657516	0.395445	1.04895	1.08548	0.815528	0.48713	NO	NO	NO
A0A2R8VHD0	Uniprot	ENSMUSG00000022570	22122	Gfus	GDP-L-fucose synthase	8	8	29.5	2055800	2139100	2296600	1027200	1209900	1277200	1934100	2195500	1984500	1362900	1406400	1308000	0.000643526	0.00133046	0.541369	0.666868	0.0158245	0.00814412	NO	NO	NO
A0A2R8VHF9	Uniprot	ENSMUSG00000018830	17880	Myh11	myosin, heavy polypeptide 11, smooth muscle	151	1	64.2	58800	83180	81914	91653	76613	81141	85331	86896	84265	97909	80136	91712	0.402481	0.448201	1.11395	1.05172	0.614844	0.53842	NO	NO	NO
A0A2R8VHH1	Uniprot	ENSMUSG00000022142	170762	Nup155	nucleoporin 155	15	15	14.9	2068600	2422500	2502000	2992200	3068300	3328300	2349200	2604700	2511800	3211300	3233200	3163500	0.00887869	0.000768917	1.34258	1.28695	0.0606439	0.0058757	NO	NO	NO
A0A2R8VHI7	Uniprot	ENSMUSG00000022507	69053	1810013L24Rik	RIKEN cDNA 1810013L24 gene	1	1	6.5	99542	86322	99607	77612	86107	86174	98728	92600	101060	82235	104970	88362	0.0869187	0.482176	0.875371	0.94247	0.24601	0.569245	NO	NO	NO
A0A2R8VHU8	Uniprot	ENSMUSG00000023055	67488	Calcoco1	calcium binding and coiled coil domain 1	24	24	46	4380100	5222600	5271400	4382000	4932600	4927700	5219600	5877500	5706700	5646900	5765600	5421800	0.571541	0.965573	0.957523	1.00182	0.756892	0.974738	NO	NO	NO
A0A2R8VHV8	Uniprot	ENSMUSG00000022454	54003	Nell2	NEL-like 2	1	1	1.2	135440	132950	130550	122920	129630	133330	126100	147440	149830	143950	131080	136020	0.264554	0.651394	0.967263	0.9709	0.486322	0.723555	NO	NO	NO
A0A2R8VI07	Uniprot	ENSMUSG00000054619	70152	Mettl7a1	methyltransferase like 7A1	5	1	33	135300	135020	140040	27429	25824	32145	144600	172250	160490	33508	39004	25848	1.7e-06	0.000141378	0.208105	0.206059	0.00150885	0.00258297	NO	NO	NO
A0A2R8VI30	Uniprot	ENSMUSG00000055447	16423	Cd47	CD47 antigen (Rh-related antigen, integrin-associated signal transducer)	1	1	4.9	148820	200380	202570	158970	176570	188950	181220	165780	159650	213520	207980	183040	0.666794	0.0453626	0.950559	1.19321	0.820299	0.0907557	NO	NO	NO
A0A2R8VI70	Uniprot	ENSMUSG00000053929	54151	Cyhr1	cysteine and histidine rich 1	4	4	24.3	250710	294840	306010	260490	264730	277870	294770	299410	325920	380680	346490	370880	0.412371	0.0134659	0.943081	1.1934	0.622265	0.0371482	NO	NO	NO
A0A2R8VI88	Uniprot	ENSMUSG00000022404	20524	Slc25a17	solute carrier family 25 (mitochondrial carrier, peroxisomal membrane protein), member 17	1	1	6.5	220540	195180	220400	199610	219620	233960	192900	206490	202040	253580	248820	245890	0.685311	0.000435931	1.02683	1.24418	0.831984	0.0043239	NO	NO	NO
Q9EPU4	Uniprot	ENSMUSG00000034022	94230	Cpsf1	cleavage and polyadenylation specific factor 1	27	27	19.6	4178500	4536400	4753100	4240800	4479800	4769100	4622600	4949800	4833800	5021500	5202500	5118300	0.976076	0.0459547	1.00161	1.06498	0.989129	0.0916325	NO	NO	YES
A0A2R8W6V9	Uniprot	ENSMUSG00000022456	24050	Septin3	septin 3	9	9	28.4	4258200	4937100	5164500	4236200	4650700	4635400	5018500	5058700	5211500	5187300	5150400	5028800	0.410664	0.749546	0.941677	1.00509	0.620475	0.806995	NO	NO	NO
A0A2R8W6Y5	Uniprot	ENSMUSG00000023025	207214	Larp4	La ribonucleoprotein domain family, member 4	11	10	23	1960700	2258300	2312900	1758400	1757400	1862500	2189000	2218000	2354000	2059600	2042800	2054800	0.0286271	0.0169843	0.82339	0.910694	0.124637	0.0440969	NO	NO	NO
E9Q7P1	Uniprot	ENSMUSG00000079022	69700	Col22a1	collagen, type XXII, alpha 1	13	13	12.3	2415600	2690700	2634000	2723400	2839300	2987800	2772700	2993100	2865900	3219100	3375800	3148000	0.0760801	0.0162344	1.10467	1.12873	0.227705	0.0426003	NO	NO	NO
A0A2Y9CZM3	Uniprot	ENSMUSG00000035842	320209	Ddx11	DEAD/H box helicase 11	10	10	14.1	1098000	1268500	1303200	1432400	1477200	1554100	1628100	1779600	1771000	2080400	2171200	2100400	0.021946	0.00225945	1.21637	1.22656	0.1058	0.0113852	NO	NO	NO
A0A338P686	Uniprot	ENSMUSG00000022761	66863	Lztr1	leucine-zipper-like transcriptional regulator, 1	2	2	6.8	43519	45428	67581	46168	41112	38249	60251	64259	59033	50554	57455	55192	0.269188	0.057829	0.801959	0.88917	0.491051	0.108928	NO	NO	NO
A0A338P735	Uniprot	ENSMUSG00000005899	77626	Smpd4	sphingomyelin phosphodiesterase 4	4	4	8.6	398940	444330	529330	377910	397200	429250	432350	444290	468390	428530	462430	451860	0.243596	0.962131	0.87743	0.998357	0.465018	0.972087	NO	NO	NO
A0A338P699	Uniprot	ENSMUSG00000060459	385643	Kng2	kininogen 2	2	2	13.1	168220	167400	196830	163150	164010	149310	163670	174960	166320	192290	190230	205780	0.15865	0.00951995	0.894863	1.16507	0.356977	0.0291971	NO	NO	NO
A0A338P6B4	Uniprot	ENSMUSG00000021018	245841	Polr2h	polymerase (RNA) II (DNA directed) polypeptide H	2	2	26.9	770360	982990	1079900	273780	326090	336610	1115400	1049300	1138100	363270	285220	317670	0.00249032	2.4e-05	0.330532	0.292528	0.0304566	0.00150263	NO	NO	NO
A0A338P6B7	Uniprot	ENSMUSG00000022249	75777	Ttc23l	tetratricopeptide repeat domain 23-like	1	1	1.8	139650	169100	152250	130290	171630	177480	162070	182900	171460	198490	194780	188240	0.738362	0.0321325	1.03991	1.12602	0.863963	0.0704124	NO	NO	NO
A0A338P6G6	Uniprot	ENSMUSG00000046711	15361	Hmga1	high mobility group AT-hook 1	4	4	32.2	3908600	4536600	4497000	3980000	4641100	4628000	4994300	5420900	5445500	5738100	5820000	5875600	0.748727	0.0259669	1.02371	1.09918	0.869791	0.0598526	NO	NO	NO
G5E8A0	Uniprot	ENSMUSG00000022807	106326	Osbpl11	oxysterol binding protein-like 11	3	1	4.6	79144	87631	82927	78445	85387	73858	81732	100650	94077	130060	121760	121630	0.389695	0.00647715	0.951895	1.35083	0.604433	0.0222903	NO	NO	NO
A0A338P6I9	Uniprot	ENSMUSG00000116563	NA	AL731706	novel protein	2	2	42.4	397960	410410	432150	235460	241030	256290	398870	460670	403770	252370	263150	241300	0.000136009	0.00125574	0.590704	0.599077	0.00818739	0.00783982	NO	NO	NO
A0A338P6J9	Uniprot	ENSMUSG00000021585	12380	Cast	calpastatin	2	2	4.2	310250	361330	349030	343500	343470	371960	359990	389290	408320	445490	447310	484100	0.518932	0.0179094	1.03755	1.18944	0.711992	0.0457804	NO	NO	YES
A0A338P6K2	Uniprot	ENSMUSG00000018830	17880	Myh11	myosin, heavy polypeptide 11, smooth muscle	156	6	65	69912000	77384000	78328000	68251000	73402000	79519000	77653000	83503000	83827000	82689000	80081000	82910000	0.74204	0.92106	0.980268	1.00285	0.865907	0.943718	NO	NO	NO
A0A338P7B5	Uniprot	ENSMUSG00000033809	208624	Alg3	asparagine-linked glycosylation 3 (alpha-1,3-mannosyltransferase)	1	1	20.3	500580	566620	595140	566460	502130	673130	536820	586950	465150	519230	524440	535200	0.667655	0.929662	1.04775	0.993675	0.82053	0.950569	NO	NO	NO
D4AFX6	Uniprot	ENSMUSG00000049076	78618	Acap2	ArfGAP with coiled-coil, ankyrin repeat and PH domains 2	2	2	3.1	126910	155060	144510	131670	151070	161700	141270	150600	156330	175470	149760	151980	0.644828	0.358199	1.04211	1.06473	0.807188	0.450472	NO	NO	NO
A0A338P6U4	Uniprot	ENSMUSG00000033918	381038	Parl	presenilin associated, rhomboid-like	9	9	23	14510000	17083000	16384000	8898400	9807600	9608000	16365000	17407000	19050000	10571000	10414000	10834000	0.0013049	0.00090014	0.590158	0.602382	0.0219547	0.0064349	NO	NO	NO
E9Q6R4	Uniprot	ENSMUSG00000069729	239985	Arid1b	AT rich interactive domain 1B (SWI-like)	11	11	5.9	1040600	1203200	1305900	1167400	1197700	1308900	1287300	1394300	1389400	1442900	1449700	1386300	0.6637	0.160255	1.03502	1.05107	0.819444	0.239338	NO	NO	NO
A0A338P6V9	Uniprot	ENSMUSG00000022833	239839	Ccdc14	coiled-coil domain containing 14	1	1	1.6	38394	56218	66590	46088	28159	43160	48424	41230	39961	48228	37062	42850	0.215523	0.911698	0.728322	0.98862	0.432352	0.936436	NO	NO	NO
A0A338P6W1	Uniprot	ENSMUSG00000030779	19647	Rbbp6	retinoblastoma binding protein 6, ubiquitin ligase	3	3	2.5	175650	215000	220630	160870	171580	185570	168710	182120	175450	188730	171790	190190	0.121428	0.313009	0.847435	1.04642	0.303497	0.405341	NO	NO	NO
A0A338P6Y1	Uniprot	ENSMUSG00000058240	66609	Cryzl1	crystallin, zeta (quinone reductase)-like 1	1	1	7	84377	95895	114720	123240	126770	143340	96808	96746	104900	152200	142250	143850	0.0385426	0.000342761	1.33343	1.46857	0.149648	0.00383738	NO	NO	NO
A0A338P7E3	Uniprot	ENSMUSG00000094724	68195	Rnaset2b	ribonuclease T2B	1	1	6.1	232030	239070	264660	233030	250190	277890	321220	402290	347600	419490	447260	414270	0.633618	0.0544549	1.03445	1.19597	0.801142	0.104186	NO	NO	NO
Q9JI59	Uniprot	ENSMUSG00000053062	67374	Jam2	junction adhesion molecule 2	5	5	19.1	604950	711350	741370	713640	672430	871260	881390	1052700	998940	870600	920450	974220	0.415687	0.395222	1.09703	0.942803	0.62458	0.487054	NO	NO	NO
A0A338P730	Uniprot	ENSMUSG00000012114	94112	Med15	mediator complex subunit 15	3	3	5.2	273380	286200	320100	205190	179060	243410	387410	411330	390260	272370	264960	253550	0.0226809	0.000141285	0.713509	0.665164	0.108417	0.00258297	NO	NO	NO
A0A338P786	Uniprot	ENSMUSG00000038965	22195	Ube2l3	ubiquitin-conjugating enzyme E2L 3	11	11	76.7	5384500	5793600	5729300	2780000	2874800	3185800	5943900	6449700	6497100	3696300	3724200	3207800	0.000108262	0.000350129	0.522883	0.562621	0.00775734	0.0038751	NO	NO	NO
A0A338P7B7	Uniprot	ENSMUSG00000092074	100310872	Dynlt1a	dynein light chain Tctex-type 1A	2	2	23.2	868470	895050	1021000	363170	416920	436770	900090	1057900	1040800	377050	387740	340080	0.00054845	0.000264936	0.437009	0.368439	0.015002	0.00339495	NO	NO	NO
A0A338P7L9	Uniprot	ENSMUSG00000022774	68092	Ncbp2	nuclear cap binding protein subunit 2	3	3	19.4	564690	628520	643760	521700	586930	613920	694120	752980	776070	599950	665140	592030	0.355631	0.0222186	0.937713	0.835348	0.573608	0.0533819	NO	NO	NO
E9Q682	Uniprot	ENSMUSG00000024169	106633	Ift140	intraflagellar transport 140	1	1	0.8	140250	141070	155190	154250	167990	168670	121170	113090	121650	146050	141140	148830	0.0548906	0.00171307	1.12462	1.22508	0.186072	0.00957134	NO	NO	NO
A0A3B2WAR2	Uniprot	ENSMUSG00000070458	620928	Vmn2r73	vomeronasal 2, receptor 73	1	1	2.5	855940	967320	869740	829110	975330	850150	799300	833730	861580	807410	791830	804350	0.834836	0.178774	0.985737	0.963513	0.917123	0.260465	NO	NO	NO
A0A3B2WCP8	Uniprot	ENSMUSG00000063952	268936	Brpf3	bromodomain and PHD finger containing, 3	1	1	2.8	172500	201330	201620	202370	199000	187100	178790	190360	188120	216390	215620	210740	0.706093	0.0019769	1.02263	1.15339	0.844642	0.01056	NO	NO	NO
H7BX21	Uniprot	ENSMUSG00000050612	213272	Txndc2	thioredoxin domain containing 2 (spermatozoa)	10	10	25.6	1785600	2059400	2188900	1756800	2001800	2128400	2100800	2368400	2090200	2569400	2433200	2372700	0.776635	0.0655096	0.975654	1.12439	0.887022	0.119796	NO	NO	NO
A0A3B2W450	Uniprot	ENSMUSG00000024217	20630	Snrpc	U1 small nuclear ribonucleoprotein C	2	2	13.4	438470	433010	517800	478550	496520	529930	469980	592620	567240	503030	455870	481210	0.28479	0.187093	1.08329	0.88359	0.508456	0.270467	NO	NO	NO
A0A3B2WCW9	Uniprot	ENSMUSG00000023147	71446	Get1	guided entry of tail-anchored proteins factor 1	2	2	14.2	370650	355480	368300	377360	428500	404870	353290	410140	379530	419700	401480	387450	0.0668131	0.31111	1.10627	1.05746	0.208892	0.403785	NO	NO	NO
Q3UHP6	Uniprot	ENSMUSG00000024219	224650	Anks1	ankyrin repeat and SAM domain containing 1	5	5	4.3	838030	961520	1012500	967560	980730	1064600	1011000	1054100	1105500	1135900	1137200	1060200	0.327393	0.219988	1.07142	1.05132	0.546052	0.308004	NO	NO	NO
A0A3B2WB12	Uniprot	ENSMUSG00000002768	17256	Mea1	male enhanced antigen 1	4	4	26	1013300	1128500	1199700	1259000	1322700	1389700	1116700	1282400	1174200	1373200	1441400	1392800	0.0336925	0.0159207	1.18851	1.17746	0.136791	0.0420877	NO	NO	NO
Q9JK23	Uniprot	ENSMUSG00000022913	56088	Psmg1	proteasome (prosome, macropain) assembly chaperone 1	7	7	26.3	1489800	1574700	1673800	1469900	1542600	1659100	1592100	1709700	1709400	1662800	1720700	1642100	0.785973	0.921359	0.985923	1.00287	0.894394	0.943862	NO	NO	NO
A0A3B2WBC6	Uniprot	ENSMUSG00000032199	28015	Polr2m	polymerase (RNA) II (DNA directed) polypeptide M	4	4	81	1710100	1963500	2010100	2168800	2258400	2169700	2198800	2282000	2293400	2907600	2884300	2874400	0.0358214	3.62e-05	1.16067	1.27931	0.143093	0.00150263	NO	NO	NO
A0A3B2WBH9	Uniprot	ENSMUSG00000024812	21873	Tjp2	tight junction protein 2	17	15	15.6	2668000	3055400	3277800	2489800	2606900	2723100	3156800	3444100	3441100	3205900	3182100	3338900	0.107536	0.382007	0.868751	0.968622	0.280669	0.4746	NO	NO	NO
A0A3B2WDD2	Uniprot	ENSMUSG00000037805	19896	Rpl10a	ribosomal protein L10A	9	9	42.6	5862100	6560100	6172800	4331600	4488300	4585900	7331600	8159100	8230800	5503700	5420500	5279700	0.00129708	0.00106471	0.720936	0.683089	0.0218902	0.00702875	NO	NO	NO
A0A3B2WCD8	Uniprot	ENSMUSG00000007670	16549	Khsrp	KH-type splicing regulatory protein	9	7	14.4	527920	557750	591670	497320	577350	620920	670250	731540	684970	699450	700670	665760	0.888172	0.764747	1.01088	0.989994	0.944803	0.818773	NO	NO	NO
A0A3B2WCL5	Uniprot	ENSMUSG00000002372	71810	Ranbp3	RAN binding protein 3	15	15	32.4	2257200	2647100	2736000	2339500	2470200	2575100	2693300	2875900	2854500	2826400	2944600	2662200	0.627012	0.976286	0.966559	1.00113	0.797262	0.982542	NO	NO	NO
A0A3B2WCS4	Uniprot	ENSMUSG00000024096	19765	Ralbp1	ralA binding protein 1	9	9	13.5	775250	850380	944100	828630	961480	966930	994820	1073200	948650	1075300	1072000	966970	0.401327	0.557205	1.07289	1.03235	0.61394	0.639444	NO	NO	NO
A0A5F8MPR1	Uniprot	ENSMUSG00000024044	13823	Epb41l3	erythrocyte membrane protein band 4.1 like 3	13	7	14.7	1579700	1742300	1797200	1622400	1808000	1820300	1807900	1860600	1777700	2115600	2026100	1984600	0.656728	0.00765304	1.02569	1.12488	0.81506	0.0251831	NO	NO	NO
Q3UN02	Uniprot	ENSMUSG00000054469	225010	Lclat1	lysocardiolipin acyltransferase 1	6	6	14.6	1259800	1343400	1453700	942340	993870	1049700	1413800	1466300	1367800	1117200	1101400	974100	0.00510371	0.00276897	0.736008	0.751595	0.0438007	0.012936	NO	NO	NO
A0A3F2YNL8	Uniprot	ENSMUSG00000058704	76890	Memo1	mediator of cell motility 1	2	2	8.3	181030	198230	209380	177500	182370	201230	221600	239580	255810	242350	248570	237120	0.449798	0.741554	0.953214	1.01541	0.651824	0.799836	NO	NO	NO
A0A3Q4EBK4	Uniprot	ENSMUSG00000024381	30948	Bin1	bridging integrator 1	3	1	5.6	26168	25774	26546	29964	39175	37021	29075	32124	21169	32478	29399	33383	0.029784	0.284457	1.35256	1.15652	0.128038	0.37643	NO	NO	NO
A0A3Q4EBU5	Uniprot	ENSMUSG00000054640	20541	Slc8a1	solute carrier family 8 (sodium/calcium exchanger), member 1	4	4	5.5	367910	387770	425140	354250	373790	397380	403410	436800	425880	462980	493420	499790	0.426893	0.0134925	0.953083	1.15015	0.634147	0.0372043	NO	NO	NO
A0A3Q4EGT0	Uniprot	ENSMUSG00000042705	69456	Commd10	COMM domain containing 10	1	1	7.1	267010	335620	320960	277210	295750	297670	334870	327550	321520	320580	318440	323070	0.464563	0.149178	0.942659	0.977793	0.66547	0.226948	NO	NO	NO
G3X8X1	Uniprot	ENSMUSG00000024424	72747	Ttc39c	tetratricopeptide repeat domain 39C	6	6	12.1	560090	636310	702490	550820	577890	618040	724610	777640	707420	676790	663330	586720	0.327855	0.0549756	0.91988	0.872004	0.546364	0.104746	NO	NO	NO
A0A3Q4EGK3	Uniprot	ENSMUSG00000001870	268977	Ltbp1	latent transforming growth factor beta binding protein 1	8	8	5.5	1270600	1477600	1552800	1171800	1235900	1341900	1462000	1570900	1598700	1485000	1514400	1450600	0.133595	0.255089	0.871797	0.960791	0.320326	0.346479	NO	NO	NO
A0A3Q4EI07	Uniprot	ENSMUSG00000037013	268996	Ss18	SS18, nBAF chromatin remodeling complex subunit	2	2	48.8	237330	266570	307910	275590	332160	336860	309280	315790	324950	340250	316830	350800	0.194121	0.154965	1.16359	1.0609	0.404403	0.233545	NO	NO	NO
A0A3Q4EGS7	Uniprot	ENSMUSG00000056121	225020	Fez2	fasciculation and elongation protein zeta 2 (zygin II)	2	2	8.8	112140	113960	137480	120510	107880	136290	122340	142970	141870	114720	120080	112510	0.97626	0.0476517	1.00303	0.852964	0.989129	0.093978	NO	NO	NO
A0A3Q4EH04	Uniprot	ENSMUSG00000024097	225027	Srsf7	serine and arginine-rich splicing factor 7	10	9	66.4	2895300	3487000	3307200	2053900	2175400	2328700	3380100	3796700	3729100	2612800	3592800	2346000	0.00559049	0.121573	0.676815	0.784126	0.0463714	0.192936	NO	NO	NO
A0A3Q4EH78	Uniprot	ENSMUSG00000024175	71840	Tekt4	tektin 4	1	1	2	173810	181120	193820	167370	197500	203270	233750	234270	211040	246340	227170	229110	0.63428	0.46723	1.03533	1.0347	0.801562	0.55626	NO	NO	NO
A0A3Q4EI12	Uniprot	ENSMUSG00000073639	19330	Rab18	RAB18, member RAS oncogene family	14	13	57.5	3603000	3823600	4186300	3135400	3501900	3693300	4171200	4348700	4397000	3941500	3721800	3778700	0.144373	0.00665667	0.88958	0.885816	0.337475	0.0227362	NO	NO	NO
A0A3Q4L2S1	Uniprot	ENSMUSG00000039183	26426	Nubp2	nucleotide binding protein 2	6	6	32.3	942770	1097100	1200800	1037400	1068000	1165200	1080500	1170700	1136900	1229200	1245500	1298000	0.911481	0.0186898	1.00924	1.11351	0.955771	0.0470683	NO	NO	NO
A0A494BA39	Uniprot	ENSMUSG00000024589	83814	Nedd4l	neural precursor cell expressed, developmentally down-regulated gene 4-like	5	3	4.2	262410	319070	355940	299640	283630	299080	317840	327180	358180	321900	294730	294570	0.543786	0.113879	0.941254	0.908293	0.733587	0.183477	NO	NO	NO
A0A494B985	Uniprot	ENSMUSG00000003559	57344	As3mt	arsenite methyltransferase	3	3	17.6	155800	155340	178740	195280	154710	165420	155040	199980	204680	198880	168100	211160	0.586017	0.777727	1.05211	1.03295	0.767271	0.828796	NO	NO	NO
A0A494B987	Uniprot	ENSMUSG00000024740	13194	Ddb1	damage specific DNA binding protein 1	29	1	54.3	727180	809730	853250	2599200	2604300	2675300	744230	816640	812900	2773000	2754300	2997500	2.07e-06	1.49e-05	3.29635	3.59125	0.00150885	0.00144247	YES	YES	YES
A0A494B9B9	Uniprot	ENSMUSG00000024668	66072	Sdhaf2	succinate dehydrogenase complex assembly factor 2	2	2	13.9	240760	291470	343800	133200	161000	151250	387980	397810	392780	179370	175530	154910	0.00963421	1.04e-05	0.508487	0.432567	0.0636863	0.00136767	NO	NO	NO
A0A494B9D7	Uniprot	ENSMUSG00000024764	70999	Naa40	N(alpha)-acetyltransferase 40, NatD catalytic subunit	3	3	19.9	170620	156550	196500	184590	180100	211600	198890	238650	219010	192270	219240	201010	0.315146	0.3524	1.10048	0.932937	0.534906	0.444869	NO	NO	NO
A0A494B9F5	Uniprot	ENSMUSG00000024425	65113	Ndfip1	Nedd4 family interacting protein 1	4	4	23.8	3296500	3826500	3892000	3524700	3766800	3843000	4158500	4416000	4503600	4273300	4315500	4366700	0.859812	0.722011	1.01085	0.990626	0.930528	0.783011	NO	NO	NO
A0A494BBE6	Uniprot	ENSMUSG00000024193	21652	Phf1	PHD finger protein 1	6	6	14.5	553030	598110	656580	533060	475340	542470	651290	698990	699700	591030	544920	583910	0.0793929	0.00688895	0.857915	0.838964	0.233283	0.0232732	NO	NO	NO
A0A494BA96	Uniprot	ENSMUSG00000024926	81601	Kat5	K(lysine) acetyltransferase 5	1	1	5.1	69253	86141	120180	103630	99001	119460	105100	101110	81707	147250	133480	149710	0.392884	0.00573274	1.1688	1.49501	0.607275	0.0205193	NO	NO	NO
A0A494BAQ2	Uniprot	ENSMUSG00000025225	18034	Nfkb2	nuclear factor of kappa light polypeptide gene enhancer in B cells 2, p49/p100	3	3	4.8	308780	346250	344440	303940	324380	351520	311390	353810	336350	344150	366620	313830	0.740151	0.715495	0.98036	1.02301	0.864843	0.777785	NO	NO	NO
A0A494B9Y9	Uniprot	ENSMUSG00000024792	81909	Zfpl1	zinc finger like protein 1	5	4	22.9	1923500	2105500	2179700	1674800	1946300	1906400	2129800	2372700	2420800	2181100	2104500	2062900	0.116798	0.118013	0.890283	0.916976	0.296906	0.188491	NO	NO	NO
A0A494B9Z0	Uniprot	ENSMUSG00000038274	14109	Fau	Finkel-Biskis-Reilly murine sarcoma virus (FBR-MuSV) ubiquitously expressed (fox derived)	3	3	19	673680	804090	754570	500870	657540	626890	822700	831790	864380	856500	860640	893790	0.071535	0.15081	0.799744	1.03655	0.219324	0.22855	NO	NO	NO
A0A494B9Z3	Uniprot	ENSMUSG00000025050	71041	Pcgf6	polycomb group ring finger 6	1	1	4.2	193800	205890	235890	175600	203860	229810	229400	237560	229080	242390	230220	254230	0.684244	0.241093	0.958605	1.04425	0.831197	0.331622	NO	NO	NO
A0A494BA05	Uniprot	ENSMUSG00000024975	18569	Pdcd4	programmed cell death 4	2	1	8.5	121170	140820	142340	124830	133130	141160	123950	137240	132200	150760	126120	137260	0.844279	0.441738	0.987114	1.05275	0.922665	0.531621	NO	NO	YES
A0A494BA07	Uniprot	ENSMUSG00000024477	225467	Pggt1b	protein geranylgeranyltransferase type I, beta subunit	1	1	3.3	78385	78222	127250	102600	70966	149220	66802	96310	99681	93291	82288	77572	0.666898	0.792592	1.13714	0.96331	0.820299	0.841476	NO	NO	NO
A0A494BA32	Uniprot	ENSMUSG00000024978	14732	Gpam	glycerol-3-phosphate acyltransferase, mitochondrial	1	1	3.4	65996	64784	67537	72067	81707	72790	67762	63461	61272	84843	77012	79450	0.0423109	0.00558987	1.14243	1.25357	0.158893	0.0202433	NO	NO	NO
A0A494BA44	Uniprot	ENSMUSG00000024927	19697	Rela	v-rel reticuloendotheliosis viral oncogene homolog A (avian)	9	8	31.6	1508900	1750400	1772400	1525100	1459700	1538900	1788000	1928500	1891700	1697300	1619200	1644000	0.126236	0.0108091	0.89904	0.884508	0.310791	0.0318393	NO	NO	NO
A0A494BAP9	Uniprot	ENSMUSG00000025024	76479	Smndc1	survival motor neuron domain containing 1	1	1	12	93111	111300	114510	104020	111330	129980	108300	119240	103270	104290	100160	107980	0.436962	0.306223	1.08281	0.944439	0.641259	0.399372	NO	NO	NO
F6T2S0	Uniprot	ENSMUSG00000024588	14151	Fech	ferrochelatase	12	12	42.5	2094100	2288700	2401400	1801500	1911300	1980500	2659200	2642700	2674200	2277400	2224600	2129200	0.0248136	0.000537202	0.8392	0.831384	0.11377	0.00480417	NO	NO	NO
A0A494BB58	Uniprot	ENSMUSG00000034108	12460	Ccs	copper chaperone for superoxide dismutase	11	11	47.8	2096300	2265800	2318000	1923000	2056800	2219100	2228200	2450800	2410400	2545900	2593700	2554200	0.213941	0.0451689	0.927965	1.08525	0.430896	0.0904593	NO	NO	NO
F6SLP4	Uniprot	ENSMUSG00000001576	67458	Ergic1	endoplasmic reticulum-golgi intermediate compartment (ERGIC) 1	6	6	30.4	630990	710240	838420	495780	499770	574960	766190	792050	785620	564030	582830	558300	0.036542	3.82e-05	0.720533	0.727501	0.145371	0.00150263	NO	NO	NO
Q8C4X2	Uniprot	ENSMUSG00000073563	70425	Csnk1g3	casein kinase 1, gamma 3	8	3	21.2	239450	234130	294840	299230	289870	340360	219050	267700	219760	311550	316570	305040	0.0968208	0.0100692	1.20957	1.3208	0.261159	0.0302422	NO	NO	NO
A0A494BAY0	Uniprot	ENSMUSG00000048832	107305	Vps37c	vacuolar protein sorting 37C	3	3	38.5	432030	475600	444970	445320	471980	416320	452690	439520	464470	453780	551080	482950	0.774294	0.21527	0.985968	1.09666	0.885163	0.302393	NO	NO	NO
A0A494BB11	Uniprot	ENSMUSG00000024614	67988	Tmx3	thioredoxin-related transmembrane protein 3	3	3	8.9	436610	481980	471850	395170	420440	417530	474240	555690	497730	441670	467390	447500	0.0299915	0.0883139	0.88687	0.887999	0.128225	0.151149	NO	NO	NO
A0A494BB26	Uniprot	ENSMUSG00000041840	225745	Haus1	HAUS augmin-like complex, subunit 1	10	10	29.4	1952100	2192000	2148700	1993500	2062700	2377500	2206500	2396300	2377700	2292900	2417000	2414400	0.752992	0.547136	1.02239	1.0206	0.872363	0.630928	NO	NO	NO
A0A494BB63	Uniprot	ENSMUSG00000024787	69024	Snx15	sorting nexin 15	2	2	11.4	782910	815410	910090	1066800	1105800	1195100	742640	842190	719690	1144800	1220000	1262400	0.00600017	0.000981016	1.34256	1.57395	0.0480336	0.00673478	NO	YES	YES
E0CYH4	Uniprot	ENSMUSG00000038733	226757	Wdr26	WD repeat domain 26	12	12	24.5	2562100	2987800	3120800	2612200	2949400	2886000	3223300	3325800	3398600	2771600	2925000	2773800	0.725938	0.00237304	0.97427	0.851493	0.856549	0.0118176	NO	NO	NO
A0A494BBA2	Uniprot	ENSMUSG00000006050	24068	Sra1	steroid receptor RNA activator 1	1	1	6	509120	539340	558590	517810	584940	619390	543730	580240	556250	601770	567060	599050	0.311161	0.131697	1.07162	1.05217	0.53194	0.205499	NO	NO	NO
A0A494BBB0	Uniprot	ENSMUSG00000024942	12333	Capn1	calpain 1	28	28	46.2	5441700	6118100	6396700	5464700	5854700	5924800	6308300	6595600	6428800	6326600	6322400	6107100	0.496287	0.156701	0.960332	0.970175	0.691569	0.235296	NO	NO	NO
R4H4V1	Uniprot	ENSMUSG00000024941	78891	Scyl1	SCY1-like 1 (S. cerevisiae)	13	13	26.6	1392300	1522300	1564300	1166700	1311200	1377700	1650700	1781100	1719800	1431100	1457200	1423800	0.0622871	0.00199907	0.860836	0.837041	0.199883	0.0106403	NO	NO	NO
A0A494BBE1	Uniprot	ENSMUSG00000024854	69745	Pold4	polymerase (DNA-directed), delta 4	2	2	32.4	399640	502070	504580	441680	462950	461700	425530	484360	547300	663330	603690	527220	0.724718	0.100451	0.971585	1.2313	0.856432	0.166578	NO	NO	NO
D3Z6H1	Uniprot	ENSMUSG00000036585	14164	Fgf1	fibroblast growth factor 1	2	2	41.7	152320	196030	189620	181220	185920	183440	172550	196970	165900	172280	196900	204330	0.77422	0.401123	1.02344	1.07114	0.885163	0.492239	NO	NO	NO
A0A494BBN2	Uniprot	ENSMUSG00000024181	68611	Mrpl28	mitochondrial ribosomal protein L28	3	3	14.4	265860	324240	338360	214310	217090	217400	362900	374040	382210	257470	250230	265370	0.0137321	8.4e-05	0.698792	0.690765	0.0788702	0.00201976	NO	NO	NO
A0A498WFS2	Uniprot	ENSMUSG00000071655	225896	Ubxn1	UBX domain protein 1	12	12	45	2839200	3174300	3277000	2320800	2573100	2859800	3365500	3631800	3627400	2764400	2710500	2979200	0.0661907	0.00385594	0.834584	0.795702	0.207709	0.0159756	NO	NO	NO
A0A498WGD8	Uniprot	ENSMUSG00000024583	53382	Txnl1	thioredoxin-like 1	17	17	66.1	7834300	8575400	8644200	6972500	7267900	7374900	9773800	9629300	9457600	8369000	8151000	8143400	0.0159948	0.000285634	0.862752	0.854567	0.0873192	0.0035077	NO	NO	NO
A0A498WGK2	Uniprot	ENSMUSG00000024587	70223	Nars	asparaginyl-tRNA synthetase	25	25	41.9	9770500	10575000	10669000	6208100	6980600	6998000	10209000	10688000	10832000	7545800	7382900	7130600	0.000729747	0.000134884	0.650879	0.695241	0.0168304	0.00254131	NO	NO	NO
A0A498WGK6	Uniprot	ENSMUSG00000025016	107358	Tm9sf3	transmembrane 9 superfamily member 3	12	12	15.1	3708600	4227400	4482300	3145800	3204100	3456800	4629700	4611200	4619000	3379300	3590400	3518200	0.0243017	5.51e-05	0.789697	0.756708	0.112639	0.00169517	NO	NO	NO
A0A498WGL8	Uniprot	ENSMUSG00000034616	245857	Ssh3	slingshot protein phosphatase 3	10	10	19.3	1693200	1984400	2071600	1402900	1576900	1556400	1992200	2201000	2446800	1677700	1734400	1757400	0.0333326	0.0213569	0.789014	0.778539	0.135793	0.0518979	NO	NO	NO
A0A498WGT1	Uniprot	ENSMUSG00000037847	225994	Nmrk1	nicotinamide riboside kinase 1	1	1	6.1	76515	67584	81523	64293	75642	72848	88935	91211	87461	85568	83358	76702	0.466021	0.0636661	0.943095	0.917868	0.666897	0.117248	NO	NO	NO
A0A571BD95	Uniprot	ENSMUSG00000028960	63958	Ube4b	ubiquitination factor E4B	22	22	19.4	2918400	3158600	3270000	3011800	3136600	3297000	3477800	3659700	3585600	3845300	3781800	3740100	0.816774	0.0244918	1.01053	1.06007	0.910141	0.0574526	NO	NO	NO
D3YZ86	Uniprot	ENSMUSG00000024663	74760	Rab3il1	RAB3A interacting protein (rabin3)-like 1	7	1	20.9	1165100	1301000	1396300	923030	937190	1027100	1429100	1490600	1531400	1148000	1127600	1194700	0.0120802	0.000793971	0.747546	0.77965	0.0726029	0.00599353	NO	NO	NO
A0A571BEE2	Uniprot	ENSMUSG00000039555	74914	Cylc2	cylicin, basic protein of sperm head cytoskeleton 2	22	22	40	42640000	45662000	44187000	8431100	8343300	8190100	6350500	7990400	5729000	7261400	6347900	6717500	2.13e-06	0.911648	0.188427	1.0128	0.00150885	0.936436	NO	NO	NO
A0A571BEF4	Uniprot	ENSMUSG00000028082	27059	Sh3d19	SH3 domain protein D19	8	8	9.7	1228600	1383000	1520000	1276900	1425100	1417400	1453900	1487500	1455200	1545900	1571300	1492300	0.968561	0.051047	0.997047	1.04842	0.985101	0.0989717	NO	NO	NO
A0A571BEG4	Uniprot	ENSMUSG00000028906	269587	Epb41	erythrocyte membrane protein band 4.1	4	2	7.7	311960	286800	335960	250590	282620	289000	351850	329340	293570	358440	335950	326920	0.112721	0.468283	0.879632	1.04776	0.290237	0.557262	NO	NO	NO
A0A571BEG7	Uniprot	ENSMUSG00000061859	12695	Patj	PATJ, crumbs cell polarity complex component	17	17	12.1	1528300	1665800	1806200	1403500	1546600	1549400	1635000	1682500	1654200	1629800	1697600	1598000	0.149002	0.659166	0.899846	0.990687	0.34371	0.729738	NO	NO	NO
A0A571BEG9	Uniprot	ENSMUSG00000033955	228140	Tnks1bp1	tankyrase 1 binding protein 1	9	2	40.6	232290	273490	271300	235600	266540	300350	237010	257090	270780	236550	251080	255770	0.731273	0.563578	1.0327	0.971917	0.860011	0.645265	NO	NO	NO
A0A571BEI2	Uniprot	ENSMUSG00000057230	269774	Aak1	AP2 associated kinase 1	5	4	14.3	168010	222520	225950	256260	235730	220790	221220	242910	240060	299590	279450	269140	0.207993	0.0129346	1.15621	1.20448	0.422224	0.0361544	NO	NO	NO
A0A571BEI5	Uniprot	ENSMUSG00000001910	66830	Nacc1	nucleus accumbens associated 1, BEN and BTB (POZ) domain containing	1	1	3.5	60041	59866	83478	99121	99340	110240	85368	98337	87702	108360	104070	102870	0.0154171	0.027715	1.51782	1.16172	0.0849418	0.0628841	YES	NO	YES
A0A571BF43	Uniprot	ENSMUSG00000118471	NA	Gm50461	predicted gene, 50461	1	1	10.7	300240	319330	340210	41397	43377	44398	30277	35011	20502	37901	30610	40109	1.81e-05	0.213301	0.134585	1.26611	0.00371737	0.300265	NO	NO	NO
A0A571BGC6	Uniprot	ENSMUSG00000028649	11426	Macf1	microtubule-actin crosslinking factor 1	135	2	29	64045	57283	72001	61464	69174	66554	80885	72252	84261	79172	79192	87835	0.802487	0.557825	1.01998	1.03707	0.902665	0.639909	NO	NO	NO
A0A571BG95	Uniprot	ENSMUSG00000017631	109934	Abr	active BCR-related gene	29	1	23.8	8542.2	5749.5	9234.9	12716	8953.2	11648	11840	11391	7909.2	10131	8662.9	12671	0.102285	0.952485	1.41615	1.01043	0.27093	0.966439	NO	NO	NO
A0A5F8MPB5	Uniprot	ENSMUSG00000027111	16403	Itga6	integrin alpha 6	32	1	30.8	9498800	11179000	10644000	9586900	10369000	10984000	10672000	11508000	11913000	12238000	12074000	12200000	0.851936	0.0940245	0.987807	1.07095	0.927121	0.158329	NO	NO	NO
A0A5F8MPB9	Uniprot	ENSMUSG00000032050	19684	Rdx	radixin	64	48	72.8	189070000	217810000	214270000	171710000	199290000	199370000	214580000	228160000	234170000	220590000	229010000	224460000	0.259966	0.88716	0.918248	0.99579	0.481317	0.918624	NO	NO	NO
A0A5F8MPF0	Uniprot	ENSMUSG00000063077	16561	Kif1b	kinesin family member 1B	7	5	4	944510	1027500	1053500	1032100	1148700	1126300	1080000	1187100	1193800	1269600	1296900	1261300	0.125286	0.0333885	1.09307	1.10601	0.310142	0.0723925	NO	NO	NO
A0A5F8MPF3	Uniprot	ENSMUSG00000051586	194401	Mical3	microtubule associated monooxygenase, calponin and LIM domain containing 3	3	2	1.8	441870	494170	478470	459740	501270	533340	419930	512860	482950	509830	520640	518570	0.369524	0.182554	1.05644	1.09416	0.586903	0.264848	NO	NO	NO
A0A5F8MPF5	Uniprot	ENSMUSG00000075232	11702	Amd1	S-adenosylmethionine decarboxylase 1	1	1	2.8	35253	31683	35715	29988	26125	29890	34468	40925	32460	27503	27923	25208	0.0368281	0.0279514	0.837819	0.747629	0.145758	0.0632883	NO	NO	NO
A0A5F8MPF6	Uniprot	ENSMUSG00000004568	102098	Arhgef18	rho/rac guanine nucleotide exchange factor (GEF) 18	13	13	14.5	1512900	1725900	1694700	1360200	1528500	1538800	2133900	2357400	2199100	1877300	1740600	1766900	0.128095	0.00516944	0.897436	0.804855	0.31255	0.0192794	NO	NO	NO
A0A5F8MPX2	Uniprot	ENSMUSG00000030616	83671	Sytl2	synaptotagmin-like 2	6	5	3.3	211090	253130	258540	236190	250130	301690	256870	270500	258360	284850	294260	286250	0.432285	0.0070455	1.09028	1.10135	0.637614	0.0236811	NO	NO	NO
F6ZDE5	Uniprot	ENSMUSG00000039844	107746	Rapgef1	Rap guanine nucleotide exchange factor (GEF) 1	1	1	1.7	54344	56556	80895	53655	55921	69312	95204	76913	56420	68482	60056	66228	0.683587	0.382382	0.932704	0.85223	0.831197	0.474868	NO	NO	NO
Q9EP69	Uniprot	ENSMUSG00000025240	83493	Sacm1l	SAC1 suppressor of actin mutations 1-like (yeast)	31	31	53.5	18800000	21047000	21240000	13350000	14478000	15296000	20969000	22438000	22822000	16047000	16389000	15891000	0.00343426	0.000515207	0.705944	0.729695	0.0358221	0.00469919	NO	NO	NO
Q3TWS4	Uniprot	ENSMUSG00000033419	20616	Snap91	synaptosomal-associated protein 91	7	5	11.7	381600	426960	461380	431460	469840	456800	398710	841720	454310	733240	636990	460680	0.316697	0.791443	1.06942	1.08035	0.536323	0.840556	NO	NO	NO
A0A5F8MPN1	Uniprot	ENSMUSG00000056602	320365	Fry	FRY microtubule binding protein	4	4	1.4	349200	396960	456230	412150	430870	551970	427890	418850	441780	466560	467800	478120	0.29754	0.00557805	1.16018	1.0962	0.52168	0.0202241	NO	NO	NO
Q3UX37	Uniprot	ENSMUSG00000040624	213783	Plekhg1	pleckstrin homology domain containing, family G (with RhoGef domain) member 1	11	11	8.7	1279600	1419300	1520800	1256200	1419500	1477100	1380200	1494100	1414700	1373800	1407900	1340700	0.828162	0.226617	0.984146	0.961156	0.914766	0.315211	NO	NO	NO
E9Q3Y7	Uniprot	ENSMUSG00000036377	320827	Cracd	capping protein inhibiting regulator of actin	1	1	1.6	62752	78120	56016	53191	63230	80250	100880	110440	99220	120340	117430	122170	0.99471	0.0118678	0.998898	1.15908	0.997389	0.0340322	NO	NO	NO
E9PUK3	Uniprot	ENSMUSG00000039735	214459	Fnbp1l	formin binding protein 1-like	12	12	23	2168800	2621300	2745000	2325300	2444100	2519000	2826700	3049300	3007400	2725300	2866600	2874800	0.678039	0.172673	0.96726	0.953092	0.827589	0.253497	NO	NO	NO
Z4YML9	Uniprot	ENSMUSG00000014353	72477	Tmem87b	transmembrane protein 87B	2	2	5.1	309450	342640	368510	392350	428660	420740	366180	388880	409480	414300	435480	407780	0.0222697	0.108295	1.21669	1.07988	0.107053	0.176342	NO	NO	NO
A0A5F8MPT3	Uniprot	ENSMUSG00000037533	192786	Rapgef6	Rap guanine nucleotide exchange factor (GEF) 6	9	9	8.4	907930	1001000	1090700	993900	1031600	1164100	1328900	1446900	1333400	1391700	1409000	1361200	0.439291	0.690776	1.06333	1.01282	0.642564	0.756298	NO	NO	NO
E9QMC1	Uniprot	ENSMUSG00000068876	70737	Cgn	cingulin	77	5	54.7	31339000	35349000	35134000	32455000	36494000	37611000	35301000	38205000	37603000	41990000	42630000	41798000	0.481393	0.00516672	1.04653	1.13778	0.679702	0.0192794	NO	NO	YES
A0A5F8MPW8	Uniprot	ENSMUSG00000053799	107371	Exoc6	exocyst complex component 6	4	4	5.4	372970	437870	407490	376570	409510	419600	381700	411890	452720	492560	521330	537590	0.862331	0.0140994	0.989617	1.24486	0.931287	0.0383979	NO	NO	NO
E9Q7G6	Uniprot	ENSMUSG00000040043	56516	Rbms2	RNA binding motif, single stranded interacting protein 2	6	6	22	2230200	2814500	2940400	2662800	2990500	3038500	3252600	3499200	3574900	3289500	3658200	3552100	0.397012	0.713869	1.0885	1.01676	0.610378	0.776585	NO	NO	NO
A0A5F8MPX8	Uniprot	ENSMUSG00000030619	13626	Eed	embryonic ectoderm development	3	3	7.2	174880	183900	185310	143380	155880	158710	209890	210400	216230	149830	174040	163510	0.00744736	0.0024268	0.841717	0.765695	0.0550328	0.0119652	NO	NO	NO
A0A5F8MPY3	Uniprot	ENSMUSG00000022607	14083	Ptk2	PTK2 protein tyrosine kinase 2	4	4	3.5	386700	479860	519980	469520	474420	508310	486030	471410	517700	565170	539130	549720	0.624093	0.0187983	1.04739	1.12126	0.795623	0.0472815	NO	NO	NO
A0A5F8MQ25	Uniprot	ENSMUSG00000036561	71474	Ppp6r2	protein phosphatase 6, regulatory subunit 2	4	4	7.9	357300	353340	496350	365310	396780	664020	443630	430990	397040	430100	398440	497910	0.52789	0.603829	1.18154	1.04309	0.719254	0.681783	NO	NO	NO
Q8C4Y3-3	Uniprot	ENSMUSG00000013465	58202	Nelfb	negative elongation factor complex member B	2	2	3.6	176020	178910	236040	194370	221620	246830	242710	270050	251440	273860	252150	245420	0.387587	0.847815	1.12158	1.00946	0.602419	0.888229	NO	NO	NO
A0A5K1VVS7	Uniprot	ENSMUSG00000030533	101869	Unc45a	unc-45 myosin chaperone A	21	21	20.9	3650800	4145700	4169000	3961200	4253500	4473900	4193400	4464300	4378100	4689400	4752100	4743700	0.344299	0.00961793	1.06043	1.08817	0.563209	0.0293917	NO	NO	YES
F6UK66	Uniprot	ENSMUSG00000038127	67501	Ccdc50	coiled-coil domain containing 50	8	8	35.5	936360	1034600	1072800	984830	1092200	1121800	1473200	1514000	1387200	1500800	1445800	1438900	0.424369	0.934335	1.05095	1.00254	0.63236	0.953696	NO	NO	NO
A0A668KL68	Uniprot	ENSMUSG00000044149	77286	Nkrf	NF-kappaB repressing factor	2	2	2.8	166880	239460	219580	232070	264050	263820	227610	229120	259200	283560	271850	278430	0.137639	0.0221866	1.21412	1.16469	0.326085	0.0533696	NO	NO	NO
Q80X35	Uniprot	ENSMUSG00000015222	17756	Map2	microtubule-associated protein 2	2	2	5.8	118570	145830	152160	153060	151280	149110	166980	197860	163870	163480	174370	168460	0.301252	0.54475	1.08856	0.957633	0.525074	0.628663	NO	NO	NO
A0A668KLV9	Uniprot	ENSMUSG00000038587	83397	Akap12	A kinase (PRKA) anchor protein (gravin) 12	73	73	48.6	28535000	32244000	31826000	28849000	30432000	32010000	30041000	32408000	31525000	34618000	34680000	35288000	0.782855	0.00808389	0.985811	1.11292	0.891697	0.0260398	NO	NO	NO
A0A668KLG2	Uniprot	ENSMUSG00000025006	20411	Sorbs1	sorbin and SH3 domain containing 1	1	1	3.7	161600	165390	192840	209190	201930	388130	176280	175990	195020	159670	182340	208010	0.205563	0.955475	1.53752	1.00499	0.419005	0.967824	NO	NO	NO
Z4YJU8	Uniprot	ENSMUSG00000002546	99412	Golga2	golgi autoantigen, golgin subfamily a, 2	25	25	33.8	6339000	7204700	6870300	6288400	6643900	6688700	6912900	7272200	7478100	7378600	7105000	7301300	0.401756	0.836418	0.961154	1.00562	0.614341	0.878298	NO	NO	NO
Q8R5C0	Uniprot	ENSMUSG00000064068	17827	Mtx1	metaxin 1	12	12	36.9	5063800	5481100	5524700	4909100	4897600	5040200	5585800	6330100	5917800	5023600	5382600	5137600	0.0570467	0.0334874	0.923912	0.871597	0.190347	0.0725276	NO	NO	NO
A0A6I8MX08	Uniprot	ENSMUSG00000032740	108686	Ccdc88a	coiled coil domain containing 88A	4	4	1.9	336260	366490	393200	382070	397450	431630	422480	452250	471120	480160	509320	502920	0.156178	0.0429896	1.10511	1.10889	0.353222	0.0872983	NO	NO	NO
S4R2S6	Uniprot	ENSMUSG00000039201	209815	Tbc1d25	TBC1 domain family, member 25	2	2	4.1	200030	253500	241210	180250	225500	212150	196990	271540	244710	224530	248280	224370	0.289876	0.828852	0.889397	0.977483	0.513076	0.872701	NO	NO	NO
D3YZ87	Uniprot	ENSMUSG00000041064	208084	Pif1	PIF1 5'-to-3' DNA helicase	1	1	11.1	207400	249610	269820	132250	129160	138910	148560	179200	148630	156990	125150	140740	0.00426549	0.263791	0.550775	0.887676	0.0400082	0.354899	NO	NO	NO
A0JNY3	Uniprot	ENSMUSG00000047454	268566	Gphn	gephyrin	6	6	9.7	713580	805590	852150	789130	792800	800350	802230	815540	849600	963860	881820	927120	0.933031	0.0210463	1.00462	1.12379	0.967299	0.0513526	NO	NO	NO
A1BN54	Uniprot	ENSMUSG00000015143	109711	Actn1	actinin, alpha 1	62	32	64	15869000	17540000	18333000	13242000	14066000	15016000	18695000	19960000	19834000	14512000	14968000	14847000	0.0241889	0.000373075	0.817982	0.757869	0.112349	0.00398214	NO	NO	NO
A1L3P4	Uniprot	ENSMUSG00000060681	236794	Slc9a6	solute carrier family 9 (sodium/hydrogen exchanger), member 6	2	2	4	144010	138760	124220	126020	109710	123810	155700	137530	129430	130240	125800	136770	0.113114	0.301529	0.883412	0.929376	0.290642	0.394566	NO	NO	NO
A1L3S7	Uniprot	ENSMUSG00000042390	229542	Gatad2b	GATA zinc finger domain containing 2B	6	6	12.6	385590	388220	399070	400790	398210	448830	461110	501210	500300	421550	467230	466580	0.21493	0.149627	1.0639	0.926666	0.4316	0.227439	NO	NO	NO
A1Y9I9	Uniprot	ENSMUSG00000078630	791260	Tomt	transmembrane O-methyltransferase	1	1	2.7	204660	209780	242500	183060	249380	233540	207990	234550	209400	283100	306220	284450	0.903115	0.00293813	1.01376	1.34026	0.952195	0.0133765	NO	NO	NO
E9PXY1	Uniprot	ENSMUSG00000031095	72584	Cul4b	cullin 4B	61	42	52.2	30350000	34485000	32808000	25342000	27882000	28914000	37352000	38779000	39175000	33557000	32252000	31336000	0.0321267	0.00205055	0.841207	0.842497	0.133343	0.0107604	NO	NO	NO
A2A464	Uniprot	ENSMUSG00000039463	77031	Slc9a8	solute carrier family 9 (sodium/hydrogen exchanger), member 8	1	1	2	20156	19487	23894	16542	16931	15454	18951	26554	21487	19168	24554	22463	0.0277746	0.926247	0.770055	0.987954	0.122356	0.947566	NO	NO	NO
Q62077	Uniprot	ENSMUSG00000016933	18803	Plcg1	phospholipase C, gamma 1	5	5	3.9	296400	319840	314660	369740	381120	407790	388070	384050	391160	468180	451010	432010	0.00469587	0.0041713	1.24466	1.16154	0.0417442	0.016882	NO	NO	NO
A2A4E2	Uniprot	ENSMUSG00000079112	97476	Fam90a1a	family with sequence similarity 90, member A1A	2	2	5.4	393120	356380	521810	278160	251360	421230	289420	274190	291470	261470	253710	225780	0.215927	0.0349887	0.747851	0.866539	0.432581	0.0749615	NO	NO	NO
A2A4N5	Uniprot	ENSMUSG00000017119	17966	Nbr1	NBR1, autophagy cargo receptor	8	8	9.8	1412500	1580200	1739400	1571500	1620300	1654000	1439900	1564600	1546700	1732000	1685800	1646300	0.716933	0.0207337	1.02403	1.1127	0.851796	0.050826	NO	NO	NO
A2A4N9	Uniprot	ENSMUSG00000034931	217207	Dhx8	DEAH (Asp-Glu-Ala-His) box polypeptide 8	4	3	2.9	339430	465520	462850	384870	388660	445400	451060	457630	429510	448210	494680	456360	0.740952	0.288827	0.961453	1.04562	0.864977	0.381008	NO	NO	NO
A2A547	Uniprot	ENSMUSG00000017404	19921	Rpl19	ribosomal protein L19	10	10	33	14993000	17832000	16717000	12900000	16272000	15979000	18325000	19892000	21091000	18690000	18555000	19335000	0.341889	0.33798	0.911368	0.954003	0.56127	0.430774	NO	NO	NO
A2A5N3	Uniprot	ENSMUSG00000054582	381404	Pabpc1l	poly(A) binding protein, cytoplasmic 1-like	38	34	58	44932000	50406000	50319000	42236000	45899000	47083000	51556000	56005000	53967000	53333000	52821000	53656000	0.208837	0.684255	0.928332	0.989364	0.42336	0.751923	NO	NO	NO
A2A5R2	Uniprot	ENSMUSG00000074582	99371	Arfgef2	ADP-ribosylation factor guanine nucleotide-exchange factor 2 (brefeldin A-inhibited)	21	12	12.9	1244500	1350300	1535100	1124000	1218400	1330300	1477300	1582600	1519400	1432700	1454300	1415400	0.215815	0.0472978	0.889295	0.939532	0.432501	0.0935002	NO	NO	NO
Q9DBE7	Uniprot	ENSMUSG00000039536	20853	Stau1	staufen double-stranded RNA binding protein 1	20	18	42.9	4695000	5303900	5464000	4385200	4696200	5057200	5603700	6002600	5699600	6028800	6033000	6181000	0.220448	0.0744923	0.914356	1.05414	0.43732	0.132401	NO	NO	NO
A2A5Z6-2	Uniprot	ENSMUSG00000018363	66313	Smurf2	SMAD specific E3 ubiquitin protein ligase 2	2	1	2.9	68343	93400	113210	87880	78667	71950	62362	72503	64173	65105	91224	80064	0.427604	0.202857	0.86741	1.18768	0.63482	0.289393	NO	NO	NO
E9Q6A7	Uniprot	ENSMUSG00000040481	207165	Bptf	bromodomain PHD finger transcription factor	2	2	0.6	126410	140660	144190	145850	146050	140770	146080	143810	141390	195170	175830	167420	0.278963	0.012753	1.05206	1.24842	0.503128	0.0358287	NO	NO	NO
A2A690	Uniprot	ENSMUSG00000053580	77097	Tanc2	tetratricopeptide repeat, ankyrin repeat and coiled-coil containing 2	9	9	5.3	991880	1172700	1175100	1092600	1130900	1180800	1269200	1388000	1259600	1361200	1404600	1330000	0.759923	0.269747	1.01935	1.0457	0.876931	0.360551	NO	NO	NO
A2A6A1	Uniprot	ENSMUSG00000034621	237943	Gpatch8	G patch domain containing 8	5	5	4.9	327800	358680	386500	369420	363750	352940	388120	406610	380910	373570	378770	358380	0.81615	0.091759	1.01224	0.944779	0.909786	0.155349	NO	NO	NO
A2A6P4	Uniprot	ENSMUSG00000041629	28081	Fam104a	family with sequence similarity 104, member A	2	2	4.3	419990	452100	479340	417390	436070	472690	493560	515740	483060	550330	551360	543510	0.739311	0.00686656	0.981294	1.10241	0.864417	0.0232399	NO	NO	NO
A2A6Q5	Uniprot	ENSMUSG00000020687	217232	Cdc27	cell division cycle 27	11	11	13.9	1559000	1686600	1859500	1548100	1616900	1683900	1617400	1794600	1749900	1597800	1703900	1619100	0.421706	0.266558	0.949815	0.953292	0.630283	0.357411	NO	NO	NO
A2A6T4	Uniprot	ENSMUSG00000018858	68572	Mrpl58	mitochondrial ribosomal protein L58	2	2	10.8	228840	279610	261260	244620	277240	256740	271460	272790	262200	305850	297100	268700	0.874694	0.136722	1.01155	1.08085	0.938674	0.211643	NO	NO	NO
A2A6U3	Uniprot	ENSMUSG00000059248	53860	Septin9	septin 9	17	17	28.3	3133400	3691300	3556200	2516300	2750100	2913700	5054300	5267900	5191500	5013700	4873800	4967600	0.022766	0.0426473	0.787995	0.957547	0.108737	0.0868994	NO	NO	NO
A2A791-2	Uniprot	ENSMUSG00000042446	67785	Zmym4	zinc finger, MYM-type 4	2	2	1.7	171160	180070	221070	207060	222040	228010	148360	198450	196640	239830	247370	234300	0.163455	0.0243313	1.14819	1.32763	0.363803	0.0571666	NO	NO	NO
A2A7P9	Uniprot	ENSMUSG00000028643	69216	Svbp	small vasohibin binding protein	1	1	14.7	83199	108250	101960	110430	104420	105600	115240	117910	120770	126050	145600	123130	0.30923	0.132788	1.09216	1.11545	0.53098	0.206767	NO	NO	NO
A6PW84	Uniprot	ENSMUSG00000028641	56401	P3h1	prolyl 3-hydroxylase 1	18	18	28.3	3066400	3743100	3515400	2366500	2490900	2467000	3757000	3925400	3722100	2928300	2737600	2646200	0.00781073	0.000584679	0.709392	0.728844	0.0567329	0.00502191	NO	NO	NO
A2A848	Uniprot	ENSMUSG00000020777	11430	Acox1	acyl-Coenzyme A oxidase 1, palmitoyl	4	4	8.6	368420	426220	435640	405430	428030	448410	441580	463200	449020	438720	454070	473550	0.519911	0.743262	1.04193	1.00926	0.713171	0.801243	NO	NO	NO
A2A8E2	Uniprot	ENSMUSG00000028608	74098	Czib	CXXC motif containing zinc binding protein	8	8	59.4	5258400	6017900	5889400	4128900	4733400	4674600	5723200	6668400	6410100	4953700	5002500	4902000	0.0163286	0.00976298	0.788602	0.790258	0.0886538	0.0296978	NO	NO	NO
A2A8L5	Uniprot	ENSMUSG00000033295	19268	Ptprf	protein tyrosine phosphatase, receptor type, F	3	3	2.1	159370	167700	197910	210500	197510	200560	183990	206440	198490	251950	251200	244930	0.0870041	0.00157193	1.15923	1.27026	0.246057	0.00902838	NO	NO	YES
A2A8N0	Uniprot	ENSMUSG00000059218	381569	Pramel26	PRAME like 26	12	6	30	3295100	3696900	3867700	3217600	3517500	3798200	3564100	3755200	3903600	2727800	2678200	2629000	0.671992	0.000485356	0.969944	0.715947	0.824044	0.00453812	NO	NO	NO
A2A8N2	Uniprot	ENSMUSG00000066031	194227	Pramel25	PRAME like 25	14	5	31.5	3663600	3581400	3576800	2267500	2381500	2627600	3216100	3373300	3506200	2600800	2393700	2327000	0.000424598	0.0014126	0.672402	0.725217	0.0133314	0.00844688	NO	NO	NO
A2A8S2	Uniprot	ENSMUSG00000057375	230584	Yipf1	Yip1 domain family, member 1	2	2	4.5	418870	444820	496190	445780	535330	512710	457510	488680	486650	516410	522230	502340	0.273445	0.0366355	1.09849	1.07547	0.49684	0.0774313	NO	NO	NO
A2A8T9	Uniprot	ENSMUSG00000034210	230648	Efcab14	EF-hand calcium binding domain 14	8	8	19.5	888940	899410	961050	964540	907080	1002300	1065300	1164200	1033400	1193900	1140800	1257300	0.309263	0.10165	1.04529	1.10086	0.53098	0.168034	NO	NO	NO
A2A8U2-2	Uniprot	ENSMUSG00000044700	230917	Tmem201	transmembrane protein 201	2	2	6.6	165410	217420	203370	204270	218710	241630	247430	236740	241740	248970	250620	241740	0.240193	0.280214	1.13376	1.02124	0.460144	0.372451	NO	NO	NO
E9QKA4	Uniprot	ENSMUSG00000028809	51796	Srrm1	serine/arginine repetitive matrix 1	4	4	7.6	651450	650930	752880	572490	594970	628380	557490	626570	586210	714190	726630	686230	0.0828715	0.00699092	0.873778	1.20154	0.239139	0.0235642	NO	NO	YES
F6UHR6	Uniprot	ENSMUSG00000028559	100273	Osbpl9	oxysterol binding protein-like 9	13	12	22.1	3006400	3379500	3451800	2710800	3102700	3068400	3469700	3642400	3587100	3111200	3031900	3047200	0.162599	0.000874891	0.902843	0.858971	0.362304	0.00633153	NO	NO	NO
A2A958	Uniprot	ENSMUSG00000046262	97187	Pramel29	PRAME like 29	19	7	39.4	7222300	7498200	8314700	5808300	6147900	6727600	7110500	8222900	10176000	6699900	6569800	6252400	0.0267144	0.0923007	0.811098	0.76529	0.119273	0.155867	NO	NO	NO
E9PZ08	Uniprot	ENSMUSG00000078612	242594	Fyb2	FYN binding protein 2	9	9	11.7	1291700	1476100	1609300	1507800	1584600	1776500	1752500	1889200	1837200	2045100	2062100	1951500	0.249925	0.0213425	1.11236	1.10582	0.472106	0.0518979	NO	NO	NO
A2A9C8	Uniprot	ENSMUSG00000006392	80509	Med8	mediator complex subunit 8	4	4	34.1	364420	463820	494670	444660	484650	518770	510370	560190	527220	658540	573080	558500	0.403968	0.136334	1.09462	1.12038	0.615406	0.211129	NO	NO	NO
A8Y5H9	Uniprot	ENSMUSG00000037600	69073	Kdf1	keratinocyte differentiation factor 1	2	2	4.5	310460	346890	364510	303850	267470	266520	295290	352030	325840	381370	322490	370990	0.0380007	0.237996	0.819917	1.10449	0.148317	0.328049	NO	NO	NO
A2A9I0	Uniprot	ENSMUSG00000020946	56494	Gosr2	golgi SNAP receptor complex member 2	6	6	36.4	1780800	1869800	2006200	1643100	1767400	1917500	2164000	2382700	2313300	2254700	2259800	2310400	0.346866	0.869715	0.941875	0.994883	0.56632	0.904807	NO	NO	NO
B1ASP8	Uniprot	ENSMUSG00000028610	56296	Dmrtb1	DMRT-like family B with proline-rich C-terminal, 1	2	2	12.3	537050	558720	627870	509750	589070	592850	600240	683900	631660	672060	698260	702580	0.795765	0.116241	0.981452	1.082	0.899009	0.186261	NO	NO	NO
A2A9K3	Uniprot	ENSMUSG00000037443	70012	Cep85	centrosomal protein 85	4	4	6.5	396660	458430	591060	493090	495940	526260	446600	504980	451550	517980	594140	533540	0.712888	0.0534614	1.04781	1.17285	0.848344	0.102616	NO	NO	NO
A2A9P6	Uniprot	ENSMUSG00000029062	12537	Cdk11b	cyclin-dependent kinase 11B	7	7	9.7	1353000	1501000	1635200	1659400	1841100	1851800	1500100	1619000	1544400	2047600	2093400	2053100	0.0486875	0.00017035	1.19226	1.32821	0.173538	0.00274843	NO	NO	YES
A2A9Q2	Uniprot	ENSMUSG00000053510	230598	Nrd1	nardilysin, N-arginine dibasic convertase, NRD convertase 1	43	43	35.9	10980000	12542000	12167000	9323400	9953200	10404000	13569000	14621000	14291000	12189000	12164000	11799000	0.0239831	0.00325752	0.831646	0.851016	0.111946	0.0142556	NO	NO	NO
A2A9R3	Uniprot	ENSMUSG00000035427	434903	Mageb4	MAGE family member B4	1	1	2	100170	94590	94062	100980	102360	106420	102150	114720	114080	139390	111710	121710	0.051853	0.198622	1.07249	1.12648	0.18029	0.284119	NO	NO	NO
A2A9W7	Uniprot	ENSMUSG00000020740	260302	Gga3	golgi associated, gamma adaptin ear containing, ARF binding protein 3	19	19	27.2	4837000	5610500	5782500	4852400	5283200	5436200	5176900	5400600	5542100	4752600	4869500	4723400	0.553055	0.00684379	0.959445	0.889941	0.739559	0.0232003	NO	NO	NO
A2AA85	Uniprot	ENSMUSG00000040842	213491	Szrd1	SUZ RNA binding domain containing 1	5	5	32.9	994850	1061800	1221100	1049100	1089800	1160100	1312900	1336300	1282500	1568100	1530300	1768200	0.928848	0.0144812	1.00648	1.23779	0.965229	0.039258	NO	NO	NO
A2AAE1-4	Uniprot	ENSMUSG00000037270	229227	4932438A13Rik	RIKEN cDNA 4932438A13 gene	2	2	0.5	76618	88150	92582	79357	85335	99458	117120	120440	86487	99886	118780	110670	0.78108	0.891324	1.02642	1.01632	0.890146	0.921974	NO	NO	NO
A2AAN0	Uniprot	ENSMUSG00000020792	53413	Exoc7	exocyst complex component 7	7	7	11	591370	698240	690080	1268700	1580800	922070	932370	786410	696180	934030	924690	916540	0.036587	0.156719	1.90513	1.1492	0.145372	0.235296	YES	NO	YES
A2ABQ7	Uniprot	ENSMUSG00000000142	12006	Axin2	axin 2	1	1	17.4	44584	57157	66964	63425	52371	56831	66817	62387	57762	66728	58732	53443	0.865284	0.595249	1.02325	0.956875	0.932616	0.674396	NO	NO	NO
A2ABY3	Uniprot	ENSMUSG00000025137	68671	Pcyt2	phosphate cytidylyltransferase 2, ethanolamine	2	2	4.4	552830	616220	675880	585330	650250	652160	690940	696950	722130	718490	720960	752180	0.749814	0.132897	1.0232	1.03868	0.870327	0.206774	NO	NO	NO
A2AC07	Uniprot	ENSMUSG00000025144	20892	Cenpx	centromere protein X	1	1	17.5	24332	29142	39093	45171	49219	57936	47943	43390	36948	67837	68368	68131	0.0257333	0.0013629	1.64558	1.59288	0.116376	0.00829159	YES	YES	YES
A2ACG7	Uniprot	ENSMUSG00000027642	20014	Rpn2	ribophorin II	22	22	36.4	7515600	8758800	9197300	8674000	9545200	9891300	9244500	9836500	9578500	10907000	11295000	11103000	0.229183	0.00163753	1.1036	1.16209	0.447692	0.00929755	NO	NO	NO
A2ACJ2	Uniprot	ENSMUSG00000025384	71885	Faap100	Fanconi anemia core complex associated protein 100	3	3	4.7	381480	443780	428110	406340	435180	429260	394950	425680	437980	644420	678770	608470	0.792854	0.000728365	1.01389	1.53476	0.897764	0.0056782	NO	YES	YES
A2ACM0	Uniprot	ENSMUSG00000025583	74370	Rptor	regulatory associated protein of MTOR, complex 1	2	2	1.6	170720	204900	201420	167520	210690	232480	209820	184560	176540	223640	192080	258070	0.636421	0.186504	1.05831	1.18018	0.802397	0.269943	NO	NO	NO
A2ACP1-2	Uniprot	ENSMUSG00000028555	230603	Ttc39a	tetratricopeptide repeat domain 39A	6	6	12	952870	992990	1064800	1034700	1085900	1059200	1098900	1255900	1192400	1214700	1198400	1239400	0.191629	0.49779	1.05618	1.02969	0.40174	0.584896	NO	NO	NO
A2ACT7	Uniprot	ENSMUSG00000027570	12841	Col9a3	collagen, type IX, alpha 3	3	3	5.7	402000	466220	478800	452080	515950	550060	490500	518390	518430	609590	626960	599390	0.200907	0.001118	1.127	1.20207	0.413334	0.00728532	NO	NO	NO
Q9QXG2	Uniprot	ENSMUSG00000025531	12662	Chm	choroidermia (RAB escort protein 1)	9	9	14.1	1679300	1833000	1712200	1917200	2094600	2267400	1859300	2108100	2055500	2171600	2220700	2340000	0.0342935	0.0596479	1.20188	1.11778	0.138947	0.111437	NO	NO	NO
A2ADA5	Uniprot	ENSMUSG00000051557	433813	Pusl1	pseudouridylate synthase-like 1	4	4	12	739520	832050	863020	864250	914840	961510	799570	883080	833940	851860	921050	835980	0.0934599	0.43652	1.12569	1.03668	0.256216	0.526287	NO	NO	NO
A2ADH1	Uniprot	ENSMUSG00000031232	67075	Magt1	magnesium transporter 1	4	2	9	442980	493190	555250	336600	347730	366880	502940	626250	546360	415570	405880	353700	0.0120585	0.0151262	0.704838	0.701352	0.0726029	0.0404905	NO	NO	NO
A2ADY9	Uniprot	ENSMUSG00000078515	68817	Ddi2	DNA-damage inducible protein 2	17	17	52.6	5809800	6554800	6697100	5235700	5657900	5842200	5654900	6246400	6179500	6308300	6408900	6278500	0.0776638	0.185814	0.87798	1.0506	0.230767	0.269075	NO	NO	NO
A2AE27	Uniprot	ENSMUSG00000027889	109674	Ampd2	adenosine monophosphate deaminase 2	9	8	9.5	2021900	2279900	2375100	2099300	2157200	2359200	2169200	2348100	2253300	2178800	2280300	2191200	0.884381	0.545359	0.990834	0.982232	0.943017	0.629123	NO	NO	NO
P10649	Uniprot	ENSMUSG00000058135	14862	Gstm1	glutathione S-transferase, mu 1	7	4	32.1	798300	840200	861270	524600	577810	598990	605930	640890	627180	664780	640620	628760	0.000767252	0.243919	0.680623	1.0321	0.0169879	0.33449	NO	NO	NO
A2AEB5	Uniprot	ENSMUSG00000031422	56397	Morf4l2	mortality factor 4 like 2	4	4	27	698450	754270	786300	702520	735070	768910	797430	859240	841950	1127100	1058600	1051800	0.752088	0.00124375	0.985476	1.29572	0.871962	0.00778889	NO	NO	NO
A2AEG2	Uniprot	ENSMUSG00000040586	237222	Ofd1	OFD1, centriole and centriolar satellite protein	7	7	7.6	503420	556720	558170	574240	640610	642410	633940	662070	636270	790590	767830	834340	0.050394	0.00203484	1.14765	1.23831	0.176792	0.0107158	NO	NO	NO
A2AEK1	Uniprot	ENSMUSG00000031256	108062	Cstf2	cleavage stimulation factor, 3' pre-RNA subunit 2	17	1	42.8	145540	159430	142970	150920	147220	182390	185600	206270	187860	231070	210480	197750	0.426096	0.165137	1.07276	1.10275	0.633349	0.244848	NO	NO	NO
Q99LI2	Uniprot	ENSMUSG00000027884	229725	Clcc1	chloride channel CLIC-like 1	15	15	33.2	4248800	4862700	5177200	3893400	4194400	4393700	5207700	5561800	5271200	4436000	4377900	4392100	0.123	0.00102306	0.873522	0.823281	0.306649	0.0068744	NO	NO	NO
A2AEP2	Uniprot	ENSMUSG00000051592	209091	Ccnb3	cyclin B3	5	5	4	249570	249860	294370	343090	336430	377340	230060	255250	261460	355490	340970	342170	0.0109447	0.000802292	1.33139	1.39083	0.0684015	0.00601623	NO	NO	NO
A2AES3	Uniprot	ENSMUSG00000031154	54644	Otud5	OTU domain containing 5	12	12	23.4	1680100	1927000	1942500	1782800	1857300	2009900	1811600	1942500	1809900	1847900	1844700	1955300	0.772395	0.64942	1.01809	1.01508	0.884943	0.72191	NO	NO	NO
Q64092-2	Uniprot	ENSMUSG00000000134	209446	Tfe3	transcription factor E3	8	8	12.6	955770	1076400	1065500	911930	951740	953130	1108200	1169400	1174800	1165300	1122500	1175700	0.0835369	0.89707	0.909329	1.00322	0.240593	0.925506	NO	NO	NO
A2AEX8	Uniprot	ENSMUSG00000023092	14199	Fhl1	four and a half LIM domains 1	9	9	39.9	1154200	1293300	1348300	1042300	1073600	1175700	1366000	1454800	1410400	1268300	1249600	1271100	0.0754287	0.00512124	0.867169	0.895491	0.22621	0.0191964	NO	NO	NO
A2AF33	Uniprot	ENSMUSG00000089768	666244	Tmsb15b1	thymosin beta 15b1	6	3	80	329200	432450	407590	339530	361690	367370	340190	360650	335020	318810	373010	339200	0.356951	0.931511	0.913918	0.995328	0.574906	0.951797	NO	NO	NO
A2AF47	Uniprot	ENSMUSG00000031093	75974	Dock11	dedicator of cytokinesis 11	7	7	4.6	637050	702150	836720	665010	665980	698360	847240	829960	910410	845810	889770	836160	0.45982	0.866387	0.93264	0.993867	0.661822	0.902922	NO	NO	NO
A2AFI6	Uniprot	ENSMUSG00000079584	245423	Tm9sf5	transmembrane 9 superfamily member 5	5	5	8.5	828330	899450	936390	424300	397810	452460	895410	943130	889600	507080	499090	468580	0.000197366	3.5e-05	0.478412	0.54057	0.00955701	0.00150263	NO	NO	NO
B9EI38	Uniprot	ENSMUSG00000040855	194590	Reps2	RALBP1 associated Eps domain containing protein 2	2	1	4	18997	18911	20669	23698	20480	34595	21957	25524	22630	26444	25377	34525	0.193253	0.1546	1.34478	1.23156	0.403351	0.233151	NO	NO	NO
A2AFQ0	Uniprot	ENSMUSG00000025261	59026	Huwe1	HECT, UBA and WWE domain containing 1	134	4	30.9	38580000	43740000	44962000	38373000	41424000	43053000	46342000	49881000	49294000	47295000	48224000	47000000	0.56976	0.435891	0.96518	0.979398	0.75562	0.525753	NO	NO	NO
A2AFQ2	Uniprot	ENSMUSG00000025260	15108	Hsd17b10	hydroxysteroid (17-beta) dehydrogenase 10	16	16	70.1	5036100	5627200	5721700	5177500	5380800	5673800	5441000	6004800	5550200	5828000	5387800	5507400	0.853257	0.696659	0.990668	0.983949	0.927711	0.761619	NO	NO	NO
A2AFQ9	Uniprot	ENSMUSG00000037275	216766	Gemin5	gem nuclear organelle associated protein 5	3	3	1.9	245160	289140	334320	251740	267910	273660	283550	328340	304160	336100	303920	306950	0.398134	0.566427	0.913299	1.03375	0.61154	0.648029	NO	NO	NO
A2AFY7	Uniprot	ENSMUSG00000027194	74569	Ttc17	tetratricopeptide repeat domain 17	6	6	6.1	796170	919510	967970	610390	665670	670660	1098100	1212100	1148400	960080	958460	938250	0.010876	0.00400731	0.7254	0.825996	0.0682584	0.0164172	NO	NO	NO
A2AG36	Uniprot	ENSMUSG00000028454	56703	Pigo	phosphatidylinositol glycan anchor biosynthesis, class O	7	7	8	319360	362940	396460	368260	345620	377390	323150	370520	334300	375220	391640	382920	0.871744	0.0543616	1.0116	1.1185	0.937034	0.104075	NO	NO	NO
A2AG50	Uniprot	ENSMUSG00000041020	78283	Map7d2	MAP7 domain containing 2	2	2	2.7	247030	227090	235440	391330	240360	211740	421740	241250	214640	292740	286730	303690	0.470225	0.978813	1.18867	1.0063	0.669054	0.983935	NO	NO	NO
A2AG68	Uniprot	ENSMUSG00000033792	11977	Atp7a	ATPase, Cu++ transporting, alpha polypeptide	8	8	5.4	1478100	1568300	1679700	1346200	1434100	1516400	1642200	1861700	1763600	1605100	1680400	1613200	0.133724	0.144107	0.909143	0.929986	0.320401	0.220586	NO	NO	NO
Q8VCT9	Uniprot	ENSMUSG00000033985	230661	Tesk2	testis-specific kinase 2	2	2	2.8	424000	471480	492670	401530	416470	471410	449280	518570	506790	524240	489100	507040	0.325406	0.554844	0.928869	1.03102	0.544415	0.637471	NO	NO	NO
A2AGL5	Uniprot	ENSMUSG00000003604	74268	Aven	apoptosis, caspase activation inhibitor	13	1	64.1	3091200	3426100	3680800	3350600	3606300	3829800	3470000	3665600	3603000	3895300	3902000	3921300	0.422506	0.0049495	1.05772	1.09126	0.631004	0.0188331	NO	NO	NO
A2AGM2	Uniprot	ENSMUSG00000057234	76894	Mettl15	methyltransferase like 15	1	1	5.2	77506	101200	106700	85736	81198	90271	106900	109730	107230	87165	101130	92707	0.370751	0.0263751	0.90119	0.867665	0.587598	0.0604634	NO	NO	NO
A2AGP1	Uniprot	ENSMUSG00000027189	80985	Trim44	tripartite motif-containing 44	2	2	19.5	287190	371270	379750	323450	319840	342550	507920	518120	514940	644750	635150	627340	0.596212	3.15e-05	0.949557	1.23768	0.774153	0.00150263	NO	NO	NO
Q80U28-4	Uniprot	ENSMUSG00000040687	228355	Madd	MAP-kinase activating death domain	15	15	13	1632100	1791800	2037900	1520000	1567900	1661500	1824800	1918000	2043700	1976700	1912700	1992700	0.130568	0.663594	0.869567	1.01652	0.316124	0.733468	NO	NO	NO
A2AH22-7	Uniprot	ENSMUSG00000040506	228361	Ambra1	autophagy/beclin 1 regulator 1	17	17	17.1	2873400	2659600	2716900	2647300	2712400	2759500	2737100	2930500	2550500	3448800	3411400	3350300	0.576234	0.00424136	0.984157	1.24244	0.760481	0.0170996	NO	NO	NO
A2AH25	Uniprot	ENSMUSG00000027247	228359	Arhgap1	Rho GTPase activating protein 1	13	13	35.3	3523500	4182600	4199100	3416000	3514800	3750300	4048500	4336900	4215300	3811800	3725700	3781300	0.169236	0.0080788	0.897179	0.898268	0.371808	0.0260375	NO	NO	NO
A2AH85	Uniprot	ENSMUSG00000020929	20624	Eftud2	elongation factor Tu GTP binding domain containing 2	32	31	41.3	6644700	7647800	7799700	5987800	6456500	6852200	7803900	8082700	8202600	7263200	7530600	7414700	0.101644	0.0113401	0.873453	0.921928	0.269782	0.0329954	NO	NO	NO
Q8BWJ3	Uniprot	ENSMUSG00000031295	110094	Phka2	phosphorylase kinase alpha 2	3	3	3.8	66654	73638	79764	78663	72890	75955	78887	84000	66596	70242	76824	86700	0.580676	0.849171	1.03386	1.01866	0.763467	0.888869	NO	NO	NO
A2AHX9	Uniprot	ENSMUSG00000007659	12048	Bcl2l1	BCL2-like 1	2	2	11.7	494580	576610	551370	515460	606740	593150	572630	587990	544890	688350	669490	630540	0.454431	0.0112384	1.05719	1.16586	0.657418	0.0328438	NO	NO	NO
A2AHZ2	Uniprot	ENSMUSG00000040749	20438	Siah1b	siah E3 ubiquitin protein ligase 1B	3	1	7.4	408250	451380	508110	469950	464040	527220	487820	531120	523110	490350	523230	528960	0.426602	0.993169	1.06834	1.00032	0.633943	0.99484	NO	NO	NO
A2AI08	Uniprot	ENSMUSG00000048707	97031	Tprn	taperin	7	7	13.1	572310	664810	661850	668770	768580	799510	666620	695400	682240	842670	865930	844080	0.0864097	0.000111969	1.17793	1.24871	0.245425	0.00231286	NO	NO	YES
Q923J1	Uniprot	ENSMUSG00000027365	58800	Trpm7	transient receptor potential cation channel, subfamily M, member 7	7	7	4.7	760700	837780	921200	665460	743190	745750	1058500	1046700	1032600	997740	983890	945920	0.084414	0.0151777	0.855029	0.932994	0.242065	0.0406103	NO	NO	NO
A2AIH8	Uniprot	ENSMUSG00000031379	69656	Pir	pirin	1	1	3.6	108860	95744	110690	104290	102540	107330	120440	126860	125870	142520	148960	134360	0.942336	0.0198121	0.996403	1.14114	0.972895	0.0491759	NO	NO	NO
A2AIL4	Uniprot	ENSMUSG00000050323	76947	Ndufaf6	NADH:ubiquinone oxidoreductase complex assembly factor 6	3	3	8.1	796900	577200	639890	549260	559220	557140	667120	665090	649550	535710	518710	505720	0.150511	0.000167389	0.827025	0.78725	0.345717	0.0027425	NO	NO	NO
E9PZY8	Uniprot	ENSMUSG00000040720	66185	Virma	vir like m6A methyltransferase associated	11	11	6.7	569910	623410	629310	550300	573540	645830	589650	669660	669980	689580	718350	711390	0.634999	0.0871874	0.970943	1.0985	0.801726	0.149737	NO	NO	NO
A2AJ19	Uniprot	ENSMUSG00000015094	18146	Npdc1	neural proliferation, differentiation and control 1	1	1	15.6	72930	67935	65456	53703	53630	56671	70521	87459	78209	60223	62753	62287	0.00428644	0.0266834	0.794897	0.784385	0.0401416	0.0609615	NO	NO	NO
A2AJ26	Uniprot	ENSMUSG00000026944	11305	Abca2	ATP-binding cassette, sub-family A (ABC1), member 2	1	1	0.9	43152	45952	49687	48809	50669	46415	43896	53304	53744	68882	51661	52662	0.353635	0.313353	1.05117	1.14748	0.57204	0.40546	NO	NO	NO
O70311	Uniprot	ENSMUSG00000026643	18108	Nmt2	N-myristoyltransferase 2	4	2	9.5	115850	128200	141520	124130	132650	170000	150270	151680	172800	180370	172510	185220	0.436812	0.0610965	1.10688	1.13344	0.641259	0.113645	NO	NO	NO
F6WF36	Uniprot	ENSMUSG00000028849	245877	Map7d1	MAP7 domain containing 1	4	3	6.1	156150	164560	183190	178190	194520	198200	222740	238410	237700	245280	215660	247290	0.0910631	0.797979	1.13298	1.01342	0.252561	0.845734	NO	NO	NO
A2AJK6-3	Uniprot	ENSMUSG00000041235	320790	Chd7	chromodomain helicase DNA binding protein 7	5	2	1.7	125670	143450	191330	145220	153190	147680	165200	174770	156960	190170	209820	184690	0.820402	0.0335839	0.968813	1.17658	0.911433	0.0726046	NO	NO	NO
A2AJP9	Uniprot	ENSMUSG00000049225	381511	Pdp1	pyruvate dehyrogenase phosphatase catalytic subunit 1	12	12	24.5	2651100	2900200	3227700	2004900	2027500	2241000	2954100	3241300	3250700	2285500	2326500	2299800	0.010332	0.00099865	0.714592	0.731709	0.066098	0.00677804	NO	NO	NO
A2AJR8	Uniprot	ENSMUSG00000051579	66684	Tceal8	transcription elongation factor A (SII)-like 8	1	1	30.4	49387	63524	54228	57375	75338	84634	92722	83161	73819	99992	98344	93613	0.136858	0.0715562	1.3004	1.16919	0.32501	0.128254	NO	NO	NO
A2AJT5	Uniprot	ENSMUSG00000028248	66625	Pnisr	PNN interacting serine/arginine-rich	2	2	2.3	158530	148300	181300	163120	164750	178390	144680	172610	160850	204510	201200	160270	0.608449	0.148175	1.03714	1.18371	0.783889	0.225884	NO	NO	NO
A2AKB9	Uniprot	ENSMUSG00000035572	242418	Dcaf10	DDB1 and CUL4 associated factor 10	2	2	4.1	146000	152060	192960	122190	108820	130780	180780	185000	197990	139110	119730	121700	0.0552153	0.00161561	0.736813	0.674992	0.186747	0.00919941	NO	NO	NO
A2AKD6	Uniprot	ENSMUSG00000000876	59038	Pxmp4	peroxisomal membrane protein 4	1	1	16.3	118350	99433	96920	84325	99795	117350	69201	89790	127300	111150	99756	91772	0.725186	0.775617	0.957951	1.05724	0.856533	0.82714	NO	NO	NO
A2AKG8	Uniprot	ENSMUSG00000038368	230393	Focad	focadhesin	27	27	16.6	5253600	5874300	6021500	4486200	4746500	4910700	6011500	6434300	6428900	5108800	5108000	5149200	0.0196044	0.00114408	0.824717	0.814106	0.0988688	0.00736667	NO	NO	NO
A2AKH7	Uniprot	ENSMUSG00000027286	66606	Lrrc57	leucine rich repeat containing 57	7	7	40.4	863410	874550	992410	778310	817200	856550	797720	864810	816110	867130	948190	951470	0.119903	0.0479063	0.898069	1.11625	0.301964	0.0942616	NO	NO	NO
A2AKI5	Uniprot	ENSMUSG00000027087	16410	Itgav	integrin alpha V	28	28	29.1	7048000	7765400	8260700	7424200	8151400	8301300	7996100	8690300	8220600	8276800	8402600	8428300	0.579351	0.76579	1.03479	1.00806	0.762735	0.819447	NO	NO	NO
A2AKX3-2	Uniprot	ENSMUSG00000043535	269254	Setx	senataxin	2	2	1.3	137100	124050	173430	130640	137840	153280	153680	179370	162640	163700	185620	161220	0.805126	0.670698	0.9705	1.02996	0.903843	0.739618	NO	NO	NO
A2AL12	Uniprot	ENSMUSG00000059005	229279	Hnrnpa3	heterogeneous nuclear ribonucleoprotein A3	29	4	70.1	15027000	16763000	16667000	11532000	12102000	12888000	19572000	20666000	21678000	13860000	14350000	14504000	0.00441852	0.00055618	0.753699	0.68987	0.040425	0.00488553	NO	NO	NO
A2AL50	Uniprot	ENSMUSG00000042410	228061	Agps	alkylglycerone phosphate synthase	23	23	40.7	4386500	4550300	4853700	3614600	3708300	3996100	4847100	5145500	4998400	4250100	4336300	4395900	0.0099396	0.00222024	0.820782	0.866006	0.0650552	0.0112831	NO	NO	NO
A2AL85	Uniprot	ENSMUSG00000028207	65973	Asph	aspartate-beta-hydroxylase	19	19	29.2	3266300	3737300	3886600	3359500	3548200	3744100	3648900	3828600	3838800	3743600	3849000	3893100	0.733235	0.498553	0.978109	1.01497	0.860692	0.585631	NO	NO	NO
A2ALA4	Uniprot	ENSMUSG00000015776	20933	Med22	mediator complex subunit 22	2	2	11.9	288140	290690	304610	267680	270020	316310	338550	397160	363940	399720	375540	387610	0.587209	0.314784	0.966687	1.05749	0.767988	0.40678	NO	NO	NO
A2ALF3	Uniprot	ENSMUSG00000054405	68598	Dnajc8	DnaJ heat shock protein family (Hsp40) member C8	10	10	44	2621000	2907800	2928900	2118300	2258700	2464600	3036100	3388100	3308600	2322700	2437300	2080600	0.0189132	0.00299222	0.80892	0.70284	0.0970257	0.01353	NO	NO	NO
A2ALK6	Uniprot	ENSMUSG00000028434	54357	Epb41l4b	erythrocyte membrane protein band 4.1 like 4b	4	3	3.8	357920	372460	378170	330810	257440	283400	329990	362990	350010	423070	390750	384000	0.0240222	0.028597	0.786297	1.14845	0.112021	0.0644432	NO	NO	NO
Q8C048	Uniprot	ENSMUSG00000031376	320707	Atp2b3	ATPase, Ca++ transporting, plasma membrane 3	20	10	20	1231200	1350400	1434900	1270500	1347200	1497100	1450300	1529600	1408700	1547100	1519700	1470000	0.731375	0.305064	1.02447	1.03377	0.860011	0.398576	NO	NO	NO
A2ALR9	Uniprot	ENSMUSG00000043411	170707	Usp48	ubiquitin specific peptidase 48	15	15	16.1	1726400	1842000	1994800	1794500	1879900	1970200	2038200	2115300	2055300	2287100	2138000	2139800	0.784568	0.0956149	1.01463	1.05735	0.893135	0.160553	NO	NO	NO
A7TU71	Uniprot	ENSMUSG00000045180	110380	Shroom2	shroom family member 2	20	20	14.5	2596700	2977700	3204300	2754600	2865600	3074600	3151700	3395400	3262700	3320700	3477800	3417800	0.895843	0.182049	0.990443	1.04144	0.948558	0.264266	NO	NO	NO
A2AM05-3	Uniprot	ENSMUSG00000038070	338349	Cntln	centlein, centrosomal protein	1	1	2.7	1679100	1876600	1985400	2373400	2636900	2618900	1604300	1727300	1806000	2724400	2747500	2886900	0.00488271	0.000158099	1.37684	1.62699	0.0425789	0.0026981	NO	YES	YES
A2AMC3	Uniprot	ENSMUSG00000046020	140484	Pofut1	protein O-fucosyltransferase 1	5	5	18.8	807480	910470	898820	636900	622970	678170	946600	1044500	1011700	750960	713510	752670	0.00345805	0.00114048	0.740623	0.738358	0.0359835	0.0073594	NO	NO	NO
A2AMH3	Uniprot	ENSMUSG00000028412	100434	Slc44a1	solute carrier family 44, member 1	3	3	6.8	332730	347720	370210	270510	345210	345270	392120	382570	408690	406680	386230	354030	0.333308	0.517159	0.914654	0.969207	0.55244	0.602778	NO	NO	NO
A2AMQ5	Uniprot	ENSMUSG00000058793	110911	Cds2	CDP-diacylglycerol synthase (phosphatidate cytidylyltransferase) 2	6	5	18.5	1244200	1279500	1480100	1308500	1451100	1470400	1292500	1543500	1494800	1254000	1295700	1221000	0.446767	0.0794852	1.0565	0.870671	0.649803	0.139211	NO	NO	NO
A2AMW4	Uniprot	ENSMUSG00000043453	236852	Magea10	MAGE family member A10	5	5	20	872400	976660	992320	655610	717550	720310	991880	1017800	1034900	742110	779700	783100	0.00445993	0.000169449	0.736779	0.757054	0.0405547	0.0027425	NO	NO	NO
A2AMY5	Uniprot	ENSMUSG00000028433	68926	Ubap2	ubiquitin-associated protein 2	18	18	25.3	3322200	3663300	3695300	3005700	3201600	3337200	4025200	4315900	4309400	3921800	3812800	3844500	0.0689378	0.0242179	0.893613	0.915308	0.213851	0.0570126	NO	NO	NO
A2AMZ4	Uniprot	ENSMUSG00000078572	208501	Ndufaf8	NADH:ubiquinone oxidoreductase complex assembly factor 8	3	3	50	454110	445890	453390	345350	353080	348780	465570	494640	508320	442910	382380	368990	7.78e-06	0.0245351	0.773768	0.813249	0.00269674	0.057487	NO	NO	NO
A2AN08-3	Uniprot	ENSMUSG00000066036	69116	Ubr4	ubiquitin protein ligase E3 component n-recognin 4	164	164	33	53573000	59080000	60815000	47377000	50765000	52692000	61747000	65616000	63584000	57770000	56717000	55271000	0.0480323	0.00607036	0.869521	0.889032	0.172027	0.021343	NO	NO	NO
J3QMC5	Uniprot	ENSMUSG00000058006	100019	Mdn1	midasin AAA ATPase 1	30	30	6.5	2706400	3128400	3216600	2955000	3130700	3177800	3756700	3911000	3895200	3837300	3907000	3951400	0.701158	0.496193	1.02343	1.01149	0.841616	0.583364	NO	NO	NO
A2AP32	Uniprot	ENSMUSG00000071014	230075	Ndufb6	NADH:ubiquinone oxidoreductase subunit B6	6	6	49.5	1312000	1309700	1367600	1033800	1084000	1271500	1342000	1453500	1374900	1323900	1277300	1261300	0.0555214	0.0541817	0.849598	0.92617	0.187039	0.103764	NO	NO	NO
I7HJQ8	Uniprot	ENSMUSG00000035776	171486	Cd99l2	CD99 antigen-like 2	1	1	9.5	52117	53239	64684	40421	36733	48142	81046	79715	72676	53331	48905	46899	0.046477	0.000947124	0.736862	0.638866	0.168584	0.00665221	NO	NO	NO
A2AP82	Uniprot	ENSMUSG00000047242	407786	Taf9b	TATA-box binding protein associated factor 9B	6	6	19.5	514090	569210	610970	454810	437540	465010	605500	662740	593590	491420	476160	499400	0.0183204	0.00419569	0.801147	0.787924	0.0949662	0.0169535	NO	NO	NO
A2AP88	Uniprot	ENSMUSG00000042851	78751	Zc3h6	zinc finger CCCH type containing 6	2	2	1.6	2472500	2838900	2458800	2276900	3203900	3064400	2461400	2820300	3288700	3071100	3192900	3146300	0.457253	0.311931	1.09974	1.098	0.659666	0.404498	NO	NO	NO
A2APB8	Uniprot	ENSMUSG00000027469	72119	Tpx2	TPX2, microtubule-associated	33	33	48.5	6628300	7804000	7679200	7552300	8258000	8666600	8292900	8682200	8580200	8941100	8944000	9146300	0.186347	0.0218191	1.10698	1.05776	0.394416	0.0527058	NO	NO	NO
A2API3	Uniprot	ENSMUSG00000040738	72656	Ints8	integrator complex subunit 8	1	1	1.4	48563	61982	51950	45746	42407	53165	76923	64086	58927	60000	69387	61329	0.240997	0.640938	0.869676	0.953885	0.461536	0.715276	NO	NO	NO
A2APR8	Uniprot	ENSMUSG00000027379	12235	Bub1	BUB1, mitotic checkpoint serine/threonine kinase	20	20	21	3474300	4018300	3957900	3516600	3728700	4162300	3747600	4066300	3991100	4036800	4081700	4030300	0.958199	0.305156	0.996253	1.02912	0.980798	0.398576	NO	NO	NO
E9PXE6	Uniprot	ENSMUSG00000036053	71409	Fmnl2	formin-like 2	16	10	14.7	1387200	1646300	1764500	1720000	1901600	2014500	1965900	2212900	2130900	2436700	2465800	2515200	0.117891	0.00834297	1.17468	1.1756	0.298577	0.0264784	NO	NO	YES
A2APY7	Uniprot	ENSMUSG00000027384	69487	Ndufaf5	NADH:ubiquinone oxidoreductase complex assembly factor 5	8	8	25.4	2347700	2632700	2759800	1783800	2000000	1939200	2752500	3005100	2830500	2239600	2258300	2096600	0.00816313	0.00182907	0.739387	0.767865	0.0580232	0.00998526	NO	NO	NO
D3Z781	Uniprot	ENSMUSG00000036617	208618	Etl4	enhancer trap locus 4	5	5	3.6	776270	923810	965910	566680	565210	596240	1189200	1327700	1288900	707540	684330	668200	0.00586534	0.000169446	0.648213	0.541297	0.0472719	0.0027425	NO	NO	NO
A2AQ72	Uniprot	ENSMUSG00000027361	14391	Gabpb1	GA repeat binding protein, beta 1	1	1	17.4	207910	226000	222720	230490	222610	258130	288350	318500	298400	317790	334310	337080	0.207663	0.0593635	1.08315	1.09271	0.421698	0.111011	NO	NO	NO
F7AIV2	Uniprot	ENSMUSG00000033256	435684	Shf	Src homology 2 domain containing F	1	1	3.6	40649	35144	52500	41438	39941	44897	58896	49989	41418	58687	63648	50302	0.90565	0.307688	0.984278	1.14859	0.953302	0.400479	NO	NO	NO
A2AQA7	Uniprot	ENSMUSG00000040383	11834	Aqr	aquarius	3	3	2.2	116670	158500	174560	143590	135950	135490	164710	151130	154390	171050	157340	141470	0.543747	0.990239	0.922843	0.999213	0.733587	0.992906	NO	NO	NO
A2AQC3	Uniprot	ENSMUSG00000027546	11981	Atp9a	ATPase, class II, type 9A	27	27	25.5	4819000	5334500	5659500	4541600	4859400	5154200	5437200	5970200	5758600	5445200	5248000	5237800	0.23728	0.071537	0.920458	0.928055	0.456762	0.128254	NO	NO	NO
A2AQE2	Uniprot	ENSMUSG00000035093	70354	Secisbp2l	SECIS binding protein 2-like	12	12	12.5	856110	987050	1073300	952240	1001200	1089900	1024700	1023100	1072000	1314100	1397500	1373900	0.602448	0.000403265	1.0435	1.30954	0.778854	0.0041917	NO	NO	YES
A2AQJ5	Uniprot	ENSMUSG00000033808	211499	Tmem87a	transmembrane protein 87A	5	5	10.6	593550	791890	1186600	502510	486720	548900	763500	843120	1025100	736070	566360	616630	0.120716	0.0618118	0.598019	0.729204	0.302731	0.114546	NO	NO	NO
A2AQN5	Uniprot	ENSMUSG00000027605	60525	Acss2	acyl-CoA synthetase short-chain family member 2	7	7	12.6	1048300	1192400	1310600	1024700	1052900	1653900	1238500	1349300	1387600	1374200	1410300	1389500	0.797241	0.222799	1.05074	1.04996	0.89937	0.311134	NO	NO	NO
A2AQR0	Uniprot	ENSMUSG00000026827	14571	Gpd2	glycerol phosphate dehydrogenase 2, mitochondrial	2	2	2.6	120520	127200	133640	49173	41368	50382	39417	70928	40601	50861	68344	35342	7.08e-05	0.935991	0.369527	1.02386	0.0062938	0.954582	NO	NO	NO
A2AQT8	Uniprot	ENSMUSG00000026766	109129	Mmadhc	methylmalonic aciduria (cobalamin deficiency) cblD type, with homocystinuria	2	2	11.2	74040	81313	88693	116980	117210	123130	70332	74274	75788	141360	135770	120970	0.00128662	0.000711565	1.46415	1.80631	0.0218888	0.00564218	NO	YES	YES
A2AQY8	Uniprot	ENSMUSG00000039648	70266	Kyat1	kynurenine aminotransferase 1	4	4	13.4	1464100	1561500	1760000	1695700	1788900	1916200	1726600	1821100	1670600	1776700	1952300	2027200	0.130428	0.106171	1.12855	1.10308	0.315913	0.173485	NO	NO	NO
A2AR02	Uniprot	ENSMUSG00000042133	228005	Ppig	peptidyl-prolyl isomerase G (cyclophilin G)	1	1	1.3	135320	153780	148530	96182	104110	102780	84616	95141	93531	97790	109230	107220	0.00172691	0.0470017	0.69253	1.14985	0.0248256	0.0932495	NO	NO	YES
A2ARJ0	Uniprot	ENSMUSG00000026718	20844	Stam	signal transducing adaptor molecule (SH3 domain and ITAM motif) 1	4	3	17.4	384440	390360	436830	458950	450620	474970	407250	448750	436010	462060	462920	475760	0.033062	0.0499474	1.14271	1.08416	0.134924	0.0972498	NO	NO	YES
A2ARM1	Uniprot	ENSMUSG00000027233	67578	Patl2	protein associated with topoisomerase II homolog 2 (yeast)	15	15	31	5954900	6707500	6790500	5684400	7029600	7062900	7581200	8323300	8250100	8270600	7846500	7706500	0.84738	0.723578	1.01666	0.986297	0.924189	0.78414	NO	NO	NO
A2AS45	Uniprot	ENSMUSG00000026991	227937	Pkp4	plakophilin 4	8	8	8.1	963470	1058200	1115100	1134300	1258300	1289300	1130900	1235700	1161400	1529800	1532100	1448700	0.0485885	0.00139139	1.17379	1.27851	0.173289	0.00841335	NO	NO	NO
O54826	Uniprot	ENSMUSG00000026743	17354	Mllt10	myeloid/lymphoid or mixed-lineage leukemia; translocated to, 10	6	6	8.8	854810	1015100	985380	823680	833640	958670	882450	892000	881230	927590	953830	938750	0.291169	0.00275888	0.916191	1.06194	0.514213	0.0129283	NO	NO	NO
A2AS98	Uniprot	ENSMUSG00000027002	50884	Nckap1	NCK-associated protein 1	27	27	25.7	4726300	5156200	5348600	6825100	7355300	7661900	5468000	5869200	5756200	8103400	8504700	8337200	0.00196812	9.63e-05	1.43406	1.45935	0.0270096	0.00214241	NO	NO	YES
Q7TS68	Uniprot	ENSMUSG00000026707	74455	Nsun6	NOL1/NOP2/Sun domain family member 6	3	3	8.4	198190	264580	264420	250570	249220	269440	237730	245610	238590	208620	238330	196840	0.575995	0.107453	1.05781	0.891762	0.760481	0.175243	NO	NO	NO
A2ASS6	Uniprot	ENSMUSG00000051747	22138	Ttn	titin	290	289	10.4	30944000	34701000	37287000	33826000	35526000	38028000	36680000	39136000	37872000	40674000	40799000	40540000	0.538884	0.0176622	1.04321	1.07323	0.728956	0.0453891	NO	NO	YES
A2ASZ8-4	Uniprot	ENSMUSG00000026819	227731	Slc25a25	solute carrier family 25 (mitochondrial carrier, phosphate carrier), member 25	7	5	15.7	1076400	1166300	1253900	1220800	1191400	1177400	1130000	1248500	1169500	1276200	1352600	1306700	0.588751	0.0352957	1.0266	1.10922	0.769498	0.0754021	NO	NO	NO
A2AT37	Uniprot	ENSMUSG00000043241	326622	Upf2	UPF2 regulator of nonsense transcripts homolog (yeast)	24	24	19.1	4559100	5255000	5423000	4635200	5014700	5006100	5491300	5827400	5818400	5576200	5535100	5648400	0.544094	0.336991	0.961863	0.977978	0.733671	0.429606	NO	NO	NO
A2ATI9	Uniprot	ENSMUSG00000014959	70231	Gorasp2	golgi reassembly stacking protein 2	10	10	31.1	4158400	4511100	4306900	3690100	4104200	4434600	3919600	4486900	4215400	4415000	4236300	4239200	0.354957	0.634263	0.942395	1.02128	0.573608	0.709663	NO	NO	NO
A2ATR8	Uniprot	ENSMUSG00000023224	12258	Serping1	serine (or cysteine) peptidase inhibitor, clade G, member 1	1	1	2.6	154730	136290	186170	131460	112270	124360	165580	176120	170630	151020	139090	146050	0.0801674	0.00529326	0.77137	0.851326	0.234185	0.0195818	NO	NO	NO
A2ATU0	Uniprot	ENSMUSG00000025815	209692	Dhtkd1	dehydrogenase E1 and transketolase domain containing 1	3	3	3.8	186860	200780	192520	188820	200360	191290	199590	188840	178770	216400	200840	208790	0.98552	0.0592231	1.00053	1.10372	0.993191	0.110887	NO	NO	NO
A2AU52	Uniprot	ENSMUSG00000056941	99311	Commd7	COMM domain containing 7	2	2	15.5	155060	159380	148880	158300	149460	147170	142930	143650	124990	160970	173110	147980	0.572876	0.0683467	0.981892	1.17127	0.758234	0.123718	NO	NO	NO
A2AU62	Uniprot	ENSMUSG00000027593	19383	Raly	hnRNP-associated with lethal yellow	8	8	33.2	2930100	3399900	3414800	2920400	3409600	3468900	2985300	3284800	3377500	3793600	3636800	3629000	0.942675	0.0223164	1.00555	1.14634	0.972895	0.0535451	NO	NO	NO
A2AUE1	Uniprot	ENSMUSG00000000826	13002	Dnajc5	DnaJ heat shock protein family (Hsp40) member C5	7	7	29.1	3228500	3742300	3655600	2739900	3038400	3233200	3611800	3752300	3701400	3635800	3331100	3120000	0.0656753	0.103512	0.848029	0.911563	0.207295	0.170215	NO	NO	NO
A2AUF7	Uniprot	ENSMUSG00000070953	227746	Rabepk	Rab9 effector protein with kelch motifs	3	3	10	300990	364830	368900	388870	400390	400250	327690	322080	359260	414590	428000	427250	0.0818676	0.00215492	1.1496	1.25848	0.237277	0.0111316	NO	NO	NO
A2AUK7	Uniprot	ENSMUSG00000027624	13821	Epb41l1	erythrocyte membrane protein band 4.1 like 1	4	3	5.9	247140	281930	343730	280050	291990	341330	300900	305620	302050	370900	375690	381360	0.71037	2.58e-05	1.04648	1.24146	0.84704	0.00150263	NO	NO	NO
A2AUM0	Uniprot	ENSMUSG00000005102	27103	Eif2ak4	eukaryotic translation initiation factor 2 alpha kinase 4	31	31	21.3	4957300	5510800	5961200	4861700	5170500	5427700	5509900	5923300	5838300	5658500	5599900	5551700	0.387122	0.301556	0.940996	0.973285	0.602168	0.394566	NO	NO	NO
A2AUM9	Uniprot	ENSMUSG00000068394	99100	Cep152	centrosomal protein 152	2	1	1	140730	224500	284550	211030	275960	240600	240880	246730	227630	260420	265520	234000	0.600942	0.257188	1.11975	1.0625	0.777413	0.348297	NO	NO	NO
A2AUR7	Uniprot	ENSMUSG00000026727	20163	Rsu1	Ras suppressor protein 1	4	4	20	314090	323620	327740	309060	336660	350680	333240	379490	371750	366150	382820	381880	0.467919	0.369251	1.03206	1.04276	0.667579	0.461738	NO	NO	NO
A2AUT4	Uniprot	ENSMUSG00000005233	66442	Spc25	SPC25, NDC80 kinetochore complex component, homolog (S. cerevisiae)	4	4	23.2	1215900	1340300	1541800	979880	1114300	902430	1505400	1739200	1617400	1163300	1131400	1098900	0.0317019	0.00220404	0.731237	0.697984	0.132369	0.0112831	NO	NO	NO
B0R0U1	Uniprot	ENSMUSG00000041975	228019	Mettl8	methyltransferase like 8	6	6	21.4	338710	391670	416900	438670	441230	468490	432560	430590	434110	570330	557000	566580	0.0547614	5.5e-06	1.17529	1.30576	0.186072	0.00126896	NO	NO	NO
F6VRG5	Uniprot	ENSMUSG00000032841	72446	Prr5l	proline rich 5 like	3	3	13.4	226620	274860	281790	202340	245550	233280	251460	250540	254230	241830	231690	237070	0.190148	0.00829392	0.869649	0.939648	0.399901	0.0264022	NO	NO	NO
A2AVJ7	Uniprot	ENSMUSG00000027422	81910	Rrbp1	ribosome binding protein 1	57	57	45.4	13915000	15487000	16612000	14624000	15691000	16747000	18022000	19508000	18446000	20640000	20497000	19713000	0.742897	0.036952	1.02278	1.08707	0.866452	0.0779341	NO	NO	YES
A2AW05	Uniprot	ENSMUSG00000027067	20833	Ssrp1	structure specific recognition protein 1	21	21	37.1	5558900	6163800	6587600	4205900	4515500	4691400	6170900	6588600	6368800	4805400	4959900	4902300	0.0078203	0.000321392	0.732528	0.766801	0.0567329	0.00371691	NO	NO	NO
A2AWA9	Uniprot	ENSMUSG00000035437	227800	Rabgap1	RAB GTPase activating protein 1	45	44	42.5	9778500	10809000	10792000	9777200	10875000	11175000	12505000	13905000	13422000	13311000	13211000	13143000	0.797632	0.899401	1.01427	0.995807	0.899436	0.927269	NO	NO	NO
A2AWI7	Uniprot	ENSMUSG00000026860	227700	Sh3glb2	SH3-domain GRB2-like endophilin B2	15	1	34.7	49277	76751	47845	54607	65634	59634	64213	57595	26936	52671	61845	82713	0.850173	0.32809	1.03452	1.32596	0.925879	0.420961	NO	NO	NO
A2AWI9	Uniprot	ENSMUSG00000026860	227700	Sh3glb2	SH3-domain GRB2-like endophilin B2	15	1	37.2	134810	142060	174170	184950	154820	163510	135620	174580	158910	205000	228260	170250	0.311586	0.0919736	1.11582	1.2865	0.532055	0.155535	NO	NO	NO
A2AWJ3	Uniprot	ENSMUSG00000026856	57170	Dolpp1	dolichyl pyrophosphate phosphatase 1	1	1	9.7	228270	248860	266620	217230	225410	223300	272570	275850	271180	222130	247880	221680	0.0842815	0.00826703	0.895382	0.843936	0.241802	0.0263589	NO	NO	NO
A2AWN8	Uniprot	ENSMUSG00000038848	228994	Ythdf1	YTH N6-methyladenosine RNA binding protein 1	13	9	18.9	1692900	1954000	1948800	1485700	1685400	1738700	2464400	2602300	2652800	1777000	1729300	1670600	0.119031	0.000189775	0.877424	0.670626	0.300402	0.00289821	NO	NO	NO
A2AWP6	Uniprot	ENSMUSG00000040964	72754	Arhgef10l	Rho guanine nucleotide exchange factor (GEF) 10-like	5	5	5.9	220420	249740	280210	332370	333930	337880	260220	293720	283470	352160	351130	356880	0.00816377	0.00180091	1.33825	1.26601	0.0580232	0.00986953	NO	NO	NO
A2AWT5	Uniprot	ENSMUSG00000020923	21429	Ubtf	upstream binding transcription factor, RNA polymerase I	2	2	3.1	214890	239010	243780	226860	242810	270070	291950	294670	313400	348700	380930	315110	0.41585	0.0749613	1.06029	1.1608	0.624667	0.132966	NO	NO	NO
A2AX52	Uniprot	ENSMUSG00000032572	68553	Col6a4	collagen, type VI, alpha 4	7	7	3.4	548460	638440	697290	507290	566270	605960	655980	723240	696650	717850	751640	732320	0.259039	0.127342	0.891375	1.06067	0.480186	0.199786	NO	NO	NO
A2BDX3	Uniprot	ENSMUSG00000074576	69372	Mocs3	molybdenum cofactor synthesis 3	3	3	7	557200	621690	639770	578550	572470	620850	666630	690350	646960	731040	714050	651000	0.622899	0.324847	0.974272	1.04598	0.795281	0.417611	NO	NO	NO
A2BE28-2	Uniprot	ENSMUSG00000057421	76130	Las1l	LAS1-like (S. cerevisiae)	6	6	8.4	784130	917590	928050	635100	665750	688670	1062800	1091900	1082600	725940	775870	708730	0.0119861	9.77e-05	0.756538	0.682834	0.0724766	0.00214241	NO	NO	NO
A2BE93	Uniprot	ENSMUSG00000054766	56086	Set	SET nuclear oncogene	6	6	31.2	4623900	5307100	5515700	5892500	6304800	6725500	6113100	6000100	6868900	7065800	7114700	7225300	0.0326127	0.0432877	1.22504	1.12768	0.134382	0.0877243	NO	NO	YES
Q3TPJ8	Uniprot	ENSMUSG00000027012	13427	Dync1i2	dynein cytoplasmic 1 intermediate chain 2	22	22	38.6	6724700	7416200	7303800	6323600	7146500	7069100	7017500	7985200	7587000	7338800	7310600	7453500	0.423225	0.598557	0.957775	0.97845	0.631628	0.676857	NO	NO	NO
A2BGI8	Uniprot	ENSMUSG00000060288	66101	Ppih	peptidyl prolyl isomerase H	11	11	61.4	6488000	6956500	6744500	5404100	6094600	6487300	6377300	7064700	7205900	6532000	6906500	6969100	0.0999338	0.796103	0.890881	0.988362	0.26655	0.844149	NO	NO	NO
A2BGN7	Uniprot	ENSMUSG00000063019	69161	Manbal	mannosidase, beta A, lysosomal-like	1	1	14.1	72719	91564	139050	80041	81480	95881	93602	85474	90477	112980	85340	73534	0.494127	0.951807	0.848579	1.00854	0.689878	0.966081	NO	NO	NO
Q62012	Uniprot	ENSMUSG00000094885	18422	Ott	ovary testis transcribed	7	7	14.5	984390	1055000	1237200	1039600	1129800	1196800	1478000	1580100	1525400	1392700	1365200	1319500	0.751392	0.00978541	1.02735	0.889582	0.871527	0.0297421	NO	NO	NO
A2CEE5	Uniprot	ENSMUSG00000025665	67071	Rps6ka6	ribosomal protein S6 kinase polypeptide 6	10	6	14.5	1175000	1329300	1419100	981440	1125600	1114400	1311200	1515300	1446700	1288200	1326400	1215600	0.0512239	0.0963365	0.821084	0.896331	0.178675	0.161356	NO	NO	NO
A2CG35	Uniprot	ENSMUSG00000023460	19328	Rab12	RAB12, member RAS oncogene family	4	4	14.1	792800	842200	908790	759380	767320	842990	860230	925030	880750	831110	851360	808060	0.247427	0.0626357	0.931559	0.934179	0.468875	0.115749	NO	NO	NO
A2CGA5	Uniprot	ENSMUSG00000032000	11796	Birc3	baculoviral IAP repeat-containing 3	5	5	9	588030	715170	735830	683870	715710	756810	694570	722050	654430	708960	751730	693500	0.484246	0.350539	1.05756	1.04014	0.681472	0.443177	NO	NO	NO
A2RSX9	Uniprot	ENSMUSG00000074513	99889	Arfip1	ADP-ribosylation factor interacting protein 1	10	10	36.7	2416400	2718000	2890300	2790500	2891500	3206500	2852300	2954800	2883500	3122700	3051100	2976300	0.197965	0.0422154	1.10764	1.05287	0.409545	0.0861116	NO	NO	NO
G3UYA1	Uniprot	ENSMUSG00000036661	105841	Dennd3	DENN/MADD domain containing 3	3	3	2.7	211110	237650	232410	252110	273990	293990	266170	243010	234510	335830	332680	335460	0.0335531	0.000801724	1.20394	1.34998	0.136499	0.00601623	NO	NO	NO
A2RTH5	Uniprot	ENSMUSG00000030763	30949	Lcmt1	leucine carboxyl methyltransferase 1	10	10	31.9	5973600	6299100	6503000	5566200	5893800	6285600	5815600	6220700	5991100	6669400	6218100	6396600	0.255353	0.0759813	0.945137	1.06971	0.476291	0.134375	NO	NO	NO
A2TJV2	Uniprot	ENSMUSG00000047986	74337	Palm3	paralemmin 3	19	19	31.1	3588400	4167700	4115700	4047900	4308600	4708400	4219700	4536600	4483900	4783400	4628100	4898500	0.210189	0.0467954	1.1005	1.0808	0.424944	0.0929045	NO	NO	NO
A3KG36	Uniprot	ENSMUSG00000031400	14381	G6pdx	glucose-6-phosphate dehydrogenase X-linked	31	1	70.5	126310	157160	165180	148980	161840	153050	136730	147180	145390	177900	139650	140400	0.704315	0.504321	1.03392	1.06674	0.84332	0.59152	NO	NO	NO
F6ZC60	Uniprot	ENSMUSG00000036940	99982	Kdm1a	lysine (K)-specific demethylase 1A	2	2	8.4	197490	218600	251610	202100	208040	235230	239240	263500	238860	239700	238160	226040	0.711831	0.244769	0.966557	0.949164	0.847771	0.335392	NO	NO	NO
A3KGB4	Uniprot	ENSMUSG00000042473	245638	Tbc1d8b	TBC1 domain family, member 8B	3	3	4.7	136610	133870	148140	183950	185050	209030	147670	158860	160040	183520	178590	189010	0.00460085	0.00473192	1.3808	1.18122	0.0412691	0.0183036	NO	NO	NO
H3BKK2	Uniprot	ENSMUSG00000027331	51944	Knstrn	kinetochore-localized astrin/SPAG5 binding	10	10	51.1	3007200	3455100	3605200	3098600	3330000	3639000	3340400	3710900	3791300	3882700	4095700	4012900	0.999895	0.0654949	1.00001	1.10594	0.999896	0.119796	NO	NO	NO
A3KGL2	Uniprot	ENSMUSG00000012117	67422	Dhdds	dehydrodolichyl diphosphate synthase	3	3	11.2	1026600	1205800	1099500	1010300	1330400	1222000	964050	1101000	1109900	1384200	1551400	1487800	0.513514	0.00357945	1.06927	1.39322	0.706185	0.015245	NO	NO	NO
Q5XK38	Uniprot	ENSMUSG00000003038	15331	Hmgn2	high mobility group nucleosomal binding domain 2	5	5	42.4	1111500	1370100	1268300	1132100	1254600	1260300	1321700	1534500	1541100	1644700	1655300	1628800	0.710561	0.0708464	0.972559	1.12087	0.847073	0.127327	NO	NO	NO
A3KGR9	Uniprot	ENSMUSG00000019188	14950	H13	histocompatibility 13	4	4	11	1553700	1639500	1776900	1580400	1686900	1830500	1838900	1957300	1844900	1945100	1771200	1812100	0.684486	0.594836	1.02569	0.980022	0.831321	0.674186	NO	NO	NO
A3KGV9	Uniprot	ENSMUSG00000026790	18286	Odf2	outer dense fiber of sperm tails 2	20	20	30.7	6140400	6482300	6692900	2598000	2774300	2821100	1728800	1970800	1714700	2603900	2425400	2500500	2.92e-05	0.00196965	0.424186	1.39072	0.00459239	0.0105402	NO	NO	NO
A3KMP2	Uniprot	ENSMUSG00000035944	239570	Ttc38	tetratricopeptide repeat domain 38	14	14	39.8	2024900	2289700	2193100	2081700	2105300	2258000	2233800	2435000	2173700	2415300	2199200	2236400	0.836765	0.979694	0.990365	1.00123	0.918231	0.984488	NO	NO	NO
D3Z5I6	Uniprot	ENSMUSG00000041115	245666	Iqsec2	IQ motif and Sec7 domain 2	7	3	6.1	204680	209400	245080	241430	242920	306620	210630	255910	235010	317700	288810	286450	0.15349	0.0180278	1.19997	1.27284	0.349579	0.0460237	NO	NO	NO
A4QPD3	Uniprot	ENSMUSG00000020275	19696	Rel	reticuloendotheliosis oncogene	4	3	6.6	516590	622100	699790	805950	843570	854820	596420	620110	604900	792960	767540	761610	0.015763	0.000147625	1.36218	1.27488	0.086291	0.00260371	NO	NO	NO
Q99NH2	Uniprot	ENSMUSG00000025812	93742	Pard3	par-3 family cell polarity regulator	28	28	22.6	4262000	4841500	5061100	4861100	5084600	5624700	5560400	6088200	6018400	6400400	6541300	6529300	0.227369	0.0247839	1.09925	1.10211	0.445652	0.0578724	NO	NO	NO
A6H5Y3	Uniprot	ENSMUSG00000021311	238505	Mtr	5-methyltetrahydrofolate-homocysteine methyltransferase	15	15	12.6	2105400	2440400	2450800	1838900	2052100	2203000	2307800	2463100	2434000	2027900	2120000	2144600	0.124217	0.00690254	0.870994	0.873364	0.308393	0.0233059	NO	NO	NO
A6H611	Uniprot	ENSMUSG00000021993	70478	Mipep	mitochondrial intermediate peptidase	10	10	16.6	947650	1058900	1181300	1042100	1189400	1146600	1125100	1229300	1119900	1264000	1214600	1253500	0.47445	0.0903896	1.05968	1.0742	0.673777	0.15352	NO	NO	NO
A6H630	Uniprot	ENSMUSG00000061759	73419	Armt1	acidic residue methyltransferase 1	9	9	19.6	2861500	3568700	3540100	2864200	3182200	3243700	3049200	3377400	3571000	3303600	3410500	3312900	0.431277	0.952948	0.931777	1.00294	0.636634	0.966554	NO	NO	NO
A6H656	Uniprot	ENSMUSG00000061923	18285	Odf1	outer dense fiber of sperm tails 1	11	11	49.2	6333500	6712900	7038600	1616100	1727500	1839000	1765700	2053800	1847700	1237700	1264300	1154800	2.03e-05	0.00187437	0.258033	0.645257	0.00390022	0.0101673	NO	NO	NO
G5E8Q7	Uniprot	ENSMUSG00000024790	66406	Sac3d1	SAC3 domain containing 1	1	1	4.7	12619	18230	22260	10657	17693	18181	29876	18346	29069	24031	26590	16928	0.585762	0.528261	0.876142	0.873957	0.767271	0.613438	NO	NO	NO
A6H8H2-2	Uniprot	ENSMUSG00000038024	329877	Dennd4c	DENN/MADD domain containing 4C	10	10	7.3	970780	1047400	1141800	1061200	1069600	1136200	1041500	1091600	1022900	1201300	1183100	1145900	0.55094	0.00889657	1.03387	1.1186	0.738222	0.0276989	NO	NO	NO
A6P3E4	Uniprot	ENSMUSG00000021936	26419	Mapk8	mitogen-activated protein kinase 8	19	10	43.5	6436200	7444600	7152400	5102200	5486900	5754700	8019600	8517800	8564000	6386000	6462900	6192000	0.0115937	0.000461547	0.777048	0.758559	0.0707499	0.00443383	NO	NO	NO
A6PWE0	Uniprot	ENSMUSG00000057534	217066	Elobl	elongin B-like	11	10	46.6	14737000	16536000	16050000	13128000	15187000	15641000	14286000	16309000	16108000	18189000	17197000	18056000	0.299144	0.0347339	0.928851	1.14429	0.523215	0.0746026	NO	NO	NO
A6PWX1	Uniprot	ENSMUSG00000015488	381356	Cacfd1	calcium channel flower domain containing 1	3	3	22	423860	428450	463070	390320	357870	420070	437010	476780	395230	460370	454650	412560	0.0878126	0.835697	0.888154	1.01418	0.247521	0.877695	NO	NO	NO
A6PWY4	Uniprot	ENSMUSG00000027242	241627	Wdr76	WD repeat domain 76	15	14	25.2	2070900	2189200	2468900	2040100	2021100	2266100	2344300	2617400	2349200	2174800	2154500	2001900	0.398587	0.0363245	0.940303	0.865995	0.61154	0.0770473	NO	NO	NO
A6X8Z3	Uniprot	ENSMUSG00000033581	319765	Igf2bp2	insulin-like growth factor 2 mRNA binding protein 2	28	2	47.9	1538800	1575000	1550500	689670	843540	915540	1628000	1791200	1766300	1057500	1025500	900250	0.000395561	0.000463495	0.524998	0.575306	0.0127631	0.00443727	NO	NO	NO
A6X8Z5	Uniprot	ENSMUSG00000022799	12549	Arhgap31	Rho GTPase activating protein 31	3	3	2.4	508730	535220	666790	405990	417870	450190	588050	587200	617340	361160	287010	320730	0.0452292	0.000312692	0.744736	0.540503	0.165368	0.00364461	NO	NO	NO
A6X919	Uniprot	ENSMUSG00000043067	244745	Dpy19l1	dpy-19-like 1 (C. elegans)	1	1	1.9	54732	58167	76615	61348	78186	73976	83316	69360	90542	80772	86951	81553	0.398522	0.772014	1.12662	1.02491	0.61154	0.824478	NO	NO	NO
A6ZI44	Uniprot	ENSMUSG00000030695	11674	Aldoa	aldolase A, fructose-bisphosphate	34	1	73.9	293860	323520	314960	219470	224300	224370	198990	219430	196710	206130	200390	214340	0.000601204	0.828891	0.716627	1.00932	0.0154344	0.872701	NO	NO	NO
A6ZI47	Uniprot	ENSMUSG00000063129	79459	Aldoart2	aldolase 1 A, retrogene 2	17	3	31	1961000	2236200	2129800	917810	1040200	1071600	742000	876910	720570	1036600	913390	903230	0.000291489	0.0580386	0.478838	1.2196	0.010988	0.109152	NO	NO	NO
A7L9Z8	Uniprot	ENSMUSG00000034112	69047	Atp2c2	ATPase, Ca++ transporting, type 2C, member 2	11	10	18.6	540720	597750	637400	632920	693520	721300	634080	740200	671180	825010	790930	783930	0.0772297	0.0244976	1.15309	1.17327	0.230179	0.0574526	NO	NO	NO
A7VK13	Uniprot	ENSMUSG00000056486	108699	Chn1	chimerin 1	7	6	26.2	786660	943210	1043100	915200	918990	982710	1025400	1089000	1046100	1006700	1080100	1030200	0.859824	0.639057	1.01584	0.986236	0.930528	0.713578	NO	NO	NO
A8DUK4	Uniprot	ENSMUSG00000073940	101488143	Hbb-bt	hemoglobin, beta adult t chain	9	9	73.5	4244900	4599000	4778400	1797400	1854900	1845400	1989700	2153300	1962200	1841300	1859500	1893800	6.75e-05	0.0506965	0.403581	0.916366	0.00615453	0.0983866	NO	NO	NO
A8JYK8	Uniprot	ENSMUSG00000022040	13850	Ephx2	epoxide hydrolase 2, cytoplasmic	1	1	2.5	296290	354520	347500	227390	269740	273600	314240	379270	322530	387210	378890	383630	0.0323585	0.0962758	0.772035	1.13158	0.133838	0.161299	NO	NO	NO
A8Y5G9	Uniprot	ENSMUSG00000050188	116748	Lsm10	U7 snRNP-specific Sm-like protein LSM10	1	1	7.5	495260	527410	540340	482860	488270	485550	519770	541350	532530	482650	450100	473840	0.0583775	0.0057223	0.931971	0.882622	0.193352	0.0204943	NO	NO	NO
A9Z1V5	Uniprot	ENSMUSG00000028753	75718	Vwa5b1	von Willebrand factor A domain containing 5B1	1	1	0.7	219670	186370	274920	242120	188710	212550	181210	317600	260840	224550	312250	249230	0.698558	0.861845	0.944813	1.03473	0.840009	0.899291	NO	NO	NO
B0QZL5	Uniprot	ENSMUSG00000039936	18707	Pik3cd	phosphatidylinositol-4,5-bisphosphate 3-kinase catalytic subunit delta	30	1	33.5	337770	438530	435970	389230	509450	488950	449310	382830	439210	688690	660170	769880	0.305508	0.0018976	1.14465	1.66653	0.52834	0.0102297	NO	YES	YES
B0QZL9	Uniprot	ENSMUSG00000059713	53902	Rcan3	regulator of calcineurin 3	2	2	21.9	151620	192990	178570	158800	166610	165800	188270	187260	207890	210650	182820	199550	0.437706	0.776	0.938893	1.01645	0.641391	0.8274	NO	NO	NO
B0V2N8	Uniprot	ENSMUSG00000032231	12306	Anxa2	annexin A2	4	4	29	320900	339410	401570	325310	340770	347230	268440	291140	273550	413170	445880	457470	0.556281	0.00041912	0.95426	1.58021	0.742366	0.00425121	NO	YES	YES
B0V2P5	Uniprot	ENSMUSG00000041268	235380	Dmxl2	Dmx-like 2	19	19	7.4	2213900	2414000	2696700	2434000	2494700	2747600	2628600	2793900	2551200	3018300	3039400	3058400	0.527927	0.00628922	1.04802	1.14327	0.719254	0.02188	NO	NO	NO
B0V3P6	Uniprot	ENSMUSG00000044165	229672	Bcl2l15	BCLl2-like 15	2	2	14.5	99819	115600	113350	112230	122110	115340	106390	112150	119660	127730	145140	126060	0.290439	0.0484241	1.0636	1.17957	0.513756	0.0951232	NO	NO	NO
B1APX2	Uniprot	ENSMUSG00000036046	223739	5031439G07Rik	RIKEN cDNA 5031439G07 gene	11	11	26.6	2070000	2433500	2493400	1703500	2444700	1861900	2550700	2400300	2342900	2091800	2086200	2088300	0.276568	0.00523593	0.858966	0.859115	0.500072	0.0194389	NO	NO	NO
B1AQD9	Uniprot	ENSMUSG00000002058	22248	Unc119	unc-119 lipid binding chaperone	2	2	7.3	67430	83789	77386	93403	83363	82738	78866	88867	74509	105580	100790	102000	0.154803	0.00797113	1.13516	1.27298	0.351375	0.0258636	NO	NO	NO
B1AQH6	Uniprot	ENSMUSG00000018160	19014	Med1	mediator complex subunit 1	6	6	12.4	885020	1002300	1077000	889970	898560	881160	1088000	1178600	1191600	1169200	1154600	1191600	0.15489	0.608061	0.900608	1.01654	0.351439	0.686041	NO	NO	NO
B1AQR8	Uniprot	ENSMUSG00000001123	16859	Lgals9	lectin, galactose binding, soluble 9	5	5	16.8	971680	1076700	1342300	1009800	1007800	1039100	1635700	1628500	1701900	1634100	1560600	1595100	0.371665	0.13613	0.901501	0.964499	0.588014	0.21088	NO	NO	NO
Q3TET1	Uniprot	ENSMUSG00000018395	16568	Kif3a	kinesin family member 3A	9	7	14.3	874440	972250	1001600	840140	872640	920470	1023800	1123200	1088800	1005400	962720	975490	0.186139	0.0374503	0.924502	0.909701	0.394115	0.0787342	NO	NO	NO
B1ARB3	Uniprot	ENSMUSG00000020717	18613	Pecam1	platelet/endothelial cell adhesion molecule 1	3	3	4.4	314760	408650	384750	264890	260530	320610	464030	510450	504500	347570	295640	335370	0.0628373	0.00146449	0.763455	0.661659	0.200783	0.00861055	NO	NO	NO
B1ARD4	Uniprot	ENSMUSG00000018841	19364	Rad51d	RAD51 paralog D	4	4	22.5	382480	448560	485250	466710	454600	512790	412170	453770	412080	547600	546240	554850	0.323507	0.000944239	1.0895	1.29003	0.542457	0.00663977	NO	NO	NO
B1ARH2	Uniprot	ENSMUSG00000060630	76390	Zfp735	zinc finger protein 735	2	2	2.5	530570	580810	542820	290050	284860	301930	591290	633120	618360	400080	361800	373930	8.39e-05	0.000145059	0.530069	0.61636	0.00684532	0.00260371	NO	NO	NO
B1ART1	Uniprot	ENSMUSG00000020220	230895	Vps13d	vacuolar protein sorting 13D	18	18	5.1	1505800	1635800	1697100	1451300	1439400	1569100	1817300	1896500	1856800	1914700	1868500	1894100	0.145327	0.250395	0.921694	1.01915	0.338672	0.341427	NO	NO	NO
B1ARV6	Uniprot	ENSMUSG00000073721	627009	Pramel15	PRAME like 15	8	8	18.7	892000	1034800	1119300	1013500	1035400	1110800	1054000	1133100	1054400	1210200	1182400	1178300	0.629433	0.017522	1.03729	1.10162	0.798751	0.045187	NO	NO	NO
B1ASB6	Uniprot	ENSMUSG00000028784	622480	Spocd1	SPOC domain containing 1	3	3	3.3	148740	188270	220420	171810	180620	186500	248100	300730	285780	324740	322360	314940	0.785247	0.0560496	0.966812	1.15268	0.893738	0.106282	NO	NO	NO
B1ASK8	Uniprot	ENSMUSG00000023286	140499	Ube2j2	ubiquitin-conjugating enzyme E2J 2	5	5	28	456900	469130	518180	560970	589540	572380	555820	607710	588320	671800	665810	605680	0.0105352	0.0699645	1.19296	1.10928	0.0667607	0.126122	NO	NO	NO
B1ASP2	Uniprot	ENSMUSG00000028530	16451	Jak1	Janus kinase 1	15	15	12.6	2019400	2210500	2564600	2090800	2241200	2316400	2540100	2737300	2534200	2443300	2576800	2414500	0.792212	0.206286	0.978497	0.951738	0.897549	0.292951	NO	NO	NO
Q5NCF2	Uniprot	ENSMUSG00000049299	245828	Trappc1	trafficking protein particle complex 1	3	3	21.4	511370	622370	680260	394620	431710	444060	660740	718900	693080	485770	472780	464070	0.0248322	0.000271001	0.700325	0.686354	0.11377	0.00343063	NO	NO	NO
B1ASZ3	Uniprot	ENSMUSG00000025059	14933	Gk	glycerol kinase	25	21	52.5	10866000	12174000	12474000	10589000	11317000	11724000	12037000	12935000	12244000	11567000	11628000	11531000	0.350675	0.0383758	0.94695	0.933093	0.569417	0.0799462	NO	NO	NO
B1AT03	Uniprot	ENSMUSG00000020697	16882	Lig3	ligase III, DNA, ATP-dependent	12	12	12.4	1927200	2331900	2418400	2068400	2201500	2227300	2164900	2288000	2274800	2329100	2514200	2520300	0.72496	0.0455207	0.972999	1.09452	0.856533	0.0910109	NO	NO	NO
B1AT84	Uniprot	ENSMUSG00000015869	67763	Prpsap1	phosphoribosyl pyrophosphate synthetase-associated protein 1	1	1	9.7	3585.3	9182.7	6199.9	5561	8110.7	15875	3253.8	8768.6	3280.3	14073	11300	12034	0.370426	0.0215668	1.55772	2.44447	0.587552	0.0523225	NO	YES	YES
B1AT92	Uniprot	ENSMUSG00000059923	14784	Grb2	growth factor receptor bound protein 2	10	10	47.8	2979000	3687600	3598500	3088800	3454000	3583700	3740100	3904700	4102600	3633700	3573700	3607500	0.871312	0.0429728	0.986498	0.920621	0.936739	0.0872941	NO	NO	NO
M0QW74	Uniprot	ENSMUSG00000034354	74302	Mtmr3	myotubularin related protein 3	15	13	18.9	1952100	2302900	2221900	1906000	2064300	2227900	3078800	2995000	2836600	2914200	2868000	2812700	0.545979	0.242921	0.95697	0.964592	0.735125	0.333372	NO	NO	NO
B1AV77	Uniprot	ENSMUSG00000010025	11671	Aldh3a2	aldehyde dehydrogenase family 3, subfamily A2	17	17	43.3	6080400	6773300	6926800	5393600	5870200	6037000	6089300	6660700	6267400	6043300	6155300	5797600	0.0632037	0.162551	0.874639	0.946302	0.201521	0.241972	NO	NO	NO
B1AU25	Uniprot	ENSMUSG00000036932	26926	Aifm1	apoptosis-inducing factor, mitochondrion-associated 1	30	30	55.4	20411000	23135000	23240000	17094000	19044000	19361000	22613000	24169000	24078000	21689000	20693000	20903000	0.0320852	0.012725	0.830998	0.893099	0.133263	0.0357839	NO	NO	NO
B1AU74	Uniprot	ENSMUSG00000061778	76763	Mospd2	motile sperm domain containing 2	13	13	24.1	1915300	2157300	2350300	1876200	1895200	2000800	2272900	2452700	2439700	2024800	2029500	1954000	0.174847	0.00357071	0.898691	0.838527	0.379238	0.0152344	NO	NO	NO
B1AU75	Uniprot	ENSMUSG00000028693	50927	Nasp	nuclear autoantigenic sperm protein (histone-binding)	48	47	60.8	30667000	34333000	33822000	30795000	34570000	36038000	33480000	35933000	37106000	37210000	36363000	37703000	0.67993	0.235825	1.02612	1.04466	0.829339	0.325435	NO	NO	NO
B1AUF2	Uniprot	ENSMUSG00000029050	20481	Ski	ski sarcoma viral oncogene homolog (avian)	20	20	26.4	25107000	27579000	28682000	22020000	24752000	24932000	26266000	28433000	28437000	25526000	25314000	24986000	0.0852392	0.0301198	0.881231	0.912072	0.243691	0.0670378	NO	NO	NO
B1AUN3	Uniprot	ENSMUSG00000028683	108067	Eif2b3	eukaryotic translation initiation factor 2B, subunit 3	17	17	44.1	3153500	3330300	3642900	2276800	2388200	2621400	3532500	3554500	3447200	2633600	2712600	2629900	0.00570549	3.61e-05	0.719524	0.757162	0.0466784	0.00150263	NO	NO	NO
G3UXR9	Uniprot	ENSMUSG00000045751	212377	Mms22l	MMS22-like, DNA repair protein	3	3	4.4	188400	220250	235050	206030	223180	210590	200490	233390	235120	223370	226290	219730	0.933726	0.991466	0.993941	1.00058	0.967851	0.993969	NO	NO	NO
Q61191	Uniprot	ENSMUSG00000031386	15161	Hcfc1	host cell factor C1	8	8	3.8	1058000	1177400	1234900	1048500	1126600	1203100	1391900	1394400	1392800	1366000	1325400	1349700	0.677668	0.0176573	0.973461	0.966979	0.827427	0.0453891	NO	NO	NO
B1AUY8	Uniprot	ENSMUSG00000031388	56292	Naa10	N(alpha)-acetyltransferase 10, NatA catalytic subunit	12	4	63.6	2930500	3348500	3635600	2584900	2741800	2822300	3649200	3934300	3888500	2907700	3128000	2919000	0.0529044	0.00180124	0.821919	0.78057	0.182454	0.00986953	NO	NO	NO
B1AV01	Uniprot	ENSMUSG00000035299	17318	Mid1	midline 1	11	11	21	1249400	1362600	1426800	1252700	1438700	1449800	1199800	1310100	1316500	1366200	1352000	1343300	0.699672	0.111257	1.02535	1.06144	0.84034	0.180215	NO	NO	NO
B1AV66	Uniprot	ENSMUSG00000047694	77929	Yipf6	Yip1 domain family, member 6	4	4	12.1	1196200	1522500	1408400	915590	1209500	1053300	1431200	1426900	2074200	1956900	1155600	1155100	0.068702	0.553469	0.770127	0.865235	0.213341	0.63626	NO	NO	NO
B1AVN9	Uniprot	ENSMUSG00000062866	215789	Phactr2	phosphatase and actin regulator 2	1	1	2.7	38811	56409	53704	55998	54040	73681	83828	108320	79128	98229	99650	116390	0.234993	0.253934	1.23364	1.15848	0.453991	0.345225	NO	NO	NO
B1AVU1	Uniprot	ENSMUSG00000035725	19108	Prkx	protein kinase, X-linked	1	1	4.6	1032000	1121800	1033700	1001300	1087500	1170300	953660	1038300	1043700	1091600	958410	1107400	0.697397	0.505324	1.02246	1.04011	0.839626	0.592462	NO	NO	NO
B1AW21	Uniprot	ENSMUSG00000031337	17772	Mtm1	X-linked myotubular myopathy gene 1	2	2	3.1	124280	150580	164170	161700	165720	189780	175000	180310	171980	178450	214220	208430	0.14944	0.0960435	1.17805	1.13998	0.344265	0.161046	NO	NO	NO
B1AWE0	Uniprot	ENSMUSG00000028478	12757	Clta	clathrin, light polypeptide (Lca)	13	13	41.2	11040000	12553000	12832000	11225000	12027000	12648000	12461000	13934000	13446000	13898000	13540000	13928000	0.81295	0.322523	0.985587	1.03828	0.908271	0.415419	NO	NO	NO
B1AXD8	Uniprot	ENSMUSG00000028291	433693	Akirin2	akirin 2	8	8	37.8	2208400	2534000	2734100	1854700	1885700	2028800	3229000	3245600	3233300	2296700	2357800	2357300	0.0247526	1.74e-06	0.771644	0.722278	0.11377	0.00113164	NO	NO	NO
B1AXI9	Uniprot	ENSMUSG00000039781	12009	Cep131	centrosomal protein 131	24	22	23.9	2812000	3217700	3342300	2917100	3071400	3290800	3396100	3608500	3477100	3583300	3646700	3459500	0.880775	0.449782	0.990109	1.01983	0.941013	0.539883	NO	NO	NO
B1AXJ2	Uniprot	ENSMUSG00000025377	78777	Tepsin	TEPSIN, adaptor related protein complex 4 accessory protein	2	2	6.5	63800	78681	69605	97979	103180	114590	65078	66234	68852	91866	97527	104280	0.00616669	0.00115357	1.48878	1.46716	0.0485189	0.00739024	NO	NO	NO
B1AXN9	Uniprot	ENSMUSG00000031309	110651	Rps6ka3	ribosomal protein S6 kinase polypeptide 3	26	17	41.3	8375000	9328400	9982200	7910600	8767500	8729200	9660700	10216000	10206000	10072000	10251000	9934200	0.235152	0.790791	0.917708	1.0058	0.453991	0.840013	NO	NO	NO
B1AXS6	Uniprot	ENSMUSG00000031310	56364	Zmym3	zinc finger, MYM-type 3	2	2	1.3	114870	124110	208060	111350	137910	171240	117900	140750	126560	142900	144880	162720	0.809386	0.0765368	0.940632	1.16949	0.905977	0.135028	NO	NO	NO
B1AXW6	Uniprot	ENSMUSG00000028691	18477	Prdx1	peroxiredoxin 1	21	1	72.7	74419	99395	99990	143980	143030	150580	69982	95876	81480	204590	207210	181290	0.00336837	0.000491693	1.59819	2.39789	0.0354453	0.00456156	YES	YES	YES
B1AXZ6	Uniprot	ENSMUSG00000008489	15569	Elavl2	ELAV like RNA binding protein 1	18	12	46	8202200	9133100	9258800	8396500	8980500	9547400	10861000	11709000	11141000	10017000	9522500	9292900	0.826493	0.00775399	1.01242	0.855282	0.914766	0.0254088	NO	NO	NO
B1AY10-2	Uniprot	ENSMUSG00000028423	74164	Nfx1	nuclear transcription factor, X-box binding 1	8	8	11.3	1151600	1239800	1300700	1143200	1154200	1244400	1311200	1458200	1346600	1524100	1449600	1445900	0.404932	0.118726	0.959291	1.07376	0.61635	0.189478	NO	NO	NO
E9PV45	Uniprot	ENSMUSG00000028514	329908	Usp24	ubiquitin specific peptidase 24	27	27	12.3	2496000	2787200	3046700	2470200	2577800	2899600	3187200	3416500	3373300	3155500	3184400	3169700	0.567489	0.0927244	0.954105	0.953152	0.753616	0.156538	NO	NO	NO
B1AYG7	Uniprot	ENSMUSG00000026971	16420	Itgb6	integrin beta 6	1	1	1.2	303640	341410	328310	350450	373340	403890	363420	380220	386060	417730	436220	460170	0.0539365	0.0118743	1.15854	1.16325	0.184518	0.0340342	NO	NO	YES
B1AZ26	Uniprot	ENSMUSG00000034903	319876	Cobll1	Cobl-like 1	13	2	46.2	234330	259360	261600	213600	229120	264260	241040	267590	277610	257220	273390	267430	0.405824	0.757355	0.936038	1.01501	0.616831	0.813784	NO	NO	YES
B1AZ99	Uniprot	ENSMUSG00000041161	73162	Otud3	OTU domain containing 3	2	2	7.6	207480	208650	231070	164100	176670	180640	167150	168590	158440	195380	187880	195020	0.010174	0.00218692	0.80564	1.17018	0.06587	0.0112384	NO	NO	NO
B1AZA5	Uniprot	ENSMUSG00000055296	242474	Tmem245	transmembrane protein 245	5	5	5.9	788670	888670	933970	829420	1038500	1029700	941740	1067400	992400	1138400	1147400	1162500	0.302176	0.0160467	1.10964	1.14884	0.525984	0.042252	NO	NO	YES
B1AZI6	Uniprot	ENSMUSG00000037475	331401	Thoc2	THO complex 2	6	6	3.9	502140	500410	584900	535800	592230	563250	537580	590180	529590	669630	584990	665970	0.344161	0.0589878	1.06541	1.15883	0.563209	0.110586	NO	NO	NO
B7ZNS2	Uniprot	ENSMUSG00000061689	228836	Dlgap4	DLG associated protein 4	19	19	19.3	7147000	8676500	8660200	6538100	6952900	7575200	9139700	9825100	9870100	7843900	8171900	7849800	0.125668	0.00311231	0.860417	0.827664	0.3107	0.0138542	NO	NO	NO
B1B0B7	Uniprot	ENSMUSG00000028528	72685	Dnajc6	DnaJ heat shock protein family (Hsp40) member C6	1	1	1.8	1377400	674670	1028700	964340	972090	1577300	598200	677570	621420	1145600	1020200	1029700	0.641509	0.000753461	1.14054	1.68433	0.805063	0.00580545	NO	YES	YES
Q99L59	Uniprot	ENSMUSG00000057836	22445	Xlr3a	X-linked lymphocyte-regulated 3A	2	2	12.2	319690	349880	366190	306030	329840	402120	373290	329040	331370	342090	328180	342010	0.982548	0.66102	1.00215	0.979278	0.991874	0.731247	NO	NO	NO
B1B0V2	Uniprot	ENSMUSG00000073294	102991	Ezhip	EZH inhibitory protein	20	20	40.9	4613300	5290800	5400100	4830200	4975300	5326400	4581800	5163900	4966900	4907800	4893300	4882400	0.851048	0.957508	0.988742	0.998022	0.9266	0.968896	NO	NO	NO
B1B1A8	Uniprot	ENSMUSG00000022836	107589	Mylk	myosin, light polypeptide kinase	1	1	0.4	318520	335770	349350	342210	344560	365420	353740	407090	400360	379800	386650	390270	0.234634	0.934574	1.04837	0.996151	0.453875	0.953696	NO	NO	NO
Q9D773	Uniprot	ENSMUSG00000002767	27398	Mrpl2	mitochondrial ribosomal protein L2	3	3	9.5	396100	463650	510360	376540	429680	550340	464160	590140	543110	589700	578390	577300	0.9447	0.252992	0.99011	1.09264	0.974308	0.344495	NO	NO	NO
B2KF50	Uniprot	ENSMUSG00000039512	224648	Uhrf1bp1	UHRF1 (ICBP90) binding protein 1	16	16	12.9	1990100	2240600	2431100	2255800	2329200	2586600	2929100	3186900	3056700	3518000	3461300	3485500	0.354384	0.00482995	1.07653	1.14086	0.572939	0.0184993	NO	NO	NO
B2KGA7	Uniprot	ENSMUSG00000057572	67106	Zbtb8os	zinc finger and BTB domain containing 8 opposite strand	5	4	32.3	674000	729670	686010	619540	728680	748430	635480	712220	687870	830680	754420	759490	0.959968	0.0369406	1.00334	1.15181	0.981541	0.0779341	NO	NO	NO
B2KGF0	Uniprot	ENSMUSG00000026005	66646	Rpe	ribulose-5-phosphate-3-epimerase	6	6	31.9	8653500	9792400	9292200	8929900	9987100	9241800	9305700	9504600	9382700	11222000	10529000	10652000	0.773286	0.0031611	1.01517	1.14933	0.885029	0.0139878	NO	NO	NO
B2LVG5	Uniprot	ENSMUSG00000029625	54188	Cpsf4	cleavage and polyadenylation specific factor 4	4	4	27.6	286360	312430	345740	242220	285160	285970	406460	407290	380300	330780	297880	300480	0.123303	0.00305125	0.861116	0.778142	0.306942	0.0136744	NO	NO	NO
P61979-3	Uniprot	ENSMUSG00000021546	15387	Hnrnpk	heterogeneous nuclear ribonucleoprotein K	18	17	48.1	5069100	6012800	6075200	5261200	5874100	5993700	7413300	8152800	7737100	6746000	6823300	6659900	0.982295	0.00948071	0.998362	0.868087	0.991787	0.0291368	NO	NO	NO
Q61990	Uniprot	ENSMUSG00000056851	18521	Pcbp2	poly(rC) binding protein 2	13	5	47.8	5921300	6444800	6466000	8582100	9549800	9673600	6722500	7620000	7227600	12430000	12782000	13024000	0.00152863	5.83e-05	1.47649	1.77264	0.0235259	0.00173373	NO	YES	YES
B2RPU2	Uniprot	ENSMUSG00000066438	217682	Plekhd1	pleckstrin homology domain containing, family D (with coiled-coil domains) member 1	4	4	7.3	479630	544310	570160	610240	623100	661110	596420	652890	634880	714400	741360	757450	0.0318394	0.0062632	1.18841	1.17462	0.132705	0.0218053	NO	NO	YES
B2RPU8	Uniprot	ENSMUSG00000034173	71970	Zbed5	zinc finger, BED type containing 5	5	5	6.2	5004500	5237300	5507200	4590500	4774500	5096300	6326800	6872300	6354200	6654200	6913100	6251000	0.107073	0.752869	0.918236	1.01355	0.279705	0.809841	NO	NO	NO
B2RQ57	Uniprot	ENSMUSG00000026596	11352	Abl2	v-abl Abelson murine leukemia viral oncogene 2 (arg, Abelson-related gene)	5	3	5.8	505780	567790	574120	585080	603570	643800	533000	627260	622200	790750	736030	782130	0.0915093	0.00742423	1.11213	1.29535	0.253266	0.0246207	NO	NO	NO
B7ZMZ7	Uniprot	ENSMUSG00000048264	208440	Dip2c	disco interacting protein 2 homolog C	10	9	7	801460	828210	878690	784120	814600	928770	922780	1020600	981140	1019900	855880	880360	0.903729	0.391341	1.00763	0.942425	0.952337	0.483273	NO	NO	NO
B2RQC2	Uniprot	ENSMUSG00000051306	76800	Usp42	ubiquitin specific peptidase 42	3	3	3.8	175230	205400	238400	237270	253210	279280	225170	224010	198640	316900	306620	333360	0.0841433	0.000901059	1.24349	1.47708	0.241638	0.0064349	NO	NO	NO
E9QAI5	Uniprot	ENSMUSG00000013629	69719	Cad	carbamoyl-phosphate synthetase 2, aspartate transcarbamylase, and dihydroorotase	36	36	20.5	6893100	7802500	8334900	7632100	8110000	8311300	8281200	8759400	8486300	8755000	8917600	8600200	0.505464	0.208715	1.04442	1.02922	0.699254	0.295345	NO	NO	NO
D3YUX2	Uniprot	ENSMUSG00000028402	17475	Mpdz	multiple PDZ domain crumbs cell polarity complex component	10	10	5.8	3369300	3587500	3913400	3422200	3768200	4003400	3758300	3974100	3948700	3931100	4049800	4162100	0.665183	0.181539	1.02977	1.03954	0.820132	0.263782	NO	NO	NO
D3Z7V4	Uniprot	ENSMUSG00000042216	52850	Sgsm1	small G protein signaling modulator 1	8	8	13.9	723700	785940	1063400	821720	874320	2303100	1148400	1043500	950680	827610	832630	2090300	0.392455	0.657576	1.55425	1.19346	0.607133	0.728519	NO	NO	NO
B2RR53	Uniprot	ENSMUSG00000019813	103268	Cep57l1	centrosomal protein 57-like 1	4	4	11.2	942480	1298000	1246000	1027700	1102700	1113800	1203000	1214700	1197100	1001200	1127600	974150	0.51817	0.0230349	0.930509	0.858402	0.711274	0.0545946	NO	NO	NO
E9QNG1	Uniprot	ENSMUSG00000020640	20403	Itsn2	intersectin 2	31	28	20.4	7844100	8246600	8736100	6283500	6683900	7052500	8366800	9226500	9007900	7404600	7338600	6906800	0.00925274	0.00542161	0.806383	0.813873	0.0621986	0.0199032	NO	NO	NO
B2RR83	Uniprot	ENSMUSG00000034653	240255	Ythdc2	YTH domain containing 2	8	8	6.8	729560	809100	865210	889350	934400	917880	875860	910190	894090	981030	1006700	1053300	0.0533553	0.00674732	1.14051	1.13465	0.183161	0.0230034	NO	NO	NO
K3W4L0	Uniprot	ENSMUSG00000000631	360013	Myo18a	myosin XVIIIA	69	68	37.1	19874000	22725000	23333000	18304000	19922000	20647000	24032000	26111000	25463000	23235000	23565000	23567000	0.137873	0.0488834	0.892935	0.930707	0.326509	0.0957098	NO	NO	NO
B2RSH2	Uniprot	ENSMUSG00000057614	14677	Gnai1	guanine nucleotide binding protein (G protein), alpha inhibiting 1	8	2	24.3	140990	128370	135680	123790	139240	148100	122560	143040	142330	195900	210580	214790	0.811965	0.00128615	1.01504	1.52298	0.908011	0.00794635	NO	YES	YES
B2RSU6	Uniprot	ENSMUSG00000032232	68178	Cgnl1	cingulin-like 1	4	2	3	46494	52665	68643	62997	68633	86323	100310	86837	79771	120580	115130	121600	0.157921	0.00900622	1.29887	1.33865	0.355874	0.0279235	NO	NO	NO
E9PWI6	Uniprot	ENSMUSG00000038039	70297	Gcc2	GRIP and coiled-coil domain containing 2	71	65	47.4	13959000	15243000	15705000	13057000	13470000	14262000	15689000	16525000	16479000	15001000	15247000	15092000	0.095131	0.0163714	0.908299	0.93114	0.258603	0.0428041	NO	NO	NO
B2RT41	Uniprot	ENSMUSG00000034163	216345	Zfc3h1	zinc finger, C3H1-type containing	1	1	1.2	7387	5392	8684.7	7602.1	6428.1	8970.9	4798.5	6695.5	3282.5	11579	7522.6	4260.3	0.692987	0.28771	1.07163	1.58102	0.836714	0.379788	NO	NO	NO
B2RU40	Uniprot	ENSMUSG00000079654	101359	Prrt4	proline-rich transmembrane protein 4	1	1	1.2	219510	240490	272990	235250	235270	244920	269450	273880	247890	204430	207880	213910	0.731364	0.00292887	0.976057	0.791461	0.860011	0.0133673	NO	NO	NO
B2RUF0	Uniprot	ENSMUSG00000018554	53422	Ybx2	Y box protein 2	29	14	80.8	39417000	43660000	47094000	39452000	46650000	50703000	48620000	51027000	48165000	48911000	50138000	50853000	0.607128	0.544598	1.05096	1.01414	0.782865	0.62861	NO	NO	NO
B2RUJ5	Uniprot	ENSMUSG00000024897	319924	Apba1	amyloid beta (A4) precursor protein binding, family A, member 1	4	3	5.5	478860	523920	555930	315060	311910	347200	596160	618380	596250	385720	385050	393210	0.00147007	1.04e-05	0.624985	0.642802	0.0232249	0.00136767	NO	NO	NO
B2RUM3	Uniprot	ENSMUSG00000081044	385493	AU015836	expressed sequence AU015836	7	6	22.8	10520000	11580000	11848000	6725700	7161600	7663700	11165000	12212000	12220000	8131300	8062400	7149500	0.00106322	0.000981466	0.634824	0.655763	0.0200334	0.00673478	NO	NO	NO
B2RWS6	Uniprot	ENSMUSG00000055024	328572	Ep300	E1A binding protein p300	3	2	1.2	142140	124570	180960	121850	128490	153730	176490	194610	148400	196650	179650	176800	0.492973	0.491383	0.902607	1.06468	0.689398	0.57848	NO	NO	NO
B2RXC1	Uniprot	ENSMUSG00000038102	320714	Trappc11	trafficking protein particle complex 11	19	19	22.2	3050700	3526700	3537300	2963500	3535300	4009400	3460800	3998400	3985100	3834700	3886100	3930300	0.721075	0.720009	1.0389	1.01807	0.854501	0.781552	NO	NO	NO
B2RXC6	Uniprot	ENSMUSG00000025280	218832	Polr3a	polymerase (RNA) III (DNA directed) polypeptide A	7	7	5.5	525970	624470	662690	626510	649150	805520	734790	800340	745700	824230	826060	862700	0.267772	0.0314775	1.14784	1.10179	0.489148	0.0693344	NO	NO	NO
B2RXQ4	Uniprot	ENSMUSG00000031644	18004	Nek1	NIMA (never in mitosis gene a)-related expressed kinase 1	10	10	8.8	967690	1199900	1260300	1224500	1355900	1400000	1420300	1495700	1450600	1556500	1542900	1540000	0.150092	0.0155575	1.16118	1.06247	0.345287	0.0413847	NO	NO	NO
B2RXR6	Uniprot	ENSMUSG00000052331	329154	Ankrd44	ankyrin repeat domain 44	26	25	34.4	4925000	5412900	5834200	6578700	6613000	7307200	5637000	5904100	5620500	7384600	7407500	7436400	0.0151739	5.43e-05	1.26755	1.29525	0.084227	0.00169517	NO	NO	NO
F8VQ70	Uniprot	ENSMUSG00000034007	244891	Scaper	S phase cyclin A-associated protein in the ER	7	7	6.7	1827100	2147300	2060500	1662600	1811900	1664700	2285800	2334600	2431500	2269100	2328600	2231200	0.0501195	0.221295	0.85158	0.968377	0.176401	0.30947	NO	NO	NO
B2RXS4	Uniprot	ENSMUSG00000036606	140570	Plxnb2	plexin B2	61	59	36.6	17257000	19246000	20829000	16661000	17408000	18985000	18358000	20083000	20172000	18949000	18674000	18657000	0.314148	0.263264	0.925382	0.960197	0.534132	0.354671	NO	NO	NO
B2RXT3	Uniprot	ENSMUSG00000021913	239017	Ogdhl	oxoglutarate dehydrogenase-like	56	49	53.5	15710000	17859000	17756000	12546000	13301000	14100000	17614000	19174000	18708000	14896000	14626000	14545000	0.0103194	0.00130442	0.778315	0.794057	0.0660886	0.00802595	NO	NO	NO
G3X9D2	Uniprot	ENSMUSG00000043635	330119	Adamts3	a disintegrin-like and metallopeptidase (reprolysin type) with thrombospondin type 1 motif, 3	1	1	1	18324	20811	20031	24221	12789	18777	24563	31822	26168	40608	20168	13666	0.755835	0.763949	0.942889	0.901748	0.874188	0.818646	NO	NO	NO
B2RXZ1	Uniprot	ENSMUSG00000073460	240023	Pnldc1	poly(A)-specific ribonuclease (PARN)-like domain containing 1	3	3	6.2	752890	896620	930050	345850	384010	412110	1127700	1160600	1208500	433590	420930	407850	0.00114328	7.1e-06	0.4427	0.361007	0.0205722	0.00126896	NO	NO	NO
B2RY04	Uniprot	ENSMUSG00000044447	68813	Dock5	dedicator of cytokinesis 5	2	1	0.9	63123	70194	70313	76667	62592	62532	79786	91101	75362	67712	76730	73611	0.91298	0.155618	0.990969	0.885498	0.956333	0.234174	NO	NO	NO
B2RY56	Uniprot	ENSMUSG00000010608	67039	Rbm25	RNA binding motif protein 25	20	20	25.4	5255200	6046000	6080400	4723300	5241700	5561800	6298100	6577700	6714900	5297800	5528600	5260200	0.164422	0.00141538	0.893289	0.821135	0.365382	0.00844688	NO	NO	NO
B7FAT9	Uniprot	ENSMUSG00000051043	70355	Gprc5c	G protein-coupled receptor, family C, group 5, member C	1	1	11.9	68928	98591	110900	70932	82337	89423	101340	86559	102280	84725	88599	94405	0.429754	0.267644	0.871679	0.922634	0.635872	0.358545	NO	NO	NO
B7FAU9	Uniprot	ENSMUSG00000031328	192176	Flna	filamin, alpha	85	73	39.6	16804000	18976000	19432000	19377000	21410000	22254000	21929000	23352000	22933000	26300000	26416000	26235000	0.0909763	0.0010936	1.1418	1.1574	0.25255	0.00716557	NO	NO	YES
D6REF6	Uniprot	ENSMUSG00000033055	223690	Ankrd54	ankyrin repeat domain 54	1	1	8.8	24806	24489	21989	27925	8477	13964	35701	19732	9848.9	17476	18712	14224	0.299693	0.55232	0.706554	0.77222	0.523299	0.635675	NO	NO	NO
B7ZCL8	Uniprot	ENSMUSG00000031402	17524	Mpp1	membrane protein, palmitoylated	1	1	6.3	7198.1	5901.9	6269.6	9110.8	17245	18157	3044.7	7064.6	5520	15306	14998	19764	0.0446166	0.00404212	2.29808	3.20347	0.164338	0.0165236	YES	YES	YES
B7ZCU2	Uniprot	ENSMUSG00000058835	11308	Abi1	abl interactor 1	11	9	30.8	1985300	2311300	2497000	1476500	1599800	1699700	2515300	2668800	2707600	1783600	1822900	1771300	0.0145087	0.000159972	0.703015	0.68145	0.081938	0.00269913	NO	NO	NO
D6RJJ8	Uniprot	ENSMUSG00000026798	227683	Coq4	coenzyme Q4	1	1	9.3	441560	500630	554900	521260	526080	639440	545550	646910	398220	670670	612520	508220	0.279722	0.482074	1.12671	1.12619	0.503569	0.569237	NO	NO	NO
B7ZMP1	Uniprot	ENSMUSG00000022401	321003	Xpnpep3	X-prolyl aminopeptidase 3, mitochondrial	5	5	11.9	534860	565270	637820	553220	598630	622150	571110	610780	596110	617580	635680	619330	0.759343	0.0714031	1.02074	1.0532	0.876733	0.128211	NO	NO	NO
B7ZNB2	Uniprot	ENSMUSG00000062170	207854	Fmr1nb	Fmr1 neighbor	3	3	25.2	461810	639760	618070	461090	501610	526060	663420	711870	674860	506890	504750	508470	0.263231	0.00027187	0.865739	0.741463	0.484488	0.00343063	NO	NO	NO
B7ZNG4	Uniprot	ENSMUSG00000032783	78733	Troap	trophinin associated protein	4	4	6.1	634310	372530	427310	287310	331440	293420	319690	326790	289390	340950	269370	465100	0.0979047	0.469739	0.636035	1.14911	0.263191	0.558883	NO	NO	NO
B7ZNK6	Uniprot	ENSMUSG00000031521	11593	Aga	aspartylglucosaminidase	1	1	4.5	32710	41219	35373	25945	26251	25860	32679	39874	33806	34222	26374	26463	0.0143764	0.133885	0.714131	0.818539	0.0813933	0.207987	NO	NO	NO
B7ZNL2	Uniprot	ENSMUSG00000059119	17955	Nap1l4	nucleosome assembly protein 1-like 4	19	17	42.2	16015000	18373000	18930000	10541000	10735000	11539000	19484000	20754000	21364000	11658000	11773000	11854000	0.00193334	9.47e-05	0.615458	0.57279	0.0267228	0.00214241	NO	NO	NO
F8VQE6	Uniprot	ENSMUSG00000056952	381801	Tatdn2	TatD DNase domain containing 2	1	1	1.9	22788	25218	32250	27594	33895	32868	26560	34589	23238	41665	50599	40046	0.244008	0.0273646	1.1757	1.5679	0.465193	0.0621836	NO	YES	YES
B7ZNN5	Uniprot	ENSMUSG00000052504	13837	Epha3	Eph receptor A3	1	1	1.5	220160	255670	244590	240830	201790	204370	200100	270990	279730	319000	246480	235510	0.209833	0.669424	0.898073	1.06682	0.424512	0.73835	NO	NO	NO
Q8BH47	Uniprot	ENSMUSG00000034473	317717	Sec22a	SEC22 homolog A, vesicle trafficking protein	8	8	34.2	1983000	2353000	2295500	1830600	2035100	2117600	2179500	2309000	2369400	2227700	2270500	2194400	0.205711	0.411762	0.902254	0.975896	0.419164	0.502655	NO	NO	NO
Q65Z40	Uniprot	ENSMUSG00000041408	218914	Wapl	WAPL cohesin release factor	2	2	1.6	165750	170170	191630	149530	124780	175840	170950	179030	185590	152980	163830	138020	0.198747	0.0351658	0.853284	0.849245	0.41061	0.0752055	NO	NO	NO
B7ZP52	Uniprot	ENSMUSG00000069867	382035	Pabpn1l	poly(A)binding protein nuclear 1-like	5	5	11.8	898650	974950	1061400	724810	808400	756800	821200	889170	830210	656580	617090	648120	0.0153386	0.0010834	0.780242	0.756438	0.0847467	0.00711435	NO	NO	NO
Q3UTJ2-2	Uniprot	ENSMUSG00000031626	234214	Sorbs2	sorbin and SH3 domain containing 2	15	14	13.9	2855200	3180700	3174600	1983700	1884000	2163700	2858000	3182700	2982600	2263300	2118400	2150700	0.00142721	0.00134763	0.65484	0.723948	0.0229743	0.00823226	NO	NO	NO
B8JJ57	Uniprot	ENSMUSG00000024457	22670	Trim26	tripartite motif-containing 26	4	4	18.6	500760	533020	590570	547660	549750	640220	472030	528090	450260	627430	601940	582680	0.401391	0.0105043	1.06974	1.24936	0.61394	0.0312038	NO	NO	NO
B8JJ66	Uniprot	ENSMUSG00000050705	69662	2310061I04Rik	RIKEN cDNA 2310061I04 gene	4	4	14.7	1537000	1703900	1823600	1730000	1680600	1855900	1785200	1698000	1729500	1782100	1868700	1798200	0.53033	0.0992939	1.03989	1.04533	0.721317	0.16524	NO	NO	NO
B8JJC1	Uniprot	ENSMUSG00000021177	104884	Tdp1	tyrosyl-DNA phosphodiesterase 1	7	7	12.8	971900	1209300	1219000	953170	1022700	1003000	1129300	1177800	1141800	1090800	1140000	1111100	0.167495	0.154922	0.876087	0.968976	0.369344	0.233539	NO	NO	NO
B8JK39	Uniprot	ENSMUSG00000039115	104099	Itga9	integrin alpha 9	4	4	3.6	469730	570940	600760	592530	737830	811340	532820	622290	622740	752780	739730	918840	0.0918588	0.0313296	1.30478	1.35633	0.253489	0.0691109	NO	NO	NO
B8JKV0	Uniprot	ENSMUSG00000068250	232566	Amn1	antagonist of mitotic exit network 1	10	10	41.9	1498300	1672700	1763200	1143300	1175100	1277500	1509500	1599800	1538600	1339200	1281800	1305000	0.00703351	0.00155872	0.728771	0.844683	0.0530945	0.00898713	NO	NO	NO
B9EIX2	Uniprot	ENSMUSG00000072825	217882	Cep170b	centrosomal protein 170B	4	4	2.5	234220	252370	265970	225800	233490	272350	251770	320820	269950	315780	290390	279220	0.70418	0.573384	0.972202	1.05086	0.84332	0.654856	NO	NO	NO
B9EJ80	Uniprot	ENSMUSG00000074746	107368	Pdzd8	PDZ domain containing 8	1	1	1	49617	46191	48123	37123	44488	49322	53157	51621	50341	57497	54490	58191	0.304638	0.0229174	0.909693	1.09708	0.527603	0.054381	NO	NO	NO
B9EJ86	Uniprot	ENSMUSG00000020189	237542	Osbpl8	oxysterol binding protein-like 8	34	33	38.9	10319000	11571000	11575000	9201800	9626200	10338000	12421000	14061000	13176000	12091000	13000000	12116000	0.0548772	0.21856	0.871537	0.938197	0.186072	0.30622	NO	NO	NO
B9EJR8	Uniprot	ENSMUSG00000025857	433956	Dnaaf5	dynein, axonemal assembly factor 5	16	16	19.3	3571600	4198000	4584400	3284200	3408600	3719200	4556400	5012700	4537000	3661400	3745400	3797500	0.114915	0.00381234	0.842804	0.794288	0.293749	0.0158453	NO	NO	NO
B9EKI3	Uniprot	ENSMUSG00000030059	232286	Tmf1	TATA element modulatory factor 1	2	2	2.3	178480	208590	203360	162590	162610	175910	205420	216540	246580	215580	232560	209280	0.0444566	0.80593	0.84872	0.983367	0.164156	0.853506	NO	NO	NO
B9EKJ3	Uniprot	ENSMUSG00000034602	67074	Mon2	MON2 homolog, regulator of endosome to Golgi trafficking	31	1	21.1	2786800	3121000	3228800	3163200	3309800	3363000	3416900	3743400	3565200	4063000	4110500	4096800	0.185195	0.00570847	1.07655	1.14403	0.392815	0.0204784	NO	NO	NO
C0HK80	Uniprot	ENSMUSG00000048040	76976	Arxes2	adipocyte-related X-chromosome expressed sequence 2	3	3	17.8	733970	835920	765170	920160	1078100	1052000	713000	803550	856480	976830	1016800	978020	0.0142524	0.0104549	1.30629	1.25226	0.0811164	0.0311305	NO	NO	NO
C0HKD9	Uniprot	ENSMUSG00000048222	100034361	Mfap1b	microfibrillar-associated protein 1B	5	5	15	575230	688650	658360	537440	584880	590090	632320	704010	702050	684340	658020	573920	0.138064	0.374956	0.890841	0.940099	0.326832	0.466814	NO	NO	NO
C0J8I2	Uniprot	ENSMUSG00000110170	20446	St6galnac2	ST6 (alpha-N-acetyl-neuraminyl-2,3-beta-galactosyl-1,3)-N-acetylgalactosaminide alpha-2,6-sialyltransferase 2	3	3	17.3	206210	225900	237180	103670	107670	111860	90567	92073	98832	115980	117490	111510	0.000248278	0.00243887	0.4829	1.22563	0.0103804	0.0119752	NO	NO	NO
C0LLJ0-2	Uniprot	ENSMUSG00000038770	381686	Kpna7	karyopherin alpha 7 (importin alpha 8)	16	16	30.6	12279000	13346000	13942000	11664000	12627000	13086000	12914000	14165000	14285000	13258000	13308000	13612000	0.319015	0.431251	0.944651	0.971328	0.53887	0.521529	NO	NO	NO
C3VD30	Uniprot	ENSMUSG00000056586	545824	Zar1l	zygote arrest 1-like	11	11	54	3857700	4467500	4458900	3274500	3475100	3902400	5906500	5748500	5982200	4563200	4049200	4241100	0.0603859	0.000641484	0.833223	0.728772	0.197149	0.00527718	NO	NO	NO
D3YTM0	Uniprot	ENSMUSG00000015714	76893	Cers2	ceramide synthase 2	2	2	8.2	367980	383690	411580	414020	389060	387000	405910	408650	389150	499580	457300	420890	0.59315	0.0693344	1.02306	1.1446	0.772406	0.12529	NO	NO	NO
D3YTQ3	Uniprot	ENSMUSG00000029328	50926	Hnrnpdl	heterogeneous nuclear ribonucleoprotein D-like	9	8	20.5	2320200	2737100	2714500	2043100	2124200	2315500	3109800	3165600	3090500	2874700	2657000	2746300	0.0526567	0.00566775	0.834144	0.883845	0.182022	0.020397	NO	NO	NO
D3YTQ6	Uniprot	ENSMUSG00000029263	433931	Pigg	phosphatidylinositol glycan anchor biosynthesis, class G	2	2	2.6	109050	113420	125440	89198	90950	103140	120820	136470	118610	117120	115040	114210	0.0306177	0.158557	0.814257	0.921442	0.129425	0.237516	NO	NO	NO
D3YTQ9	Uniprot	ENSMUSG00000063457	20054	Rps15	ribosomal protein S15	5	5	38.1	1776100	2429000	2204100	1815200	2429300	2017800	3279700	2570900	2297700	2326300	2948700	2385200	0.861497	0.66927	0.97708	0.940098	0.931252	0.738317	NO	NO	NO
D3YTR2	Uniprot	ENSMUSG00000035504	70335	Reep6	receptor accessory protein 6	2	2	3	368000	439140	417840	186400	185850	213170	169680	170700	183190	211740	193890	193610	0.000744319	0.0271183	0.477902	1.14453	0.0168304	0.0617585	NO	NO	NO
F6WZH1	Uniprot	ENSMUSG00000035478	17192	Mbd3	methyl-CpG binding domain protein 3	2	2	14.1	470750	511290	528340	320790	324940	343250	643080	689530	738710	534460	567100	514220	0.000703597	0.00863058	0.654789	0.780073	0.0166295	0.0271546	NO	NO	NO
D3YWT0	Uniprot	ENSMUSG00000025724	56529	Sec11a	SEC11 homolog A, signal peptidase complex subunit	8	8	31.2	2010500	2073500	2276600	1896300	2091200	2133100	2238400	2408100	2382500	2286100	2326700	2312100	0.501781	0.556428	0.962268	0.98519	0.695918	0.638724	NO	NO	NO
D3YZU0	Uniprot	ENSMUSG00000012777	100503991	Acp4	acid phosphatase 4	2	2	3.3	404010	415160	405690	304840	337130	374280	306920	310720	328930	407230	427550	416840	0.0268945	0.000346238	0.829687	1.32227	0.119451	0.00386179	NO	NO	NO
D3YTU2	Uniprot	ENSMUSG00000033009	270086	Ogfod1	2-oxoglutarate and iron-dependent oxygenase domain containing 1	1	1	6.2	47503	51491	59322	38150	44040	52176	41671	48229	41027	52109	57275	55316	0.209681	0.0149254	0.84872	1.25795	0.42435	0.0401336	NO	NO	NO
Q9R1K5	Uniprot	ENSMUSG00000020235	56371	Fzr1	fizzy and cell division cycle 20 related 1	6	6	13	1960100	2407700	2506600	2055300	2271600	2294100	2379800	2507700	2584200	2377300	2487400	2380400	0.670946	0.33976	0.963139	0.969672	0.82327	0.432698	NO	NO	NO
D3YU12	Uniprot	ENSMUSG00000063445	67824	Nmral1	NmrA-like family domain containing 1	14	14	50.5	4995100	6118100	6055700	5254900	5567300	5920200	6417400	6548000	6798400	6231400	5906600	6015600	0.747398	0.0217386	0.975159	0.918528	0.869202	0.0525894	NO	NO	NO
Q8VCM8	Uniprot	ENSMUSG00000020238	103425	Ncln	nicalin	14	14	22.6	2571500	2878700	2924000	2541200	2757400	2879500	2983500	3128800	3112000	3204200	3153500	3028700	0.682487	0.480089	0.976583	1.01757	0.830587	0.567568	NO	NO	NO
D6RCW3	Uniprot	ENSMUSG00000060002	212862	Chpt1	choline phosphotransferase 1	1	1	5	32424	29659	41866	27562	31378	28975	26668	38791	25008	41432	44897	24901	0.238355	0.410917	0.845751	1.22951	0.457654	0.502139	NO	NO	NO
D3YU58	Uniprot	ENSMUSG00000029466	56317	Anapc7	anaphase promoting complex subunit 7	4	4	8.5	230560	281390	233940	195710	207390	211550	225500	249060	234270	218360	202760	191950	0.062556	0.0362214	0.824049	0.864904	0.200422	0.0768834	NO	NO	NO
D3YWF5	Uniprot	ENSMUSG00000059820	270156	Nkapd1	NKAP domain containing 1	1	1	12	71145	73133	80619	53053	49960	68065	48476	62054	55782	53497	68000	47686	0.0463271	0.900716	0.760695	1.01726	0.168349	0.928303	NO	NO	NO
D3YWV9	Uniprot	ENSMUSG00000022487	74174	Gtsf1	gametocyte specific factor 1	7	6	49.6	885200	1104200	1070900	829100	893180	925040	1716500	1846500	1803200	1602000	1458900	1529300	0.135332	0.0100597	0.865052	0.855391	0.322157	0.0302422	NO	NO	NO
D3YUM1	Uniprot	ENSMUSG00000037916	17995	Ndufv1	NADH:ubiquinone oxidoreductase core subunit V1	20	20	53.4	9061000	11260000	9964100	8737600	9303000	9940700	11380000	12212000	12165000	10711000	10613000	10596000	0.350196	0.00931831	0.92393	0.892692	0.56895	0.0287266	NO	NO	NO
F8WI64	Uniprot	ENSMUSG00000033653	209018	Vps8	VPS8 CORVET complex subunit	2	2	1.8	46706	61139	58456	66080	62276	68372	58351	76089	74730	92728	107760	102980	0.100895	0.0121311	1.18296	1.45082	0.268294	0.0345561	NO	NO	NO
D3YUP1	Uniprot	ENSMUSG00000032185	59035	Carm1	coactivator-associated arginine methyltransferase 1	14	14	22.1	4105600	4640600	4603000	3964300	4559700	4601100	4877200	5057100	5094400	4866300	4845400	4731600	0.794571	0.0690449	0.983212	0.961048	0.898928	0.124805	NO	NO	NO
D3YUR6	Uniprot	ENSMUSG00000026188	271711	Tmem169	transmembrane protein 169	1	1	13.3	34193	30163	23559	30936	27137	33505	39637	29755	34307	28829	35075	37455	0.75217	0.849077	1.04167	0.977435	0.871962	0.888869	NO	NO	NO
Q8VDN4	Uniprot	ENSMUSG00000037979	215707	Ccdc92	coiled-coil domain containing 92	4	4	13.7	315430	361940	404840	356400	373920	393820	417740	432060	378590	487090	462780	424300	0.643741	0.115932	1.03874	1.11868	0.806505	0.186066	NO	NO	NO
D3Z730	Uniprot	ENSMUSG00000026254	26987	Eif4e2	eukaryotic translation initiation factor 4E member 2	5	5	24.1	763130	867810	894360	789500	782250	775310	960470	972340	993640	899800	961470	910020	0.214117	0.0730865	0.929418	0.94698	0.430896	0.130526	NO	NO	NO
D3YVE8	Uniprot	ENSMUSG00000070287	245020	Slc35g2	solute carrier family 35, member G2	1	1	2.2	360820	375900	386080	269490	313800	330070	388660	432140	414530	399460	356310	395320	0.0232867	0.206912	0.813466	0.931808	0.109899	0.293491	NO	NO	NO
D3Z3E8	Uniprot	ENSMUSG00000002227	17454	Mov10	Mov10 RISC complex RNA helicase	6	6	6.1	912610	1092300	1125600	675300	661770	690550	1146400	1179400	1260400	740640	759720	768890	0.00527862	0.000229265	0.647696	0.632773	0.0447856	0.00317961	NO	NO	NO
D3YVM2	Uniprot	ENSMUSG00000028618	56374	Tmem59	transmembrane protein 59	2	2	9.8	207650	207460	223870	216220	246860	267400	241960	231150	247420	274500	295600	321880	0.12635	0.0169964	1.1432	1.23795	0.310791	0.0441093	NO	NO	NO
O55102	Uniprot	ENSMUSG00000090247	14533	Bloc1s1	biogenesis of lysosomal organelles complex-1, subunit 1	4	4	28.8	773930	890120	879950	702430	772040	833630	885020	936840	970370	920560	893280	907770	0.212551	0.417233	0.907272	0.974708	0.428992	0.507565	NO	NO	NO
D3YVQ1	Uniprot	ENSMUSG00000064065	320495	Ipcef1	interaction protein for cytohesin exchange factors 1	7	1	30.2	260520	299930	312300	309760	363150	335220	282880	289010	315300	346040	353480	347940	0.108867	0.00633095	1.15512	1.18065	0.283274	0.0219672	NO	NO	NO
D3YVU0	Uniprot	ENSMUSG00000054814	69727	Usp46	ubiquitin specific peptidase 46	4	4	12.7	544210	602180	615720	537930	563090	583030	537990	607420	557230	677810	628750	614550	0.365559	0.0612067	0.955701	1.12831	0.582625	0.113792	NO	NO	NO
D3YVU1	Uniprot	ENSMUSG00000025616	74112	Usp16	ubiquitin specific peptidase 16	11	11	18.2	1369900	1679900	1741100	1525900	1611000	1770700	2182500	2403900	2310400	2296500	2446500	2389000	0.78825	0.369675	1.02436	1.0341	0.895552	0.4619	NO	NO	NO
D3YVY9	Uniprot	ENSMUSG00000022422	72107	Dscc1	DNA replication and sister chromatid cohesion 1	5	5	14.7	332730	345910	385600	364680	332490	369340	397410	376630	424250	355380	395940	371040	0.971149	0.23565	1.00213	0.936635	0.986217	0.325313	NO	NO	NO
D3YVZ9	Uniprot	ENSMUSG00000054312	66292	Mrps21	mitochondrial ribosomal protein S21	1	1	29.5	36488	43916	37493	40611	32562	54081	49705	47611	38090	41659	44793	46353	0.66553	0.83207	1.07937	0.980791	0.820132	0.87468	NO	NO	NO
D3YW19	Uniprot	ENSMUSG00000030982	71517	Vps35l	VPS35 endosomal protein sorting factor like	4	4	4.1	496460	573300	572690	514440	554130	588000	566420	617220	567790	577540	564700	578860	0.894141	0.590518	1.0086	0.982683	0.947768	0.670823	NO	NO	NO
D6RFN5	Uniprot	ENSMUSG00000037966	18081	Ninj1	ninjurin 1	3	3	30	354010	417060	390150	126610	112210	121350	425850	460500	453420	131850	120630	116500	0.000141032	9.56e-06	0.310165	0.275405	0.00830209	0.0013557	NO	NO	NO
D3YW42	Uniprot	ENSMUSG00000041375	243846	Ccdc9	coiled-coil domain containing 9	13	13	20.5	2721500	3117700	2990600	2960300	3300100	3328000	3039300	3260700	3409900	3473100	3528500	3412200	0.202715	0.105957	1.08591	1.07249	0.416047	0.173279	NO	NO	NO
D3YW86	Uniprot	ENSMUSG00000022010	21807	Tsc22d1	TSC22 domain family, member 1	10	2	55.1	5446400	6131400	6032200	4672100	5365400	5550100	5544200	5867600	6333000	5523000	5431400	5382900	0.120175	0.113868	0.885156	0.920681	0.302264	0.183477	NO	NO	NO
D3YWB8	Uniprot	ENSMUSG00000024830	58988	Rps6kb2	ribosomal protein S6 kinase, polypeptide 2	4	3	7.7	581810	659380	652070	625840	683580	681240	683470	703410	709490	765820	782940	752670	0.355518	0.00437522	1.05145	1.09782	0.573608	0.0173668	NO	NO	NO
D3YWC2	Uniprot	ENSMUSG00000029404	65105	Arl6ip4	ADP-ribosylation factor-like 6 interacting protein 4	1	1	8	87555	90226	97538	49892	44080	57932	51564	55179	54404	53186	46612	53544	0.00119253	0.357997	0.551738	0.951566	0.0210139	0.450408	NO	NO	NO
D6RGM8	Uniprot	ENSMUSG00000002320	74140	Tm9sf1	transmembrane 9 superfamily member 1	1	1	2.6	210690	255280	209070	261050	283800	251410	236050	263980	267110	271800	279160	287450	0.0872822	0.0939234	1.17957	1.0929	0.246727	0.158204	NO	NO	NO
D3YWJ5	Uniprot	ENSMUSG00000062210	106869	Tnfaip8	tumor necrosis factor, alpha-induced protein 8	6	6	28.2	806750	887760	910220	766590	800830	836090	808810	856740	796010	912980	921110	878930	0.146395	0.02053	0.922748	1.10215	0.3398	0.0505903	NO	NO	NO
D3YWK1	Uniprot	ENSMUSG00000029578	74781	Wipi2	WD repeat domain, phosphoinositide interacting 2	10	10	36.9	3851800	4366100	4346700	3950300	3885100	4381200	4546300	4565600	4528600	4516700	4708500	4787200	0.639445	0.200817	0.972303	1.02726	0.804337	0.286826	NO	NO	NO
E9QMU3	Uniprot	ENSMUSG00000019996	17761	Map7	microtubule-associated protein 7	9	8	11.4	1723600	2045400	2052700	1822600	1906100	1981000	2106800	2478100	2351400	2437700	2428100	2318100	0.767068	0.514456	0.980762	1.0357	0.881299	0.600544	NO	NO	NO
D3Z3N4	Uniprot	ENSMUSG00000020069	432467	Hnrnph3	heterogeneous nuclear ribonucleoprotein H3	10	9	34.7	1777000	1929200	1982200	1503400	1631000	1648700	2152400	2330600	2335100	1987200	1956700	1915700	0.0170125	0.00737908	0.840852	0.859418	0.0910389	0.0245119	NO	NO	NO
D3YWX2	Uniprot	ENSMUSG00000021244	56531	Ylpm1	YLP motif containing 1	5	5	2.8	337020	411130	482140	410190	423480	468850	449090	448370	465580	522350	521420	498570	0.624728	0.003383	1.05871	1.13154	0.795623	0.0146539	NO	NO	NO
D3YWZ0	Uniprot	ENSMUSG00000022124	50789	Fbxl3	F-box and leucine-rich repeat protein 3	2	2	9	148020	180140	209540	150380	173100	191750	172470	190240	180040	187760	197670	163200	0.744182	0.872576	0.958211	1.01083	0.867344	0.907309	NO	NO	NO
Q9D848	Uniprot	ENSMUSG00000058618	382000	Defa39	defensin, alpha, 39	1	1	10.3	83656	102410	93887	76862	70362	67224	129240	133910	107900	113830	103780	104740	0.0234125	0.132873	0.766014	0.868751	0.110137	0.206774	NO	NO	NO
D3Z7P2	Uniprot	ENSMUSG00000034659	68539	Tmem109	transmembrane protein 109	3	3	30.1	521370	559710	572370	600220	674240	665590	500010	531150	506670	654890	642600	685020	0.026819	0.000712504	1.17333	1.28916	0.119294	0.00564218	NO	NO	NO
D3YX76	Uniprot	ENSMUSG00000040562	14863	Gstm2	glutathione S-transferase, mu 2	10	5	59.8	923270	1014400	1143300	702710	727720	753530	952540	991270	969860	792670	879440	768330	0.0102963	0.0113385	0.708855	0.837583	0.0660344	0.0329954	NO	NO	NO
D3YXA8	Uniprot	ENSMUSG00000025790	108116	Slco3a1	solute carrier organic anion transporter family, member 3a1	3	3	5.6	352080	364850	398080	227850	208890	255300	384740	431000	407040	262440	248410	245920	0.00183881	0.000409017	0.620658	0.618893	0.0259525	0.00422935	NO	NO	NO
D3YXH9	Uniprot	ENSMUSG00000026632	68972	Tatdn3	TatD DNase domain containing 3	2	2	7.2	42293	37831	49735	53877	65267	69969	54176	54258	58926	76496	81230	59902	0.0287166	0.065489	1.45629	1.30036	0.124935	0.119796	NO	NO	NO
D3YXJ5	Uniprot	ENSMUSG00000072568	399603	Lratd2	LRAT domain containing 1	2	2	7.7	225840	242280	276280	264400	246310	358100	287870	281830	303590	302570	312200	305470	0.33301	0.0917376	1.16713	1.05376	0.552174	0.155349	NO	NO	NO
D3YXK2	Uniprot	ENSMUSG00000071054	224903	Safb	scaffold attachment factor B	33	25	31.1	8187000	9209200	10719000	6991400	7744500	8298400	10048000	10603000	10536000	10108000	10037000	9732600	0.110021	0.105502	0.819283	0.958015	0.285403	0.172677	NO	NO	NO
D3YXU7	Uniprot	ENSMUSG00000022272	17909	Myo10	myosin X	38	1	47.2	117990	107790	129690	83198	86374	88351	154860	153060	167870	107200	116180	93567	0.00748792	0.00278007	0.725583	0.666149	0.0550593	0.0129766	NO	NO	NO
D3YXZ3	Uniprot	ENSMUSG00000024862	16594	Klc2	kinesin light chain 2	10	8	19.4	1183000	1300000	1389200	1187700	1214400	1287900	1388900	1445900	1473500	1406900	1398500	1411800	0.414679	0.294766	0.952947	0.978855	0.623995	0.387129	NO	NO	NO
D3YXZ9	Uniprot	ENSMUSG00000042626	20416	Shc1	src homology 2 domain-containing transforming protein C1	1	1	11.9	59967	56590	80289	70372	64917	76461	67893	69917	80138	96362	81166	77840	0.573615	0.142535	1.07571	1.17169	0.75893	0.218799	NO	NO	NO
F6T9K1	Uniprot	ENSMUSG00000024914	66556	Drap1	Dr1 associated protein 1 (negative cofactor 2 alpha)	6	6	37.4	1799000	2196000	2141300	1850000	2034700	2160100	2290600	2338600	2396900	2479300	2550800	2406400	0.852131	0.0574955	0.985089	1.05841	0.927163	0.108368	NO	NO	NO
D3YY91	Uniprot	ENSMUSG00000034883	69706	Lrr1	leucine rich repeat protein 1	17	17	42.2	4622200	5378700	5502600	4494300	5024100	5833200	4517500	4397200	4683400	4498600	5066300	5232200	0.920528	0.167142	0.990202	1.08817	0.96091	0.247144	NO	NO	NO
D3YYA0	Uniprot	ENSMUSG00000031575	23808	Ash2l	ASH2 like histone lysine methyltransferase complex subunit	3	3	7.6	327330	367450	383660	344860	372380	386370	401560	439680	452390	442780	462090	489250	0.706145	0.175425	1.02334	1.07768	0.844642	0.256589	NO	NO	NO
G5E8N3	Uniprot	ENSMUSG00000015697	84505	Setdb1	SET domain, bifurcated 1	6	6	5	696310	813650	888320	1002800	1040800	1122400	719740	812200	842360	1153600	1138100	1117600	0.0179603	0.000843872	1.32011	1.43592	0.0941651	0.00618978	NO	NO	NO
F7ABZ6	Uniprot	ENSMUSG00000038011	56087	Dnah10	dynein, axonemal, heavy chain 10	1	1	0.5	40312	44248	53951	60602	52929	57584	49195	60699	50384	80689	72783	81300	0.0786035	0.00555727	1.23539	1.46478	0.232339	0.020196	NO	NO	NO
D3YYT0	Uniprot	ENSMUSG00000024304	12558	Cdh2	cadherin 2	2	2	4	55069	61666	69046	64655	40921	50700	69294	73718	75182	57768	69879	67206	0.285405	0.129032	0.841184	0.893026	0.508722	0.202188	NO	NO	NO
D3YYT1	Uniprot	ENSMUSG00000022536	74022	Glyr1	glyoxylate reductase 1 homolog (Arabidopsis)	8	8	22.3	1459300	1700300	1722300	1578600	1652500	1733000	1562500	1784700	1680500	1779100	1841700	1865200	0.788023	0.0916647	1.01684	1.09116	0.895552	0.155321	NO	NO	NO
D3YYU8	Uniprot	ENSMUSG00000026211	98733	Obsl1	obscurin-like 1	9	9	5.7	995940	1093100	1104900	1024800	1067900	1136900	1080100	1127100	1092400	1203000	1248500	1229700	0.814778	0.00274213	1.01116	1.11565	0.909437	0.0128701	NO	NO	YES
D3YZ06	Uniprot	ENSMUSG00000004951	15507	Hspb1	heat shock protein 1	1	1	6.1	75995	77709	129400	49730	34060	50485	92817	93329	80341	59832	62218	52737	0.0536719	0.00393388	0.474296	0.655893	0.18393	0.0162219	NO	NO	NO
D3YZ09	Uniprot	ENSMUSG00000028010	68147	Gar1	GAR1 ribonucleoprotein	5	5	30.8	402950	432610	453380	423140	450550	452990	466400	523410	470590	473850	500100	494770	0.511625	0.896506	1.02928	1.0057	0.704727	0.925405	NO	NO	NO
D3YZ20	Uniprot	ENSMUSG00000039771	20022	Polr2j	polymerase (RNA) II (DNA directed) polypeptide J	5	5	55.9	4861000	5598100	5419400	4738100	5569700	5642800	5445700	5889600	6313200	5531000	5917100	5885700	0.950706	0.726366	1.00454	0.982168	0.977942	0.785731	NO	NO	NO
D3YZ62	Uniprot	ENSMUSG00000034593	17918	Myo5a	myosin VA	66	1	34.8	14285000	16204000	16653000	14380000	15127000	15952000	16529000	17924000	17502000	17212000	17566000	17318000	0.548181	0.917492	0.964299	1.00271	0.736348	0.940906	NO	NO	NO
D3YZC8	Uniprot	ENSMUSG00000003778	78656	Brd8	bromodomain containing 8	7	7	10.6	599800	628240	752320	534670	620460	613730	715750	729930	723170	660110	614190	640520	0.264157	0.0036909	0.893201	0.882873	0.485743	0.015514	NO	NO	NO
E9Q4Q2	Uniprot	ENSMUSG00000024949	22668	Sf1	splicing factor 1	11	10	20.8	1566900	1791800	1883800	1803300	1899400	1910900	2023700	2103300	2111500	2312700	2236300	2320900	0.284222	0.00562881	1.07079	1.10121	0.508203	0.0203217	NO	NO	YES
D3Z442	Uniprot	ENSMUSG00000035642	66273	Aamdc	adipogenesis associated Mth938 domain containing	4	4	31.7	1563600	1264500	1258000	1659300	1053900	1160000	1362100	1268700	1187000	1429300	1179200	1129000	0.754773	0.812663	0.947897	0.978967	0.873746	0.85902	NO	NO	NO
D3YZI9	Uniprot	ENSMUSG00000050751	209966	Pgbd5	piggyBac transposable element derived 5	1	1	1.9	86007	69696	98864	76402	93291	102100	101640	88431	96666	98536	105600	97785	0.638585	0.331677	1.06767	1.05295	0.80372	0.424466	NO	NO	NO
D3YZN4	Uniprot	ENSMUSG00000000738	234847	Spg7	SPG7, paraplegin matrix AAA peptidase subunit	28	28	49	5896100	6530900	6799200	5167300	5426900	5938600	6544200	7039000	6599300	5791700	5834800	5863300	0.0626691	0.00473263	0.85991	0.866582	0.200651	0.0183036	NO	NO	NO
D3YZP9	Uniprot	ENSMUSG00000048701	76551	Ccdc6	coiled-coil domain containing 6	29	29	53.5	17693000	19101000	18937000	17087000	19200000	19727000	18279000	20240000	19919000	21417000	21383000	21102000	0.92335	0.0415766	1.00508	1.0935	0.962456	0.0851841	NO	NO	NO
D3Z282	Uniprot	ENSMUSG00000023051	21357	Tarbp2	TARBP2, RISC loading complex RNA binding subunit	8	8	33.8	2971000	3293200	3340100	2770800	2931200	3077600	3494100	3664300	3421600	3522400	3350800	3530600	0.132781	0.561121	0.914132	0.983346	0.319404	0.642823	NO	NO	NO
D3YZY2	Uniprot	ENSMUSG00000037965	106205	Zc3h7a	zinc finger CCCH type containing 7 A	2	2	9.2	513650	595380	682960	317120	331560	350550	623750	748370	749990	364060	433760	442540	0.00607642	0.00377934	0.557609	0.584494	0.0481906	0.0157521	NO	NO	NO
E9Q7G1	Uniprot	ENSMUSG00000033184	66676	Tmed7	transmembrane p24 trafficking protein 7	9	9	54.3	4609100	5091700	5137100	3215600	3659200	3826200	5596900	6215900	6516800	3693600	3764800	3866600	0.00515717	0.0010611	0.721194	0.617853	0.044069	0.0070221	NO	NO	NO
D3Z030	Uniprot	ENSMUSG00000021338	68732	Carmil1	capping protein regulator and myosin 1 linker 1	7	7	6.1	584310	620040	632500	535400	577180	614800	691560	655750	662400	670190	688110	672620	0.249381	0.597544	0.940403	1.01055	0.471379	0.676354	NO	NO	NO
D3Z041	Uniprot	ENSMUSG00000018796	14081	Acsl1	acyl-CoA synthetase long-chain family member 1	36	36	53.6	17540000	19317000	19374000	15368000	17063000	17897000	19098000	20141000	20154000	18084000	17495000	17542000	0.108964	0.00626407	0.895022	0.894398	0.283403	0.0218053	NO	NO	NO
D3Z061	Uniprot	ENSMUSG00000035898	231380	Uba6	ubiquitin-like modifier activating enzyme 6	61	1	65.4	168430	208980	208100	162640	179490	171540	206980	206950	194750	219410	184110	195780	0.167709	0.793118	0.877304	0.98459	0.369474	0.841734	NO	NO	NO
D3Z0A5	Uniprot	ENSMUSG00000006301	69660	Tmbim1	transmembrane BAX inhibitor motif containing 1	1	1	15.2	181560	227170	229250	197320	215120	196790	211020	218220	223270	199380	238650	205590	0.596512	0.826894	0.954936	0.986376	0.774204	0.871062	NO	NO	NO
O88545	Uniprot	ENSMUSG00000019494	26893	Cops6	COP9 signalosome subunit 6	14	14	59	11212000	12801000	13250000	8143000	8489100	8875400	13816000	14348000	14599000	9788700	9715400	8956000	0.00389002	0.000172636	0.684526	0.665531	0.0380202	0.0027561	NO	NO	NO
D3Z0M9	Uniprot	ENSMUSG00000003360	74351	Ddx23	DEAD box helicase 23	31	31	38.1	6281800	7178300	7429600	6555200	7097100	7293600	7827400	8434800	8314800	8301300	8175000	8220600	0.965948	0.843157	1.00269	1.00488	0.983226	0.884127	NO	NO	NO
D3Z0U6	Uniprot	ENSMUSG00000064065	320495	Ipcef1	interaction protein for cytohesin exchange factors 1	4	1	45.9	81493	100100	93623	75491	73431	90256	101000	95241	105310	81125	92006	95361	0.189283	0.10112	0.869056	0.89037	0.398928	0.167529	NO	NO	NO
D3Z0V7	Uniprot	ENSMUSG00000022010	21807	Tsc22d1	TSC22 domain family, member 1	9	1	5.6	74105	73187	74898	73169	70348	67729	77252	98972	86621	96632	83325	107140	0.0910848	0.435103	0.950745	1.09227	0.252561	0.525115	NO	NO	NO
E9PWB1	Uniprot	ENSMUSG00000048537	102693	Phldb1	pleckstrin homology like domain, family B, member 1	5	5	3.7	322320	311660	365410	255030	249510	247000	378820	368360	350310	373980	373810	375940	0.00761571	0.354232	0.751999	1.02391	0.0557923	0.446615	NO	NO	NO
D3Z108	Uniprot	ENSMUSG00000028958	64295	Tmub1	transmembrane and ubiquitin-like domain containing 1	3	3	16.3	326950	359240	385720	386520	374530	374520	346990	378800	316850	384830	330350	368770	0.29099	0.598416	1.05939	1.03962	0.514213	0.676826	NO	NO	NO
S4R217	Uniprot	ENSMUSG00000062995	15893	Ica1	islet cell autoantigen 1	5	5	15.2	440750	465350	524630	521250	547050	570190	477920	547790	471960	663010	642610	614850	0.0728308	0.00737304	1.14521	1.28231	0.221996	0.0245055	NO	NO	NO
Q9CQE3	Uniprot	ENSMUSG00000034211	66258	Mrps17	mitochondrial ribosomal protein S17	3	3	31.7	333170	397610	365380	306700	254490	346800	541640	470040	496860	410490	430580	475530	0.126346	0.0872773	0.828337	0.872764	0.310791	0.149762	NO	NO	NO
D3Z1C5	Uniprot	ENSMUSG00000025223	16825	Ldb1	LIM domain binding 1	1	1	2.7	15594	14530	20455	18779	18226	15897	21210	17493	21718	19868	20291	19835	0.721786	0.920513	1.04593	0.992933	0.855084	0.94332	NO	NO	NO
D3Z1F2	Uniprot	ENSMUSG00000014232	76779	Cluap1	clusterin associated protein 1	1	1	7.5	70801	91425	97241	102500	102510	109990	85866	90993	101990	94706	116960	99965	0.0922919	0.254923	1.21403	1.11756	0.254251	0.346411	NO	NO	NO
D3Z1F7	Uniprot	ENSMUSG00000025871	97820	4833439L19Rik	RIKEN cDNA 4833439L19 gene	4	4	13	475200	483250	539450	494030	535560	553710	520790	580680	480400	613790	585180	550640	0.348667	0.17919	1.05701	1.10604	0.567703	0.261007	NO	NO	NO
Q9JL62	Uniprot	ENSMUSG00000011884	56356	Gltp	glycolipid transfer protein	6	6	30.6	1169400	1336800	1419400	1188200	1133300	1232800	1259900	1364400	1192800	1232900	1228500	1302200	0.192116	0.763397	0.905416	0.985984	0.402335	0.818357	NO	NO	NO
F7BIK4	Uniprot	ENSMUSG00000041890	26431	Git2	GIT ArfGAP 2	4	2	8.7	78462	75196	83827	79107	83451	122040	91224	88675	90873	104180	89008	85619	0.320948	0.666238	1.19838	1.02967	0.540812	0.735516	NO	NO	NO
D3Z1T0	Uniprot	ENSMUSG00000042831	233065	Alkbh6	alkB homolog 6	2	2	16.7	119710	140990	161140	143050	167450	156600	140420	159600	140130	153520	170510	155900	0.338438	0.187449	1.10729	1.09038	0.558222	0.270917	NO	NO	NO
D3Z1Z0	Uniprot	ENSMUSG00000062580	21854	Timm17a	translocase of inner mitochondrial membrane 17a	3	1	44.3	341510	349010	354870	348640	343570	413840	368540	435900	412880	445510	447090	443200	0.428118	0.116825	1.05803	1.09733	0.63482	0.186895	NO	NO	NO
D3Z286	Uniprot	ENSMUSG00000079260	100504715	Tmppe	transmembrane protein with metallophosphoesterase domain	3	3	9.2	418400	515880	530490	475190	506650	516680	520430	540390	550950	571040	540970	537560	0.778187	0.415974	1.02304	1.02345	0.887569	0.506282	NO	NO	NO
D3Z2E3	Uniprot	ENSMUSG00000019854	19707	Reps1	RalBP1 associated Eps domain containing protein	13	12	18.3	1815200	1948200	2078300	2165700	2433100	2414000	2282500	2458300	2481800	2741200	2768900	2708700	0.0272913	0.007034	1.20047	1.13793	0.121046	0.0236811	NO	NO	NO
D3Z2K2	Uniprot	ENSMUSG00000058267	64659	Mrps14	mitochondrial ribosomal protein S14	2	2	18.9	223380	295500	329910	292440	259160	302130	310070	308260	312610	332970	329230	341470	0.963671	0.00320318	1.00582	1.07813	0.983226	0.0141215	NO	NO	NO
D3Z2W0	Uniprot	ENSMUSG00000020400	57783	Tnip1	TNFAIP3 interacting protein 1	2	2	3.1	307250	347620	368670	339620	351520	354930	338200	371750	365440	386600	383100	348450	0.707164	0.421866	1.02201	1.03976	0.845248	0.51226	NO	NO	NO
D3Z2Z1	Uniprot	ENSMUSG00000049550	56430	Clip1	CAP-GLY domain containing linker protein 1	47	32	36.6	12478000	13432000	14095000	8301400	8755400	9430300	13665000	14557000	13020000	11448000	10862000	10952000	0.00140884	0.00524004	0.662095	0.806508	0.022785	0.0194389	NO	NO	NO
D3Z383	Uniprot	ENSMUSG00000051855	17294	Mest	mesoderm specific transcript	3	2	10.2	235010	295480	294580	289040	267120	305740	282350	310460	308100	289160	314000	271900	0.620627	0.600559	1.04464	0.971307	0.794083	0.678734	NO	NO	NO
D3Z3A0	Uniprot	ENSMUSG00000047714	66849	Ppp1r2	protein phosphatase 1, regulatory inhibitor subunit 2	2	2	11.3	1741800	1771000	1874600	1293800	1208400	1480800	2044100	2092400	1907500	1671400	1625500	1499200	0.0065004	0.00532186	0.739318	0.793531	0.050278	0.0196388	NO	NO	NO
D3Z3A8	Uniprot	ENSMUSG00000039585	270163	Myo9a	myosin IXa	4	4	2.2	228620	241700	294940	340130	324520	348290	288430	332820	294010	401300	394270	379590	0.0183094	0.00485892	1.32365	1.28396	0.0949662	0.0185869	NO	NO	NO
Q811D0-3	Uniprot	ENSMUSG00000022770	13383	Dlg1	discs large MAGUK scaffold protein 1	5	5	4.3	455320	572880	587220	490980	476970	546640	646280	648100	659870	693900	763150	694710	0.513111	0.0477992	0.937583	1.10107	0.70612	0.0941198	NO	NO	NO
D3Z3C1	Uniprot	ENSMUSG00000032463	23873	Faim	Fas apoptotic inhibitory molecule	6	6	27.4	1451700	1644700	1589900	1428900	1545100	1672500	1725400	1921400	1941900	1719900	1745200	1652000	0.890911	0.102166	0.991507	0.915615	0.946702	0.1687	NO	NO	NO
D3Z3E2	Uniprot	ENSMUSG00000033917	56209	Gde1	glycerophosphodiester phosphodiesterase 1	3	3	15.6	173750	209520	230340	179650	185080	199690	206290	201190	226460	189290	204500	200660	0.403662	0.215952	0.919835	0.937707	0.615406	0.303137	NO	NO	NO
D3Z3L2	Uniprot	ENSMUSG00000026123	226971	Plekhb2	pleckstrin homology domain containing, family B (evectins) member 2	1	1	26.2	28479	35778	36622	27186	36181	49648	36656	44510	37526	42058	47210	39657	0.595325	0.364629	1.1203	1.08621	0.773676	0.457014	NO	NO	NO
D3Z456	Uniprot	ENSMUSG00000032563	94062	Mrpl3	mitochondrial ribosomal protein L3	4	4	16.8	644740	704160	712400	693890	748180	733660	746140	746280	756670	814080	828890	835360	0.227574	0.000445982	1.05551	1.10193	0.445719	0.00437606	NO	NO	NO
D3Z482	Uniprot	ENSMUSG00000007827	232339	Ankrd26	ankyrin repeat domain 26	3	3	2	88897	110090	118330	107630	97764	122190	102850	96372	122220	104990	107880	108160	0.776666	0.986847	1.03236	0.998718	0.887022	0.990006	NO	NO	NO
D3Z4B0	Uniprot	ENSMUSG00000055436	69207	Srsf11	serine and arginine-rich splicing factor 11	3	3	17.2	302230	321080	342200	289250	294250	321530	334240	329450	337830	348960	367800	347530	0.257858	0.0398305	0.93736	1.06267	0.478891	0.0823146	NO	NO	NO
D3Z4B2	Uniprot	ENSMUSG00000024581	108123	Napg	N-ethylmaleimide sensitive fusion protein attachment protein gamma	15	15	38.8	3943100	4379000	4343000	3684100	3987100	4144600	4468200	4723100	4663700	4493800	4419900	4324100	0.218936	0.0874031	0.932942	0.955453	0.435678	0.149913	NO	NO	NO
D3Z4D1	Uniprot	ENSMUSG00000027937	23922	Jtb	jumping translocation breakpoint	1	1	13.7	58446	77843	77223	31065	34544	38529	78146	84407	76648	49408	48005	35620	0.00559789	0.00207779	0.487738	0.556156	0.0463714	0.0108746	NO	NO	NO
D3Z4P2	Uniprot	ENSMUSG00000001143	214895	Lman2l	lectin, mannose-binding 2-like	4	4	11.2	630990	738760	790520	693270	740930	858260	746970	769580	736850	716730	832060	834840	0.551786	0.339904	1.06119	1.05779	0.738575	0.432763	NO	NO	NO
D3Z4S3	Uniprot	ENSMUSG00000096199	69709	Ptrhd1	peptidyl-tRNA hydrolase domain containing 1	7	7	29.3	4032400	4405600	4576400	3046400	3244000	3350300	4138200	4026800	3914000	3275400	3152900	3342900	0.00360284	0.000838382	0.740772	0.808941	0.0366637	0.00616853	NO	NO	NO
D3Z4T0	Uniprot	ENSMUSG00000015966	50905	Il17rb	interleukin 17 receptor B	2	2	3.8	253000	270040	302360	158630	165350	184990	218590	252510	224880	198030	197870	172710	0.00307026	0.0338398	0.616634	0.816992	0.0337384	0.0730252	NO	NO	NO
D3Z4U0	Uniprot	ENSMUSG00000028180	53861	Zranb2	zinc finger, RAN-binding domain containing 2	7	7	18.8	1241200	1349700	1301700	1362900	1417300	1546600	1526700	1589300	1576200	1791200	1733300	1810000	0.0827658	0.00202206	1.11154	1.13689	0.239065	0.0106957	NO	NO	YES
D3Z4U5	Uniprot	ENSMUSG00000063646	76071	Jakmip1	janus kinase and microtubule interacting protein 1	6	6	8.8	582880	510140	540450	422510	550510	480220	618460	706790	639500	556690	543950	520320	0.231278	0.016207	0.889664	0.825021	0.450014	0.0425801	NO	NO	NO
Q922V4	Uniprot	ENSMUSG00000027998	53317	Plrg1	pleiotropic regulator 1	8	8	19.9	1016600	1149400	1253600	1101400	1171300	1179900	1192900	1276200	1217300	1236500	1255300	1270300	0.887438	0.396332	1.00965	1.02053	0.944191	0.487818	NO	NO	NO
D3Z5E1	Uniprot	ENSMUSG00000034758	114606	Tle6	transducin-like enhancer of split 6	42	1	64.3	35969	35307	44577	38108	46546	41642	40136	39116	32339	37916	41120	48175	0.41816	0.252243	1.09014	1.13998	0.627029	0.343711	NO	NO	NO
D3Z5H3	Uniprot	ENSMUSG00000024516	66286	Sec11c	SEC11 homolog C, signal peptidase complex subunit	7	7	34.5	567010	616110	658470	648760	676090	738300	762500	854340	831830	874470	841430	835930	0.11967	0.317627	1.12031	1.04213	0.30152	0.410259	NO	NO	NO
D3Z5I9	Uniprot	ENSMUSG00000048271	381626	Rbm33	RNA binding motif protein 33	2	2	1.5	1934700	1972000	1644100	1561300	1934200	1674100	1593700	1913400	1813100	2335800	2022700	2139200	0.448643	0.0404309	0.931325	1.22133	0.650975	0.0832952	NO	NO	NO
D3Z5K6	Uniprot	ENSMUSG00000027679	67713	Dnajc19	DnaJ heat shock protein family (Hsp40) member C19	8	8	65.5	2725300	3166800	3246800	2452100	2707200	2895900	3131600	3379300	3484400	3368600	2896200	2903700	0.155835	0.216547	0.881419	0.917281	0.352854	0.303901	NO	NO	NO
D3Z5N5	Uniprot	ENSMUSG00000025949	18711	Pikfyve	phosphoinositide kinase, FYVE type zinc finger containing	28	28	15	3363800	3830300	4032100	3464300	3718800	3913700	4499300	4838600	4707600	4518700	4551200	4467900	0.864346	0.171506	0.988473	0.963853	0.93242	0.252158	NO	NO	NO
D3Z5N6	Uniprot	ENSMUSG00000024826	19708	Dpf2	D4, zinc and double PHD fingers family 2	5	5	18	316510	350040	387260	312350	323570	329250	426100	458410	444050	386970	424870	407810	0.232684	0.0653209	0.915886	0.918024	0.451619	0.119561	NO	NO	NO
Q8C6L5	Uniprot	ENSMUSG00000032344	214763	Cgas	cyclic GMP-AMP synthase	4	4	10.3	211280	219330	274000	242330	245910	245570	207240	237820	237780	258040	280660	260680	0.647729	0.0354352	1.04144	1.17067	0.809109	0.0755465	NO	NO	NO
D3Z5R3	Uniprot	ENSMUSG00000034724	231464	Cnot6l	CCR4-NOT transcription complex, subunit 6-like	1	1	16.4	36507	35502	43667	41705	47625	40445	42608	54212	46109	48928	39014	49113	0.238169	0.70361	1.12188	0.958903	0.457654	0.767949	NO	NO	NO
D3Z603	Uniprot	ENSMUSG00000023967	68565	Mrps18a	mitochondrial ribosomal protein S18A	1	1	10.7	64653	77544	73466	68768	71733	88207	71466	70660	40552	84804	77244	59041	0.57559	0.371284	1.06049	1.21027	0.760456	0.463502	NO	NO	NO
D3Z621	Uniprot	ENSMUSG00000025723	68039	Nmb	neuromedin B	1	1	6.9	126750	159310	171510	167190	164610	170440	162450	164610	151440	172730	181030	160440	0.330842	0.17554	1.09762	1.07461	0.550417	0.256695	NO	NO	NO
D3Z632	Uniprot	ENSMUSG00000031667	14339	Aktip	AKT interacting protein	5	5	23.6	802850	878230	911720	672290	778440	823980	806860	888430	889130	949750	950890	978610	0.127563	0.0272382	0.877318	1.11408	0.311886	0.0619674	NO	NO	YES
D3Z637	Uniprot	ENSMUSG00000027506	21985	Tpd52	tumor protein D52	13	1	86.4	21154	24088	22124	20369	29568	32801	18329	28097	22649	28627	34402	32206	0.251179	0.0569164	1.22819	1.37872	0.47324	0.107465	NO	NO	NO
D3Z643	Uniprot	ENSMUSG00000044864	99696	Ankrd50	ankyrin repeat domain 50	1	1	2.9	130980	119140	158180	144060	151570	154110	170860	183710	150010	153720	181250	171990	0.311851	0.953266	1.10149	1.00472	0.532219	0.966554	NO	NO	NO
D3Z645	Uniprot	ENSMUSG00000029462	56433	Vps29	VPS29 retromer complex component	11	11	81.9	5678400	6431400	6436700	4544700	5427900	5787900	6255500	6651000	6552500	5710900	6027400	5532700	0.106341	0.0176099	0.849783	0.887558	0.278172	0.0453653	NO	NO	NO
D3Z656	Uniprot	ENSMUSG00000022973	104015	Synj1	synaptojanin 1	42	42	27.5	10576000	12283000	12113000	11518000	12207000	12779000	11962000	12584000	12510000	13015000	13260000	13099000	0.47848	0.0208653	1.04381	1.06255	0.677359	0.0510784	NO	NO	NO
E2QRQ3	Uniprot	ENSMUSG00000025920	29819	Stau2	staufen double-stranded RNA binding protein 2	16	14	38.3	2907200	3437100	3543900	2312000	2352400	2500700	3627900	3954100	3807800	3213800	3330300	3259700	0.011451	0.00619358	0.724611	0.860753	0.070023	0.0216104	NO	NO	NO
D3Z6G2	Uniprot	ENSMUSG00000026430	54354	Rassf5	Ras association (RalGDS/AF-6) domain family member 5	2	2	7.2	182120	190180	212140	177350	182260	220560	226940	251890	240070	258270	239640	259670	0.934777	0.253488	0.992694	1.0538	0.968266	0.344934	NO	NO	NO
D3Z6H3	Uniprot	ENSMUSG00000031516	22428	Dctn6	dynactin 6	4	4	27	896280	1029400	1148200	1022600	1071400	1088800	1023400	1090600	1090100	1193200	1232200	1212100	0.655353	0.00445203	1.03543	1.13526	0.813977	0.0175721	NO	NO	NO
D3Z6J3	Uniprot	ENSMUSG00000036810	382030	Cnep1r1	CTD nuclear envelope phosphatase 1 regulatory subunit 1	3	3	22.1	196720	191440	231910	249430	233740	246740	259770	301140	277010	268330	303730	288000	0.0544711	0.664229	1.17714	1.02642	0.185707	0.733843	NO	NO	NO
S4R270	Uniprot	ENSMUSG00000098112	668218	Bin2	bridging integrator 2	21	19	39.6	10097000	10749000	10886000	5702000	6222300	6546100	10338000	11152000	11398000	6933100	6805900	6867200	0.000216199	0.000221534	0.582075	0.626557	0.00998203	0.00314647	NO	NO	NO
D3Z6S1	Uniprot	ENSMUSG00000038828	68796	Tmem214	transmembrane protein 214	5	5	6.1	292820	301480	288050	275990	294390	310190	432400	433100	465670	453960	471870	419530	0.958185	0.814487	0.997983	1.01066	0.980798	0.860427	NO	NO	NO
D3Z6S7	Uniprot	ENSMUSG00000022790	207683	Igsf11	immunoglobulin superfamily, member 11	1	1	3.5	102590	118050	117000	60027	70565	81876	129230	135080	115910	100270	98846	96951	0.0065689	0.00818536	0.629274	0.778673	0.0506137	0.0262283	NO	NO	NO
D3Z6W2	Uniprot	ENSMUSG00000024539	19255	Ptpn2	protein tyrosine phosphatase, non-receptor type 2	2	2	5.8	243570	240310	262390	263040	295980	287100	267790	299050	312210	305430	295710	281710	0.0502312	0.936182	1.1338	1.00432	0.176401	0.954613	NO	NO	NO
D3Z6W7	Uniprot	ENSMUSG00000036197	223827	Gxylt1	glucoside xylosyltransferase 1	8	8	19.8	2038900	2327300	2289900	1849300	1934700	2038100	2327300	2611000	2573100	2081800	2105500	2134700	0.0582207	0.0117472	0.874701	0.841654	0.192968	0.0338479	NO	NO	NO
D3Z705	Uniprot	ENSMUSG00000049723	17381	Mmp12	matrix metallopeptidase 12	1	1	12.5	109190	132740	138230	133190	125390	148900	120120	113850	118050	127870	139040	137060	0.464578	0.0113753	1.07186	1.14758	0.66547	0.0330657	NO	NO	NO
D3Z767	Uniprot	ENSMUSG00000022151	67515	Ttc33	tetratricopeptide repeat domain 33	7	7	50.9	1320700	1601900	1618500	1644900	1877800	2066600	1471600	1708600	1645100	1944400	2030300	1973400	0.08807	0.00760987	1.23083	1.23269	0.247895	0.0250688	NO	NO	NO
H7BWX9	Uniprot	ENSMUSG00000020738	170930	Sumo2	small ubiquitin-like modifier 2	3	2	49.1	1863300	2061100	2021200	1684700	1888700	1832500	2239800	2315100	2247100	2040900	2563800	2437300	0.103812	0.641961	0.909227	1.03528	0.273949	0.716149	NO	NO	NO
D3Z7A7	Uniprot	ENSMUSG00000023008	22379	Fmnl3	formin-like 3	34	1	32.5	34516	46755	40626	30913	35778	37058	48023	38959	38653	50712	48507	47639	0.204837	0.0920317	0.85112	1.16893	0.418668	0.15557	NO	NO	YES
D3Z7B1	Uniprot	ENSMUSG00000035629	100502698	Rubcn	RUN domain and cysteine-rich domain containing, Beclin 1-interacting protein	10	10	16.5	1540300	1702900	1736600	1240300	1263500	1325800	1743600	1777000	1814400	1523700	1515100	1526600	0.0043119	0.000245472	0.769027	0.855745	0.040165	0.00326624	NO	NO	NO
D3Z7B5	Uniprot	ENSMUSG00000033031	224171	Cip2a	cell proliferation regulating inhibitor of protein phosphatase 2A	44	44	41.6	15379000	17562000	17714000	15796000	17075000	17501000	17610000	19589000	18692000	20298000	19970000	20559000	0.92258	0.0510478	0.994413	1.08831	0.962326	0.0989717	NO	NO	NO
D3Z7C0	Uniprot	ENSMUSG00000022706	18100	Mrpl40	mitochondrial ribosomal protein L40	3	3	24.1	304160	313650	354720	283640	306020	349160	361640	452990	333040	515670	360440	390850	0.672846	0.541819	0.965338	1.10394	0.82448	0.62613	NO	NO	NO
D3Z7E5	Uniprot	ENSMUSG00000057177	606496	Gsk3a	glycogen synthase kinase 3 alpha	7	5	19.1	1265100	942220	948750	1119400	1163700	908890	989130	1034300	998550	942600	1118900	868130	0.932295	0.704778	1.01138	0.969441	0.966835	0.768661	NO	NO	NO
E9QKM4	Uniprot	ENSMUSG00000054102	233001	Nlrp9a	NLR family, pyrin domain containing 9A	37	28	36.9	22123000	25349000	26205000	19290000	20490000	20719000	23574000	26168000	25290000	22428000	21472000	20690000	0.0291283	0.0188737	0.821138	0.860833	0.126173	0.0474312	NO	NO	NO
D3Z7F7	Uniprot	ENSMUSG00000065979	223978	Cpped1	calcineurin-like phosphoesterase domain containing 1	1	1	4.6	147320	161120	197870	158670	167860	155960	180090	209650	182260	180310	195920	164300	0.635655	0.470764	0.952954	0.944983	0.802111	0.559655	NO	NO	NO
D3Z7G4	Uniprot	ENSMUSG00000078786	414069	BC024978	cDNA sequence BC024978	2	2	8.6	116740	151890	143390	118610	132660	119230	134130	157380	158710	131160	135570	128580	0.296511	0.090421	0.899228	0.878037	0.520504	0.15352	NO	NO	NO
D3Z7G5	Uniprot	ENSMUSG00000039795	66361	Zfand1	zinc finger, AN1-type domain 1	5	5	34.8	313770	323540	370670	223510	248440	252370	396940	368130	382320	277560	269810	296200	0.00873402	0.000894218	0.718586	0.735208	0.0600691	0.00640977	NO	NO	NO
D3Z7H8	Uniprot	ENSMUSG00000044006	68709	Cilp2	cartilage intermediate layer protein 2	1	1	0.9	313790	366630	386190	316610	377420	344030	385450	416580	393790	394460	389280	395070	0.749935	0.582111	0.973233	0.985775	0.870327	0.662663	NO	NO	NO
Q3UU56	Uniprot	ENSMUSG00000101678	115482680	Gm29609	predicted gene 29609	4	4	5.3	364160	412170	423110	359940	407990	415920	444650	496620	465970	481800	536080	515160	0.846524	0.127366	0.987002	1.08939	0.923822	0.199786	NO	NO	NO
D3Z7M4	Uniprot	ENSMUSG00000020053	16000	Igf1	insulin-like growth factor 1	1	1	10.4	36869	46266	43159	56600	53113	78663	57191	48138	53121	59556	64982	76707	0.070812	0.0665191	1.49157	1.27009	0.217625	0.121381	NO	NO	NO
D3Z7M9	Uniprot	ENSMUSG00000032249	11737	Anp32a	acidic (leucine-rich) nuclear phosphoprotein 32 family, member A	10	7	32.2	6672400	7649200	7482400	6772500	8093100	8212100	7266600	8182900	7792200	8621300	8435400	7913600	0.484111	0.165013	1.05842	1.07437	0.681472	0.244726	NO	NO	NO
D3Z7P3-2	Uniprot	ENSMUSG00000026103	14660	Gls	glutaminase	1	1	2.5	48909	61215	62922	60569	54774	61956	77657	79879	97458	71779	77037	80800	0.788041	0.280646	1.02458	0.900476	0.895552	0.37289	NO	NO	NO
D3Z7Q2	Uniprot	ENSMUSG00000061461	66278	Smim20	small integral membrane protein 20	2	2	33.3	839650	972410	952700	947710	940940	982400	1019400	1097700	978080	1058000	1171400	1039300	0.459247	0.345741	1.03844	1.05606	0.661493	0.438041	NO	NO	NO
D3Z7R9	Uniprot	ENSMUSG00000034563	72278	Ccpg1	cell cycle progression 1	2	2	3.5	171880	196890	187090	184200	174830	183120	183320	205130	213020	228980	196930	189820	0.59191	0.76666	0.975336	1.02371	0.77227	0.820084	NO	NO	NO
S4R1H6	Uniprot	ENSMUSG00000014856	66320	Tmem208	transmembrane protein 208	1	1	11	127230	147580	147300	121800	153910	167530	152270	148870	145920	163410	152160	121640	0.665934	0.807465	1.05006	0.977967	0.820299	0.854676	NO	NO	NO
D3Z7S9	Uniprot	ENSMUSG00000029146	266781	Snx17	sorting nexin 17	1	1	9.5	27231	32847	36445	41726	42267	37798	43187	43060	31872	38109	38237	37570	0.0497539	0.728088	1.26178	0.964417	0.175986	0.787165	NO	NO	NO
F8WIH0	Uniprot	ENSMUSG00000021870	83997	Slmap	sarcolemma associated protein	10	10	17.5	671860	762600	823270	774490	770010	862720	811620	851610	803090	888520	944690	937020	0.4032	0.011798	1.06621	1.12322	0.615406	0.03393	NO	NO	NO
D3Z7X0	Uniprot	ENSMUSG00000042647	338350	Acad12	acyl-Coenzyme A dehydrogenase family, member 12	15	4	30.5	934490	944320	938020	966030	1087400	1071100	978140	1080400	1057200	1215600	1148000	1180800	0.0547054	0.0174706	1.10924	1.13758	0.186072	0.0451359	NO	NO	NO
D5MCW4	Uniprot	ENSMUSG00000024194	67675	Cuta	cutA divalent cation tolerance homolog	1	1	9.1	55181	55178	61685	53341	62101	61398	55781	51564	44985	57105	71232	57084	0.675766	0.123295	1.02788	1.21723	0.825952	0.194786	NO	NO	NO
D6RCI4	Uniprot	ENSMUSG00000036873	66421	2410004B18Rik	RIKEN cDNA 2410004B18 gene	1	1	11.2	79504	87158	81756	78704	78845	99255	85145	94394	76437	111250	94242	115150	0.717423	0.0592693	1.03376	1.25263	0.852038	0.110907	NO	NO	NO
D6REG4	Uniprot	ENSMUSG00000035637	76238	Grhpr	glyoxylate reductase/hydroxypyruvate reductase	11	1	53.3	256780	287810	267330	161080	147780	201550	203500	241800	247850	188600	234600	237540	0.00563386	0.635136	0.628646	0.953242	0.0464112	0.710252	NO	NO	NO
D6REH1	Uniprot	ENSMUSG00000029499	19301	Pxmp2	peroxisomal membrane protein 2	2	2	14.9	479620	608430	587480	447610	402800	595830	689510	714640	624480	360240	521380	417450	0.340332	0.0109865	0.863154	0.640368	0.560226	0.0322662	NO	NO	NO
D6RIR0	Uniprot	ENSMUSG00000047554	233724	Tmem41b	transmembrane protein 41B	2	2	26.6	208970	280020	275010	203870	205550	225020	236440	240030	221730	301790	282520	272650	0.144789	0.00662747	0.830419	1.22738	0.338049	0.0226858	NO	NO	NO
D6RGB6	Uniprot	ENSMUSG00000001062	72325	Vps9d1	VPS9 domain containing 1	4	4	21	850230	939880	1007900	822260	1007300	930210	888610	944080	931140	1063300	1079900	1007000	0.865235	0.00966732	0.986333	1.1398	0.932616	0.0295123	NO	NO	NO
D6RH37	Uniprot	ENSMUSG00000057672	320795	Pkn1	protein kinase N1	2	2	2.6	242750	273840	300460	232260	278970	282280	301550	347780	312150	320030	310480	308930	0.752353	0.636934	0.971189	0.977077	0.871962	0.711683	NO	NO	NO
Q6NVF2	Uniprot	ENSMUSG00000027695	18805	Pld1	phospholipase D1	15	15	15.8	2913300	3248800	3439200	2825600	3072500	3160900	2947800	3228600	3160600	3486200	3446000	3410700	0.380515	0.0184772	0.943518	1.10773	0.595466	0.0467015	NO	NO	NO
D6RH90	Uniprot	ENSMUSG00000038271	320678	Iffo1	intermediate filament family orphan 1	1	1	3.5	53840	61474	63828	68406	59971	63708	43736	57661	53121	62637	81744	68018	0.328319	0.0512946	1.07225	1.37459	0.546984	0.099353	NO	NO	NO
D6RI20	Uniprot	ENSMUSG00000117732	NA	Gm50364	predicted gene, 50364	1	1	13.2	111990	135530	146470	115330	135090	134950	146660	134060	138430	139970	154680	134450	0.824052	0.663749	0.978121	1.02374	0.913636	0.733468	NO	NO	NO
D6RIQ0	Uniprot	ENSMUSG00000020415	30939	Pttg1	pituitary tumor-transforming gene 1	9	9	46.7	7388400	8147900	8323100	7789200	8689900	8946800	10169000	10388000	10958000	9698100	8845700	9978800	0.313507	0.0735933	1.06566	0.905048	0.5335	0.131156	NO	NO	NO
D9J2Z9	Uniprot	ENSMUSG00000028273	56376	Pdlim5	PDZ and LIM domain 5	3	3	9.3	166480	197570	218700	229750	237330	238460	196200	232080	207020	265880	283860	260140	0.0566251	0.01046	1.21071	1.2748	0.189441	0.0311305	NO	NO	NO
E0CYA8	Uniprot	ENSMUSG00000054434	330189	Tmem120b	transmembrane protein 120B	1	1	15.6	33373	33398	44153	74740	91146	96931	41171	48238	42097	71314	79087	82690	0.00257747	0.00109076	2.36934	1.77247	0.0310185	0.00715484	YES	YES	YES
E0CZ04	Uniprot	ENSMUSG00000041625	223267	Ggact	gamma-glutamylamine cyclotransferase	2	2	28.6	212890	235550	234110	136590	134140	210040	225530	272730	238190	185280	188810	153570	0.0606051	0.0180931	0.704373	0.716491	0.197356	0.0461312	NO	NO	NO
E0CXA9	Uniprot	ENSMUSG00000025979	19070	Mob4	MOB family member 4, phocein	8	8	48	2150200	2452100	2463700	1603100	1816500	1770000	2473200	2806900	2635900	2026800	1976000	1927800	0.00672713	0.00275286	0.734447	0.749192	0.0515387	0.0129103	NO	NO	NO
E0CXC2	Uniprot	ENSMUSG00000098374	106014251	Gm28043	predicted gene, 28043	10	2	11.7	246260	255780	309260	304890	300190	343340	300020	301620	299620	289010	321500	294720	0.128394	0.901439	1.16901	1.0044	0.312893	0.928566	NO	NO	NO
E0CXN9	Uniprot	ENSMUSG00000052477	620078	C130026I21Rik	RIKEN cDNA C130026I21 gene	5	2	25.5	602370	668040	722980	551790	642410	634120	869880	987610	939090	839250	813780	837610	0.291295	0.0440165	0.917191	0.890602	0.514213	0.0886293	NO	NO	NO
E0CZ84	Uniprot	ENSMUSG00000000378	216527	Ccm2	cerebral cavernous malformation 2	2	2	16.8	255650	259270	307150	264370	291170	326410	300590	340410	314140	359730	354300	339390	0.460246	0.0677475	1.07284	1.1029	0.662131	0.122907	NO	NO	NO
E0CXW2	Uniprot	ENSMUSG00000022550	268822	Adck5	aarF domain containing kinase 5	2	2	5.3	98930	121430	134110	121820	123700	138460	107390	122270	147750	140250	137640	143150	0.442538	0.288439	1.08325	1.1156	0.646018	0.380666	NO	NO	NO
E0CXZ1	Uniprot	ENSMUSG00000054752	319636	Fsd1l	fibronectin type III and SPRY domain containing 1-like	5	5	13.6	536540	631330	621570	469350	511870	495640	587530	628130	593430	517040	530930	528830	0.0328739	0.00443367	0.82532	0.871598	0.134576	0.0175229	NO	NO	NO
E0CXZ5	Uniprot	ENSMUSG00000027639	56045	Samhd1	SAM domain and HD domain, 1	4	1	23.3	110340	141970	152010	139350	142780	179550	164820	144520	247660	156400	161120	295960	0.347478	0.751824	1.14187	1.1014	0.567008	0.809155	NO	NO	NO
E0CY18	Uniprot	ENSMUSG00000026197	68818	Zfand2b	zinc finger, AN1 type domain 2B	5	5	23.4	1370100	1408500	1386100	1235000	1338000	1370400	1464000	1583700	1634400	1398500	1480300	1443000	0.15621	0.0976248	0.946863	0.923047	0.353222	0.163009	NO	NO	NO
E0CYA9	Uniprot	ENSMUSG00000030042	66979	Pole4	polymerase (DNA-directed), epsilon 4 (p12 subunit)	4	4	63.9	387690	402800	481090	302230	300200	358720	503850	507020	520040	390570	367340	384240	0.0407327	0.000109018	0.755871	0.74606	0.154722	0.00229439	NO	NO	NO
F7CTF8	Uniprot	ENSMUSG00000026150	75734	Mff	mitochondrial fission factor	3	3	21.4	176890	219320	205390	229920	252000	239520	199660	207260	230040	252500	257010	276020	0.0465051	0.0130712	1.1992	1.23325	0.168584	0.0363794	NO	NO	NO
E0CYE2	Uniprot	ENSMUSG00000003500	23917	Impdh1	inosine monophosphate dehydrogenase 1	7	4	13.5	1624900	1926500	1887500	556170	557410	603040	1856800	2047700	2153700	1446400	1557600	1520800	0.0002063	0.00530493	0.315619	0.746889	0.00975177	0.0196006	NO	NO	NO
E0CYH0	Uniprot	ENSMUSG00000060475	60532	Wtap	Wilms tumour 1-associating protein	7	7	24	474680	541250	595190	502470	528110	610590	656410	732360	684560	661670	704940	675310	0.844046	0.703331	1.01865	0.98485	0.922665	0.767786	NO	NO	NO
E9Q6Q2	Uniprot	ENSMUSG00000037989	75607	Wnk2	WNK lysine deficient protein kinase 2	46	38	27.6	13624000	14901000	16196000	14211000	15271000	16455000	16222000	17413000	17108000	18760000	18555000	18406000	0.701954	0.0111179	1.02719	1.0981	0.842044	0.0325877	NO	NO	NO
F7D432	Uniprot	ENSMUSG00000019795	18537	Pcmt1	protein-L-isoaspartate (D-aspartate) O-methyltransferase 1	16	16	58.7	13282000	15492000	15531000	11881000	12563000	13942000	15035000	14942000	13543000	13373000	12737000	14433000	0.108808	0.224363	0.866403	0.931595	0.283244	0.312952	NO	NO	NO
E0CYX9	Uniprot	ENSMUSG00000021578	67433	Ccdc127	coiled-coil domain containing 127	3	3	14.3	454460	508360	524310	467520	482750	480030	536500	547430	552100	561140	577940	590570	0.430915	0.0323348	0.961785	1.05722	0.636606	0.070622	NO	NO	NO
E0CZ22	Uniprot	ENSMUSG00000022558	223658	Mroh1	maestro heat-like repeat family member 1	10	10	6.3	805870	895520	906300	892470	945760	1023300	951520	997820	975400	1095900	1107500	1094800	0.162945	0.000877035	1.09734	1.12769	0.36294	0.00633934	NO	NO	NO
E0CZ29	Uniprot	ENSMUSG00000039210	67769	Gpatch2	G patch domain containing 2	1	1	5.1	29299	39115	46250	28661	41730	39075	34416	42127	36395	42224	34860	46837	0.797804	0.431025	0.954668	1.09725	0.899436	0.521361	NO	NO	NO
E0CZ50	Uniprot	ENSMUSG00000036564	234593	Ndrg4	N-myc downstream regulated gene 4	5	2	24.6	135290	151150	143200	99608	101570	121800	162050	176210	172700	146500	150770	138000	0.0135707	0.0112866	0.751741	0.851867	0.078334	0.032904	NO	NO	NO
E0CZ72	Uniprot	ENSMUSG00000021693	16563	Kif2a	kinesin family member 2A	33	2	42	11378000	12415000	12927000	11276000	11921000	12190000	13955000	15161000	15152000	14918000	14495000	14614000	0.449188	0.857578	0.963698	0.994556	0.651257	0.895623	NO	NO	YES
E0CZ73	Uniprot	ENSMUSG00000021638	18260	Ocln	occludin	1	1	8.1	10267	9146.7	12752	9429.1	17174	17447	12573	16855	11998	21862	18535	13737	0.234975	0.206471	1.36947	1.30676	0.453991	0.293046	NO	NO	NO
E0CZ78	Uniprot	ENSMUSG00000021816	19056	Ppp3cb	protein phosphatase 3, catalytic subunit, beta isoform	8	8	19.7	623000	704160	735380	622440	660990	708000	788460	822890	825180	832100	828210	845330	0.599618	0.150065	0.965523	1.02836	0.776544	0.227888	NO	NO	NO
E0CZE0	Uniprot	ENSMUSG00000031878	234664	Nae1	NEDD8 activating enzyme E1 subunit 1	11	11	27.3	2118200	2345400	2394600	1879200	1992500	2166800	2647500	2818800	2672000	2485700	2516600	2444500	0.0839048	0.0159389	0.880479	0.915031	0.241302	0.0420984	NO	NO	NO
E6Y2W6	Uniprot	ENSMUSG00000029769	232664	Ccdc136	coiled-coil domain containing 136	4	4	3.9	1132600	1279100	1301700	554020	502790	545040	495490	541550	536190	481790	453740	430030	0.000219613	0.0294338	0.43137	0.867998	0.0100617	0.0657569	NO	NO	NO
E9PUA5	Uniprot	ENSMUSG00000024301	16580	Kifc5b	kinesin family member C5B	10	10	18.3	1649300	1934400	1985200	1654700	1759400	1767200	1930300	1977000	1975100	1774900	1894700	1879400	0.307793	0.0521192	0.930399	0.943322	0.530137	0.10059	NO	NO	NO
E9PUA6	Uniprot	ENSMUSG00000034327	105440	Kctd9	potassium channel tetramerisation domain containing 9	5	5	18	356910	363940	408790	491130	492290	543310	413720	435440	417500	551160	588030	572000	0.00501325	0.000299311	1.35152	1.35095	0.0433996	0.00356539	NO	NO	NO
E9PUA7	Uniprot	ENSMUSG00000027506	21985	Tpd52	tumor protein D52	15	1	84	375270	409130	415570	368110	439350	428090	374340	453060	450660	456350	417670	447820	0.664832	0.634295	1.02965	1.03426	0.819992	0.709663	NO	NO	NO
Q8C7X8	Uniprot	ENSMUSG00000047843	55950	Bri3	brain protein I3	1	1	7	295540	356780	388470	32344	19396	29249	445010	470610	510950	37086	22394	18592	0.000314344	2.32e-05	0.0778149	0.0547271	0.0113469	0.00150263	NO	NO	NO
E9PUB7	Uniprot	ENSMUSG00000068922	229524	Msto1	misato 1, mitochondrial distribution and morphology regulator	10	10	18.3	1230500	1393800	1530100	1342100	1422400	1555800	1476200	1592600	1533100	1578800	1638300	1571000	0.631605	0.19355	1.03993	1.04046	0.799711	0.278315	NO	NO	NO
E9PUC2	Uniprot	ENSMUSG00000032883	74205	Acsl3	acyl-CoA synthetase long-chain family member 3	6	6	15.8	458760	462560	538130	395190	389540	478150	512110	546880	559400	430040	432310	485180	0.164664	0.0169324	0.865312	0.832636	0.365675	0.0440006	NO	NO	NO
E9PUD6	Uniprot	ENSMUSG00000070822	232875	Zscan18	zinc finger and SCAN domain containing 18	2	2	4.3	77229	62325	65924	73279	69655	85131	58898	64544	63563	123060	131660	145330	0.309933	0.000452077	1.10992	2.13925	0.531047	0.00440599	NO	YES	YES
E9PUF4	Uniprot	ENSMUSG00000022119	74213	Rbm26	RNA binding motif protein 26	28	26	27.6	4015600	4548000	4877900	4235900	4332800	4478600	4877600	5475600	4988700	4839400	4611500	4585000	0.641006	0.0958018	0.970673	0.914874	0.804941	0.160776	NO	NO	NO
E9PUF7	Uniprot	ENSMUSG00000040940	16801	Arhgef1	Rho guanine nucleotide exchange factor (GEF) 1	6	6	6.9	424290	435190	490120	493200	526370	603910	499850	561100	502600	637860	658030	639550	0.0773048	0.00411601	1.20293	1.23785	0.230179	0.0167338	NO	NO	NO
E9PUH6	Uniprot	ENSMUSG00000027357	66586	Crls1	cardiolipin synthase 1	2	2	16	135950	155080	152470	84901	82301	91569	230160	228440	256420	117250	99017	114170	0.000732404	0.000274523	0.583475	0.462137	0.0168304	0.00344949	NO	NO	NO
E9PUI7	Uniprot	ENSMUSG00000037020	233064	Wdr62	WD repeat domain 62	3	3	2.7	229440	250610	279500	190280	167630	182720	242580	265500	203050	215380	205320	204720	0.0102498	0.198635	0.711777	0.879474	0.0660344	0.284119	NO	NO	NO
E9PUQ8	Uniprot	ENSMUSG00000070738	227333	Dgkd	diacylglycerol kinase, delta	3	3	3.3	150120	147970	163160	153180	227520	184720	156210	158800	156570	155710	174570	168990	0.190569	0.177794	1.22584	1.05872	0.400222	0.25938	NO	NO	NO
E9PUR0	Uniprot	ENSMUSG00000024483	108857	Ankhd1	ankyrin repeat and KH domain containing 1	16	2	6.4	93087	90891	114370	103830	91106	110080	107660	128450	120590	140430	139870	143500	0.823584	0.0221977	1.02235	1.18811	0.913627	0.0533748	NO	NO	NO
E9PUT6	Uniprot	ENSMUSG00000031534	102032	Smim19	small integral membrane protein 19	1	1	8.9	60110	71370	77649	117250	65020	75349	78568	82047	73769	116140	95521	89726	0.389799	0.0558423	1.23187	1.28587	0.604437	0.105956	NO	NO	NO
E9PUV4	Uniprot	ENSMUSG00000036309	21402	Skp1	S-phase kinase-associated protein 1	9	1	81.2	742640	791840	859400	225950	151390	171840	825160	1013600	837180	389300	224270	263220	0.000109713	0.00159052	0.22941	0.327657	0.00775734	0.00910876	NO	NO	NO
E9PUY1	Uniprot	ENSMUSG00000045948	24030	Mrps12	mitochondrial ribosomal protein S12	3	3	35.2	485830	536920	530580	437030	463280	454320	522490	592510	555880	536940	522280	512850	0.0205626	0.198621	0.872081	0.940863	0.101805	0.284119	NO	NO	NO
E9Q7A8	Uniprot	ENSMUSG00000021417	23986	Eci2	enoyl-Coenzyme A delta isomerase 2	2	2	21.8	194610	191880	214680	260250	261920	265950	220220	213460	219120	257390	250730	240560	0.00108012	0.00387217	1.31098	1.14688	0.0200767	0.0160157	NO	NO	NO
E9Q3M7	Uniprot	ENSMUSG00000089844	381287	A530032D15Rik	RIKEN cDNA A530032D15Rik gene	3	1	31.1	22534	36390	34182	28434	28917	36793	32026	31249	30800	38147	30195	43899	0.948976	0.203628	1.01115	1.1931	0.976836	0.290215	NO	NO	NO
E9PV24-2	Uniprot	ENSMUSG00000028001	14161	Fga	fibrinogen alpha chain	1	1	2.2	60934	73197	84927	53350	56539	69948	81812	86548	61095	73747	60111	60416	0.202799	0.263243	0.820956	0.846676	0.416076	0.354671	NO	NO	NO
E9PXV7	Uniprot	ENSMUSG00000024456	13367	Diaph1	diaphanous related formin 1	53	53	39	21779000	23618000	23923000	20723000	23034000	23352000	20331000	23158000	21533000	24571000	24185000	22727000	0.527085	0.0959571	0.968104	1.09937	0.719254	0.160946	NO	NO	NO
E9PV44	Uniprot	ENSMUSG00000054428	11983	Atpif1	ATPase inhibitory factor 1	13	13	71.6	23986000	26426000	24720000	13927000	15656000	16252000	24059000	26399000	27218000	18551000	16157000	16702000	0.00062616	0.00182906	0.61006	0.661852	0.0156009	0.00998526	NO	NO	NO
E9PVA8	Uniprot	ENSMUSG00000041638	231659	Gcn1	GCN1 activator of EIF2AK4	82	82	32.9	12770000	14123000	14550000	13701000	14524000	15446000	15307000	16467000	16053000	16494000	16399000	16326000	0.370101	0.247391	1.05376	1.0291	0.58735	0.338105	NO	NO	NO
E9PVB7	Uniprot	ENSMUSG00000023927	20230	Satb1	special AT-rich sequence binding protein 1	6	6	7.3	1392400	1551800	1647800	1376800	1502300	1581400	1547700	1539200	1557600	1558800	1519000	1540200	0.669668	0.523998	0.971363	0.994294	0.82221	0.609438	NO	NO	NO
E9Q9E1	Uniprot	ENSMUSG00000045983	208643	Eif4g1	eukaryotic translation initiation factor 4, gamma 1	65	1	39.2	32379	33939	44939	39785	43611	47873	41515	47011	63972	51673	54532	55465	0.219892	0.678637	1.17987	1.06015	0.436559	0.746989	NO	NO	NO
E9PVC6	Uniprot	ENSMUSG00000045983	208643	Eif4g1	eukaryotic translation initiation factor 4, gamma 1	65	1	40.1	28166000	31292000	32294000	28028000	30924000	32679000	32286000	34926000	34885000	35147000	34893000	34968000	0.983558	0.330357	0.998681	1.02851	0.992307	0.42305	NO	NO	NO
E9PVN6	Uniprot	ENSMUSG00000021139	105940408	Gm20498	predicted gene 20498	13	6	57.1	4616500	5351900	5313800	4655300	4994600	5253700	5977600	6198900	6287300	5983400	6079800	6032700	0.691043	0.271483	0.975226	0.980075	0.835367	0.362464	NO	NO	NO
E9PVP3	Uniprot	ENSMUSG00000018761	24070	Mpdu1	mannose-P-dolichol utilization defect 1	2	2	19.2	223330	266150	229990	246180	278390	241240	273090	256660	288500	284480	258800	281320	0.431645	0.87113	1.06441	1.00776	0.636986	0.905963	NO	NO	NO
K3W4P7	Uniprot	ENSMUSG00000057280	18198	Musk	muscle, skeletal, receptor tyrosine kinase	3	3	4.3	171450	206730	193150	172930	179140	190180	204000	236620	215760	222370	216480	208470	0.444741	0.785029	0.949101	0.986197	0.647489	0.835233	NO	NO	NO
E9PVZ8	Uniprot	ENSMUSG00000034243	224139	Golgb1	golgi autoantigen, golgin subfamily b, macrogolgin 1	96	96	34.3	16830000	19165000	19692000	17605000	18525000	19383000	18325000	19362000	19311000	20666000	21215000	20882000	0.957311	0.00675846	0.996875	1.10114	0.980798	0.0230151	NO	NO	NO
E9PVZ9	Uniprot	ENSMUSG00000074895	218268	Eif4e1b	eukaryotic translation initiation factor 4E family member 1B	18	1	60.4	14181000	16514000	16700000	12000000	11734000	12049000	18206000	19609000	20036000	14557000	13622000	14036000	0.00902707	0.00106516	0.754995	0.729719	0.0611664	0.00702875	NO	NO	YES
E9Q4G7	Uniprot	ENSMUSG00000024576	93687	Csnk1a1	casein kinase 1, alpha 1	15	1	45.5	4051500	4581500	4603100	2967200	3180800	3434600	4826800	5196200	5184100	3864500	3831000	3964600	0.00567686	0.000755322	0.723975	0.766754	0.0465721	0.00581227	NO	NO	NO
E9PWC8	Uniprot	ENSMUSG00000021111	18789	Papola	poly (A) polymerase alpha	8	7	17.6	483800	539190	534190	705060	768220	827870	587260	708890	621130	836820	856670	867490	0.00332463	0.00454528	1.47777	1.33574	0.0353276	0.0177986	NO	NO	NO
E9QA43	Uniprot	ENSMUSG00000021548	66671	Ccnh	cyclin H	1	1	13.4	43159	44273	50285	42601	48980	51088	42308	48696	46852	58595	47403	50927	0.650617	0.170603	1.03596	1.13833	0.811222	0.251264	NO	NO	NO
E9PWG6	Uniprot	ENSMUSG00000015880	54392	Ncapg	non-SMC condensin I complex, subunit G	27	27	28.7	3666300	4130800	4216500	3081200	3346100	3484500	4189900	4455100	4301400	3644200	3651900	3501800	0.0280353	0.00141249	0.825048	0.834047	0.123049	0.00844688	NO	NO	NO
E9PWG9	Uniprot	ENSMUSG00000071369	26408	Map3k5	mitogen-activated protein kinase kinase kinase 5	14	14	11.5	1733300	2018100	2183100	1944400	1931200	1960100	2315500	2302000	2292700	2619000	2552000	2489000	0.814771	0.00279668	0.983352	1.10851	0.909437	0.0130235	NO	NO	YES
E9PWI7	Uniprot	ENSMUSG00000070686	381654	Pramel34	PRAME like 34	7	5	17.1	888790	978260	1015200	979200	1023600	1049100	1037000	1047700	1058900	1321000	1276000	1310100	0.256215	6.99e-05	1.05886	1.24287	0.477196	0.00185563	NO	NO	NO
E9PWJ0	Uniprot	ENSMUSG00000022311	239420	Csmd3	CUB and Sushi multiple domains 3	1	1	0.3	817540	884660	958940	922890	970080	1064500	877900	927440	949440	932580	906720	927610	0.165546	0.866651	1.11135	1.0044	0.366312	0.903039	NO	NO	NO
E9PWN0	Uniprot	ENSMUSG00000024052	64898	Lpin2	lipin 2	25	25	32.5	8451300	9381000	9586700	7129100	8032200	8221200	9331900	9696700	9695900	9441300	9339800	9450000	0.05021	0.263451	0.852785	0.982823	0.176401	0.354828	NO	NO	NO
E9PWS4	Uniprot	ENSMUSG00000054753	245128	AU018091	expressed sequence AU018091	3	3	5.3	165210	171550	212960	165030	190270	188060	203770	212570	204830	212550	209770	204090	0.90682	0.663721	0.98843	1.00844	0.953302	0.733468	NO	NO	NO
F6RQA2	Uniprot	ENSMUSG00000003644	20111	Rps6ka1	ribosomal protein S6 kinase polypeptide 1	23	14	37.5	5522900	6245300	6525500	5243400	5510200	5685700	6748300	7230800	7239900	6032200	6189100	5965300	0.130092	0.00449829	0.898632	0.85709	0.315515	0.0177024	NO	NO	NO
E9PWW2	Uniprot	ENSMUSG00000026466	208263	Tor1aip1	torsin A interacting protein 1	5	5	14.1	361480	462260	458810	314530	349020	384310	457190	515900	452910	354590	375010	340190	0.11325	0.00637388	0.817013	0.750203	0.290865	0.0220714	NO	NO	NO
Q8C0C7	Uniprot	ENSMUSG00000003808	66590	Farsa	phenylalanyl-tRNA synthetase, alpha subunit	18	18	40.4	5031700	5552400	5385700	4847800	5271300	5474600	5303700	6102800	5453700	5745000	5508400	5476500	0.629173	0.875165	0.976449	0.992272	0.798751	0.909048	NO	NO	NO
E9PX24	Uniprot	ENSMUSG00000072640	66274	Lyrm9	LYR motif containing 9	3	3	33	535150	596710	633330	436330	451540	467670	621490	663040	612250	497220	530910	481500	0.010453	0.00378727	0.767929	0.795891	0.0666038	0.0157741	NO	NO	NO
E9PX30	Uniprot	ENSMUSG00000034761	399510	Map4k5	mitogen-activated protein kinase kinase kinase kinase 5	10	9	13.6	823410	913830	976410	1194700	1320200	1357800	890830	959910	897500	1317100	1418700	1355300	0.00433444	0.000265052	1.42712	1.48863	0.040165	0.00339495	NO	NO	NO
E9PX53	Uniprot	ENSMUSG00000061950	70351	Ppp4r1	protein phosphatase 4, regulatory subunit 1	28	28	36.8	7027900	7829300	7917400	6961700	7634400	8019600	7837200	8197500	8111700	8551100	8229900	8039800	0.905523	0.290191	0.993023	1.02793	0.953302	0.382469	NO	NO	NO
E9Q585	Uniprot	ENSMUSG00000029141	20534	Slc4a1ap	solute carrier family 4 (anion exchanger), member 1, adaptor protein	21	21	28.7	5909800	6884300	7119300	6475500	6943900	7359200	6334200	6907100	6895100	7347300	7414100	7290500	0.55624	0.0293903	1.04345	1.09513	0.742366	0.0657131	NO	NO	NO
E9Q705	Uniprot	ENSMUSG00000045160	78653	Bola3	bolA-like 3 (E. coli)	4	4	53.7	701010	711080	718240	693320	716060	718260	664350	762020	720200	744680	701680	665130	0.92866	0.764447	0.998737	0.983658	0.965229	0.818646	NO	NO	NO
E9PX91	Uniprot	ENSMUSG00000023452	320951	Pisd	phosphatidylserine decarboxylase	12	12	32.8	3604700	4064000	4162800	3644200	4078400	4078000	4126000	4622000	4615600	4709700	4629500	4711900	0.965637	0.240727	0.997388	1.05145	0.983226	0.331201	NO	NO	NO
E9PXG7	Uniprot	ENSMUSG00000062410	15494	Hsd3b3	hydroxy-delta-5-steroid dehydrogenase, 3 beta- and steroid delta-isomerase 3	1	1	4.1	58003	60584	67540	70227	63341	79464	60233	65370	56492	87337	89583	81179	0.176479	0.0021404	1.14455	1.41739	0.382004	0.0110851	NO	NO	NO
E9PXK7	Uniprot	ENSMUSG00000028102	18632	Pex11b	peroxisomal biogenesis factor 11 beta	11	11	47.3	2053800	2219800	2287100	1828500	2065300	2006600	2278500	2367200	2345600	2125900	2026400	1998300	0.0911315	0.00398143	0.899355	0.879751	0.252573	0.0163766	NO	NO	NO
E9Q543	Uniprot	ENSMUSG00000001827	14275	Folr1	folate receptor 1 (adult)	3	3	23.1	816480	963500	936820	462050	513360	514140	904450	985760	984480	569340	550080	589440	0.00107298	0.000184138	0.548274	0.59445	0.0200334	0.00287409	NO	NO	NO
E9PXM6	Uniprot	ENSMUSG00000023942	63959	Slc29a1	solute carrier family 29 (nucleoside transporters), member 1	2	2	7	79450	113800	139560	111020	125920	142310	128240	145250	131150	130880	126540	116800	0.474175	0.204849	1.13954	0.924822	0.673653	0.291328	NO	NO	NO
E9PXM9	Uniprot	ENSMUSG00000062275	382106	Fbxw24	F-box and WD-40 domain protein 24	31	27	58.2	146120000	170940000	169940000	114330000	130730000	135650000	156030000	173490000	170960000	134190000	141120000	133770000	0.0267874	0.00686741	0.781745	0.817375	0.119294	0.0232399	NO	NO	NO
E9PXP7	Uniprot	ENSMUSG00000020961	108800	Ston2	stonin 2	10	10	14	2332500	2532200	2673700	2206000	2337900	2565100	3110700	3232200	3174700	3193000	3399000	3234300	0.377091	0.226412	0.943038	1.03243	0.591663	0.315146	NO	NO	NO
E9PXU2	Uniprot	ENSMUSG00000052593	11491	Adam17	a disintegrin and metallopeptidase domain 17	7	7	7.1	1185900	1287000	1352200	1033800	1091300	1139100	1396300	1466500	1526900	1289500	1310300	1306600	0.0307591	0.0135985	0.853363	0.889901	0.129838	0.0373754	NO	NO	NO
E9PXV9	Uniprot	ENSMUSG00000074369	246792	Obox2	oocyte specific homeobox 2	11	6	66.2	2782800	3384000	3425100	2782000	2612800	2649000	2605400	2797400	2863600	2267600	2134300	2312200	0.0733271	0.00532846	0.838603	0.812216	0.223052	0.0196509	NO	NO	NO
E9PXY8	Uniprot	ENSMUSG00000022710	252870	Usp7	ubiquitin specific peptidase 7	56	1	51.8	479470	512460	531870	318900	264750	284440	452540	387810	410440	275320	329510	320760	0.000577172	0.0128592	0.569688	0.740004	0.0153378	0.036025	NO	NO	NO
L7N1X9	Uniprot	ENSMUSG00000096445	13184	Dcpp1	demilune cell and parotid protein 1	1	1	5.8	240390	273080	270030	237400	249040	246290	261470	270820	271230	295090	271270	298940	0.198803	0.0892975	0.935201	1.07689	0.41061	0.152307	NO	NO	NO
E9PYD1	Uniprot	ENSMUSG00000030590	73833	Fam98c	family with sequence similarity 98, member C	14	13	41.3	5687600	6284500	6288700	5979400	6912900	7083800	6014000	6678300	6758100	7172600	7722000	7459700	0.223296	0.0271451	1.09393	1.1493	0.440383	0.0617792	NO	NO	NO
E9PYF7	Uniprot	ENSMUSG00000074238	211556	Ap1ar	adaptor-related protein complex 1 associated regulatory protein	5	5	15.4	852900	838860	872170	981050	902590	810720	1063100	1141300	1026800	1156900	1061900	1016300	0.434963	0.981759	1.05087	1.00121	0.639822	0.986064	NO	NO	NO
E9PYG6	Uniprot	ENSMUSG00000021549	218397	Rasa1	RAS p21 protein activator 1	39	39	40.4	19446000	21544000	22439000	19409000	19723000	20329000	22137000	23494000	23294000	22300000	21569000	21625000	0.226854	0.0773335	0.937442	0.950221	0.444989	0.136191	NO	NO	NO
G3XA35	Uniprot	ENSMUSG00000021614	13003	Vcan	versican	10	10	4.5	1182000	1265900	1340600	845350	912840	1000800	1457600	1656700	1493700	1240100	1174800	1174200	0.00590988	0.00641554	0.728254	0.778885	0.0475666	0.0221513	NO	NO	NO
E9PYH4	Uniprot	ENSMUSG00000003824	71846	Syce2	synaptonemal complex central element protein 2	4	4	22	463110	527300	538770	757760	807580	883240	554310	586540	572670	980020	1008100	1091200	0.00212427	0.000193995	1.60124	1.79707	0.0281159	0.00293808	YES	YES	YES
E9PYI7	Uniprot	ENSMUSG00000033060	380928	Lmo7	LIM domain only 7	55	1	39.2	22895	43107	30366	42322	60871	42829	55558	52413	49354	50003	32779	37144	0.122928	0.0849233	1.51525	0.762282	0.306598	0.146525	NO	NO	NO
E9PYK3	Uniprot	ENSMUSG00000054509	328417	Parp4	poly (ADP-ribose) polymerase family, member 4	39	39	24.7	6734000	7632400	8043600	6617000	7135400	7522700	8096700	8845200	8438100	7996300	8143500	7932500	0.46359	0.124995	0.949357	0.948475	0.665267	0.196897	NO	NO	NO
E9PYN1	Uniprot	ENSMUSG00000032076	54725	Cadm1	cell adhesion molecule 1	7	7	20.3	1113800	1310100	1284300	800600	805360	826770	1389000	1503600	1480800	860100	857390	858370	0.00238331	6.85e-05	0.656041	0.588983	0.0297589	0.00185563	NO	NO	NO
E9PYP2	Uniprot	ENSMUSG00000073664	269198	Nbeal1	neurobeachin like 1	22	18	9	2338000	2734100	2898200	2643500	2828700	2869600	2980500	3292200	3285700	3397500	3440700	3323400	0.529809	0.137182	1.04661	1.06311	0.720773	0.212167	NO	NO	NO
E9PYQ6	Uniprot	ENSMUSG00000034998	14236	Foxn2	forkhead box N2	2	2	7.2	595060	627750	656390	331700	414580	498510	696150	736410	721410	447780	409370	509010	0.0145957	0.00110452	0.662404	0.634252	0.0820887	0.00722914	NO	NO	NO
F8VQK6	Uniprot	ENSMUSG00000066640	231863	Fbxl18	F-box and leucine-rich repeat protein 18	7	7	14.9	453510	445340	523070	474760	518070	610670	527880	556920	521200	667050	663450	628150	0.267816	0.00208021	1.1277	1.21958	0.489148	0.0108777	NO	NO	NO
E9PZ06	Uniprot	ENSMUSG00000034320	13521	Slc26a2	solute carrier family 26 (sulfate transporter), member 2	1	1	8.4	27124	25363	27760	32741	42278	35597	26321	24051	21609	27381	36240	33602	0.0255329	0.0466403	1.37844	1.35068	0.115733	0.0926892	NO	NO	NO
E9PZ91	Uniprot	ENSMUSG00000060579	14198	Fhit	fragile histidine triad gene	5	5	33.3	937720	1087300	1133800	1006500	1004800	1052200	949260	1031700	1031200	999240	987990	912280	0.630808	0.386634	0.969824	0.962602	0.798871	0.479049	NO	NO	NO
E9PZC3	Uniprot	ENSMUSG00000040466	233016	Blvrb	biliverdin reductase B (flavin reductase (NADPH))	2	2	10.9	233180	237960	260530	216520	227020	219120	260050	269490	263610	232190	225200	220360	0.0630081	0.000943927	0.905682	0.854504	0.201113	0.00663977	NO	NO	NO
E9PZF0	Uniprot	ENSMUSG00000091228	NA	Gm20390	predicted gene 20390	12	6	62.2	7749200	8574500	8375900	7124000	7861200	8030200	8304000	9070800	8998600	8757000	8801300	8393700	0.206915	0.638129	0.931813	0.984022	0.420609	0.712675	NO	NO	NO
E9PZJ8	Uniprot	ENSMUSG00000038774	77987	Ascc3	activating signal cointegrator 1 complex subunit 3	19	19	9	2503000	2778100	2916900	2344500	2532300	2653700	3249000	3369300	3374200	3119500	3052800	3173200	0.215275	0.0159631	0.918578	0.935251	0.432001	0.0421436	NO	NO	NO
E9PZK7	Uniprot	ENSMUSG00000038671	76688	Arfrp1	ADP-ribosylation factor related protein 1	4	4	31.2	677170	757260	803920	753000	783900	804850	706800	746520	764830	906390	864400	880770	0.437017	0.00235585	1.04619	1.19539	0.641259	0.0117516	NO	NO	NO
E9PZP8	Uniprot	ENSMUSG00000038664	235439	Herc1	HECT and RLD domain containing E3 ubiquitin protein ligase family member 1	15	15	3.5	1302600	1415400	1659300	1235500	1226100	1347600	1696800	1886600	1832700	1561200	1588100	1595900	0.166922	0.0176398	0.870217	0.876129	0.368628	0.0453891	NO	NO	NO
E9PZS8	Uniprot	ENSMUSG00000024248	20463	Cox7a2l	cytochrome c oxidase subunit 7A2 like	2	2	14.9	530640	581920	575220	459210	496550	507030	650960	664240	651270	562300	524380	547390	0.0257985	0.000732302	0.866695	0.830966	0.116382	0.00569398	NO	NO	NO
E9PZY1	Uniprot	ENSMUSG00000027615	12807	Hps3	HPS3, biogenesis of lysosomal organelles complex 2 subunit 1	9	9	12.2	785240	951050	988920	772490	858740	865420	952590	951310	951840	844930	890990	890510	0.333541	0.00747509	0.916131	0.919702	0.55244	0.024748	NO	NO	NO
E9Q027	Uniprot	ENSMUSG00000020166	72068	Cnot2	CCR4-NOT transcription complex, subunit 2	12	12	27.3	3175900	3463500	3491000	3314100	3589900	3711100	3663000	4028200	4066000	4188400	4216700	4409000	0.355436	0.0733065	1.04785	1.08989	0.573608	0.130762	NO	NO	NO
E9Q0A3	Uniprot	ENSMUSG00000041977	213498	Arhgef11	Rho guanine nucleotide exchange factor (GEF) 11	3	3	2.9	104870	98428	126610	123910	138340	134910	115630	144520	113350	168530	165970	162810	0.0792152	0.0153592	1.20385	1.33149	0.233194	0.0409853	NO	NO	NO
E9Q0A7	Uniprot	ENSMUSG00000022307	170719	Oxr1	oxidation resistance 1	16	16	25.1	1970600	2233700	2236800	1916900	2085500	2248400	2510200	2760300	2507300	2589000	2648800	2594900	0.651514	0.841869	0.970455	1.00706	0.811414	0.88312	NO	NO	NO
E9Q0G1	Uniprot	ENSMUSG00000023106	68184	Denr	density-regulated protein	7	7	40.1	971390	1111600	1170000	939190	1050100	1070400	1111500	1187800	1136000	1164900	1201200	1154000	0.419433	0.348397	0.940578	1.02468	0.628171	0.440844	NO	NO	NO
E9Q0H6	Uniprot	ENSMUSG00000019874	12140	Fabp7	fatty acid binding protein 7, brain	4	4	25	704240	754090	886210	712790	750020	814430	761910	780060	766020	840280	887310	879900	0.73529	0.00306097	0.971295	1.12977	0.862289	0.0136768	NO	NO	NO
E9Q0M0	Uniprot	ENSMUSG00000074895	218268	Eif4e1b	eukaryotic translation initiation factor 4E family member 1B	18	2	58.8	1243500	1318000	1269400	1290200	1429000	1487800	1453800	1412100	1462700	1684200	1620300	1626600	0.115415	0.00143123	1.09818	1.13919	0.294647	0.00849046	NO	NO	YES
E9Q0N0	Uniprot	ENSMUSG00000022957	16443	Itsn1	intersectin 1 (SH3 domain protein 1A)	9	6	6.2	494240	576440	558020	575680	657850	690050	680400	678740	703270	789500	828150	838570	0.0802503	0.00147909	1.18105	1.19095	0.234185	0.00865323	NO	NO	NO
E9Q0W6	Uniprot	ENSMUSG00000029095	231148	Ablim2	actin-binding LIM protein 2	4	4	7.9	353380	384750	457430	318250	327900	400700	439660	477660	490240	376030	371490	412300	0.286438	0.0143778	0.875615	0.823993	0.509528	0.0390667	NO	NO	NO
Q3V403	Uniprot	ENSMUSG00000056917	20469	Sipa1	signal-induced proliferation associated gene 1	8	8	12.4	935470	1118700	1104200	1054100	1088100	1195600	1102400	1198800	1108900	1151500	1225900	1135400	0.456573	0.458465	1.05681	1.03012	0.659115	0.548648	NO	NO	NO
E9Q0Z7	Uniprot	ENSMUSG00000030101	58911	Sumf1	sulfatase modifying factor 1	7	7	41.7	898530	1063300	1127000	942090	1037300	1055800	1094800	1136100	1124700	1205900	1247800	1248100	0.826995	0.00347262	0.982634	1.10317	0.914766	0.0149551	NO	NO	NO
E9Q137	Uniprot	ENSMUSG00000040813	21767	Tex264	testis expressed gene 264	6	6	15.5	2425600	2882100	2795300	1510800	1684300	1798300	2678700	2776700	2883800	1957500	1938300	1885100	0.00313585	0.000173066	0.616241	0.69322	0.0341027	0.0027561	NO	NO	NO
E9Q150	Uniprot	ENSMUSG00000003233	13544	Dvl3	dishevelled segment polarity protein 3	5	3	7.9	709750	750070	854940	641070	683830	1156600	781190	772910	813020	859260	887950	993150	0.761117	0.042916	1.07203	1.15768	0.87751	0.0872381	NO	NO	NO
E9Q166	Uniprot	ENSMUSG00000052812	320817	Atad2b	ATPase family, AAA domain containing 2B	9	9	7	746260	879460	905720	861560	919520	925310	1160500	1216800	1181800	1367200	1366600	1379200	0.336118	0.000400229	1.06911	1.15563	0.555886	0.00418465	NO	NO	NO
E9Q175	Uniprot	ENSMUSG00000033577	17920	Myo6	myosin VI	66	66	51.6	18994000	21362000	22152000	19778000	21087000	20781000	22084000	23646000	22403000	23639000	23413000	22486000	0.793689	0.47374	0.98621	1.02062	0.898368	0.561959	NO	NO	NO
E9Q179	Uniprot	ENSMUSG00000044221	231413	Grsf1	G-rich RNA sequence binding factor 1	4	4	14.4	563940	615580	653350	511340	545070	598620	763720	884560	856750	856180	819900	841660	0.177737	0.916659	0.902972	1.00507	0.384109	0.940342	NO	NO	NO
E9Q1F5	Uniprot	ENSMUSG00000033590	208943	Myo5c	myosin VC	7	3	4.6	211750	235560	254450	202020	237870	264900	270880	287030	277290	244100	274020	272040	0.965593	0.234713	1.00432	0.946073	0.983226	0.324327	NO	NO	NO
E9Q1G8	Uniprot	ENSMUSG00000001833	235072	Septin7	septin 7	33	1	60.4	10940000	12382000	12977000	9833200	10515000	11045000	14213000	15751000	15551000	13904000	14062000	14290000	0.0794521	0.0935003	0.86485	0.928397	0.233342	0.157645	NO	NO	NO
E9Q1K1	Uniprot	ENSMUSG00000031631	66756	Cfap97	cilia and flagella associated protein 97	7	7	13.2	862180	1084100	1170100	981470	1049000	1065200	1016800	1019100	1046800	1039800	1091500	964690	0.9457	0.912939	0.993354	1.00431	0.974834	0.937332	NO	NO	NO
E9Q1S3	Uniprot	ENSMUSG00000020986	20334	Sec23a	SEC23 homolog A, COPII coat complex component	30	30	44.2	9792600	10626000	10652000	8915300	9677000	10421000	10749000	11625000	11433000	11122000	11063000	10640000	0.256333	0.345178	0.933786	0.970953	0.477196	0.437421	NO	NO	NO
E9Q1W7	Uniprot	ENSMUSG00000028030	271981	Tbck	TBC1 domain containing kinase	1	1	1	156210	163140	184800	163580	160860	189810	163200	184030	185250	174490	212660	161640	0.802877	0.763918	1.02003	1.03063	0.902763	0.818646	NO	NO	NO
E9Q1X8	Uniprot	ENSMUSG00000040118	12293	Cacna2d1	calcium channel, voltage-dependent, alpha2/delta subunit 1	2	2	1.8	154900	157110	198460	209330	252640	271150	176800	216880	184340	251440	234890	239590	0.0327456	0.0204442	1.43617	1.25587	0.134382	0.0505043	NO	NO	NO
E9Q1Y3	Uniprot	ENSMUSG00000020609	238055	Apob	apolipoprotein B	1	1	0.2	2450300	2893100	2928700	2542000	3183100	3005600	3055200	2986500	2835700	3308100	3119700	2920100	0.56703	0.292288	1.05544	1.053	0.753348	0.384553	NO	NO	NO
E9Q242	Uniprot	ENSMUSG00000022407	11564	Adsl	adenylosuccinate lyase	22	22	48.6	8400100	9583800	9868700	6217600	6613600	6822000	9184800	9579700	9784400	7702700	7445100	7760000	0.00481842	0.000725071	0.705615	0.802406	0.0422036	0.0056782	NO	NO	NO
E9Q260	Uniprot	ENSMUSG00000023403	77485	Stk31	serine threonine kinase 31	7	7	9.6	389910	479120	460070	483960	497400	487420	507630	523020	502120	546390	640540	632350	0.164766	0.0360318	1.10509	1.18692	0.365738	0.0765628	NO	NO	NO
E9Q284	Uniprot	ENSMUSG00000033983	12812	Coil	coilin	2	2	3	347590	373180	520170	367430	367890	457320	435680	475850	468880	544630	600560	545570	0.806471	0.00967734	0.961078	1.22482	0.904243	0.0295127	NO	NO	NO
E9Q2E4	Uniprot	ENSMUSG00000042744	269700	Hectd4	HECT domain E3 ubiquitin protein ligase 4	13	13	3.7	1735900	1903500	1985000	1198100	1266300	1286400	1755600	1948600	1889500	1302100	1263000	1248900	0.00132242	0.000559983	0.66688	0.681838	0.0220611	0.00489041	NO	NO	NO
E9Q2S9	Uniprot	ENSMUSG00000020925	52715	Ccdc43	coiled-coil domain containing 43	2	2	8.1	95587	109960	116620	98476	93066	96906	96272	113430	131750	117910	127420	125670	0.154438	0.407488	0.895337	1.08654	0.350948	0.49845	NO	NO	NO
E9Q2U6	Uniprot	ENSMUSG00000024576	93687	Csnk1a1	casein kinase 1, alpha 1	15	1	43.3	24419	31282	29915	30914	37757	39120	30949	39848	39226	51905	35225	53020	0.0881703	0.193367	1.25901	1.27382	0.24806	0.278179	NO	NO	NO
E9Q2V7	Uniprot	ENSMUSG00000029192	100855	Tbc1d14	TBC1 domain family, member 14	8	8	19.6	457470	546460	632110	557310	526560	568770	574800	562790	540480	564060	589600	550640	0.920332	0.596435	1.01015	1.01563	0.96091	0.675226	NO	NO	NO
E9Q2W8	Uniprot	ENSMUSG00000042992	67774	Borcs5	BLOC-1 related complex subunit 5	3	3	18.4	94444	124130	122240	99211	92796	143040	86088	121750	89775	117030	130440	98401	0.922139	0.333737	0.983079	1.16215	0.962123	0.426244	NO	NO	NO
E9Q2W9	Uniprot	ENSMUSG00000054808	60595	Actn4	actinin alpha 4	43	1	71.2	448940	508730	490810	570560	622040	691050	514330	545430	509670	660580	639850	642870	0.0207302	0.000652576	1.30043	1.23822	0.102125	0.0053243	NO	NO	YES
E9Q2Y3	Uniprot	ENSMUSG00000004221	16151	Ikbkg	inhibitor of kappaB kinase gamma	10	10	26.4	1215600	1534800	1447500	1236400	1563800	1334000	1550000	1564100	1469400	1462800	1733200	1421100	0.883475	0.917995	0.984826	1.00733	0.942948	0.941226	NO	NO	NO
E9Q2Z1-2	Uniprot	ENSMUSG00000071226	330409	Cecr2	CECR2, histone acetyl-lysine reader	10	10	8.6	1037400	1211100	1267900	1054700	1130200	1162400	1236300	1293600	1269400	1152500	1159600	1135000	0.501202	0.00293988	0.951911	0.907299	0.695355	0.0133765	NO	NO	NO
E9Q317	Uniprot	ENSMUSG00000021963	20220	Sap18	Sin3-associated polypeptide 18	4	4	21.5	1059900	1067400	1167700	1107800	1258600	1342400	1329800	1476200	1547900	1611600	1649100	1617700	0.147453	0.0551953	1.12558	1.12047	0.341591	0.104996	NO	NO	NO
E9Q3A0	Uniprot	ENSMUSG00000033949	28105	Trim36	tripartite motif-containing 36	15	15	25.5	3132000	3395400	3797600	3168700	3275300	3405400	3607500	4038700	3953200	3789600	3920200	3738300	0.483035	0.741273	0.953937	0.986956	0.680776	0.799678	NO	NO	NO
E9Q3B1	Uniprot	ENSMUSG00000022106	105670	Rcbtb2	regulator of chromosome condensation (RCC1) and BTB (POZ) domain containing protein 2	3	3	6.6	435950	445920	522710	461140	491330	537770	486760	485370	483690	561040	552550	530550	0.464266	0.00234292	1.06099	1.12936	0.665403	0.0117067	NO	NO	NO
E9Q3C1	Uniprot	ENSMUSG00000045975	207781	C2cd2	C2 calcium-dependent domain containing 2	7	7	12.2	1557300	1802500	1879100	1617000	1805500	1753100	1880700	2056700	2016000	1971500	1949400	2037400	0.85991	0.979381	0.987917	1.00082	0.930528	0.984339	NO	NO	NO
E9Q3G8	Uniprot	ENSMUSG00000021374	218210	Nup153	nucleoporin 153	11	11	10.3	1288600	1381000	1583600	1524300	1358300	1594000	1557300	1541200	1612200	1789700	1806000	1938700	0.541465	0.0061058	1.05253	1.17486	0.731118	0.0214297	NO	NO	NO
E9Q3L2	Uniprot	ENSMUSG00000041720	224020	Pi4ka	phosphatidylinositol 4-kinase alpha	17	17	9.8	1440700	1598400	1729700	1474000	1602000	2058500	1945500	1986300	1910800	2017000	2011700	2302700	0.567826	0.173694	1.07669	1.08366	0.753895	0.254494	NO	NO	NO
E9Q3M9	Uniprot	ENSMUSG00000026090	72097	Cracdl	capping protein inhibiting regulator of actin like	1	1	0.7	121030	141450	134200	137230	135220	151940	142190	156110	137120	175150	192840	170990	0.310884	0.0170824	1.06985	1.23784	0.53177	0.0443132	NO	NO	NO
E9Q3P4	Uniprot	ENSMUSG00000026605	108000	Cenpf	centromere protein F	157	157	52.5	42900000	48541000	49553000	40141000	43216000	45383000	48544000	51136000	49924000	46295000	45083000	44669000	0.186958	0.00719764	0.913088	0.909381	0.395286	0.0240703	NO	NO	NO
F6QH25	Uniprot	ENSMUSG00000022636	11658	Alcam	activated leukocyte cell adhesion molecule	1	1	5.2	18734	14665	17395	33567	26204	36868	28821	27721	30819	29930	35684	43141	0.0105589	0.143799	1.90257	1.24489	0.0667607	0.220284	YES	NO	YES
E9Q3T3	Uniprot	ENSMUSG00000041498	381293	Kif14	kinesin family member 14	74	74	46.4	23294000	25387000	26437000	23422000	25333000	25823000	25840000	28258000	26879000	29063000	28624000	28582000	0.886044	0.0696739	0.992811	1.06535	0.94371	0.125789	NO	NO	NO
E9Q3X0	Uniprot	ENSMUSG00000030681	78388	Mvp	major vault protein	55	1	67.5	44173000	48385000	48489000	40889000	43760000	47189000	48398000	52006000	50263000	50988000	47435000	48016000	0.254672	0.404971	0.93471	0.971938	0.475793	0.495686	NO	NO	NO
E9Q3X4	Uniprot	ENSMUSG00000014418	246694	Hps5	HPS5, biogenesis of lysosomal organelles complex 2 subunit 2	6	6	6.6	557780	653860	740570	581770	648610	697130	692280	683930	668480	695890	716880	711390	0.901541	0.0477209	0.987348	1.03887	0.95121	0.0940834	NO	NO	NO
E9Q411	Uniprot	ENSMUSG00000020576	71169	Nbas	neuroblastoma amplified sequence	54	54	26.2	11488000	13497000	14401000	10506000	11239000	12124000	13693000	15060000	15122000	12386000	13287000	12900000	0.133734	0.0297326	0.859925	0.879157	0.320401	0.0663248	NO	NO	NO
E9Q421	Uniprot	ENSMUSG00000039047	329777	Pigk	phosphatidylinositol glycan anchor biosynthesis, class K	7	7	23.8	1079900	1161300	1217900	1198700	1290600	1339100	1201800	1291000	1367300	1403700	1394400	1439300	0.0987331	0.0647794	1.10676	1.09774	0.264294	0.118935	NO	NO	NO
E9Q446	Uniprot	ENSMUSG00000026171	57751	Rnf25	ring finger protein 25	14	14	41.8	1897300	2152600	2251500	1918000	2111000	2252200	2066700	2283500	2191900	2139300	2218800	2210400	0.964759	0.902861	0.996794	1.00404	0.983226	0.929447	NO	NO	NO
E9Q481	Uniprot	ENSMUSG00000041846	68734	Ppp4r3a	protein phosphatase 4 regulatory subunit 3A	8	8	11.3	834050	971410	1051100	971070	1005000	1015600	1066900	1095600	1088400	1133700	1151000	1136200	0.52529	0.00508688	1.0473	1.05229	0.718399	0.0191151	NO	NO	NO
E9Q4M4	Uniprot	ENSMUSG00000030086	66098	Chchd6	coiled-coil-helix-coiled-coil-helix domain containing 6	18	1	60.8	307800	341140	359890	73244	84586	75999	324180	365550	342460	117290	122120	108890	7.81e-05	5.45e-05	0.231782	0.337438	0.00664519	0.00169517	NO	NO	NO
E9Q4M8	Uniprot	ENSMUSG00000024799	73166	Tm7sf2	transmembrane 7 superfamily member 2	3	3	7	734490	769090	996580	1515700	1691000	1873200	828790	998500	823160	1316900	1368200	1242600	0.00286183	0.00333979	2.03183	1.4819	0.0329055	0.014509	YES	NO	YES
E9Q4P1	Uniprot	ENSMUSG00000073643	69368	Wdfy1	WD repeat and FYVE domain containing 1	6	6	14.6	530740	513670	554440	354960	399020	418200	516720	591490	594500	429070	407230	419920	0.00301944	0.00475083	0.733139	0.737777	0.0334993	0.0183383	NO	NO	NO
E9Q4S7	Uniprot	ENSMUSG00000025314	19271	Ptprj	protein tyrosine phosphatase, receptor type, J	10	9	7.8	1128600	1266900	1376200	766550	790800	887490	1581600	1734200	1705800	978290	911930	914120	0.00537298	0.00013871	0.648206	0.558455	0.0452637	0.0025657	NO	NO	NO
E9Q4Y4	Uniprot	ENSMUSG00000024542	70799	Cep192	centrosomal protein 192	4	4	1.7	216310	248430	268900	226550	237370	244050	258630	295920	257860	273030	307170	313450	0.623905	0.202031	0.96501	1.1	0.795623	0.288422	NO	NO	NO
F6R3T1	Uniprot	ENSMUSG00000046774	382231	8030474K03Rik	RIKEN cDNA 8030474K03 gene	5	5	11.5	538400	688890	747810	528670	584170	634910	567200	673870	591250	1041900	708980	710100	0.336741	0.143563	0.884892	1.3431	0.556085	0.21998	NO	NO	NO
E9Q4Z2	Uniprot	ENSMUSG00000042010	100705	Acacb	acetyl-Coenzyme A carboxylase beta	35	31	17.2	3691900	4190200	4414500	4150700	4211600	4530500	4773600	5065500	4771900	4816900	5017300	4798100	0.460841	0.955723	1.04848	1.00146	0.662348	0.967911	NO	NO	NO
E9Q509	Uniprot	ENSMUSG00000041237	18770	Pklr	pyruvate kinase liver and red blood cell	3	1	4.6	120530	133970	178310	131570	144800	149780	132620	151070	148030	162500	183360	164850	0.909209	0.039255	0.984612	1.18297	0.954397	0.0812945	NO	NO	NO
E9Q512	Uniprot	ENSMUSG00000021188	109181	Trip11	thyroid hormone receptor interactor 11	3	3	1.9	277050	328570	409650	359150	371620	431570	388500	414720	412250	425120	377080	688960	0.333404	0.398453	1.14486	1.22682	0.55244	0.489429	NO	NO	NO
H3BLC5	Uniprot	ENSMUSG00000079165	751865	Sap25	sin3 associated polypeptide	4	4	22.9	435710	513870	509270	432720	477200	505180	544610	578840	532300	557470	542210	546840	0.68102	0.843789	0.970011	0.994425	0.829989	0.884634	NO	NO	NO
E9Q557	Uniprot	ENSMUSG00000054889	109620	Dsp	desmoplakin	20	20	7.2	3076000	3353600	4037000	2961400	3043800	3364200	1746200	2041700	1850300	3490900	3529300	3969500	0.30461	0.000536317	0.895171	1.94915	0.527603	0.00480417	NO	YES	YES
E9Q586	Uniprot	ENSMUSG00000031865	13191	Dctn1	dynactin 1	41	41	38.8	9780400	11099000	11603000	11698000	12692000	13622000	10344000	11267000	10931000	13914000	13641000	13617000	0.0766569	0.000549774	1.17023	1.2652	0.229086	0.00485824	NO	NO	NO
E9Q5D6	Uniprot	ENSMUSG00000038546	56705	Ranbp9	RAN binding protein 9	13	13	24.4	1690700	1862100	2070700	1466400	1478700	1619100	2455800	2700200	2589800	2094700	2135600	2146300	0.042588	0.00323549	0.81163	0.823233	0.159631	0.01418	NO	NO	NO
E9Q5F4	Uniprot	ENSMUSG00000029580	11461	Actb	actin, beta	21	1	83.8	118870	103160	109870	116010	137360	130120	115990	118260	109100	156320	127410	141270	0.0906208	0.0363571	1.15544	1.2378	0.251978	0.0770718	NO	NO	YES
E9Q5G3	Uniprot	ENSMUSG00000032254	71819	Kif23	kinesin family member 23	41	14	45	20232000	23115000	23300000	17038000	17707000	22650000	18999000	20580000	20697000	17052000	16819000	17975000	0.203229	0.012512	0.861179	0.860143	0.416671	0.0353828	NO	NO	NO
E9Q5K9-3	Uniprot	ENSMUSG00000035851	231386	Ythdc1	YTH domain containing 1	4	4	5.2	949700	1024200	763500	487940	556200	504600	1253400	872270	750030	551970	501980	478170	0.00781551	0.0430434	0.56577	0.532782	0.0567329	0.087348	NO	NO	NO
Q5RIS0	Uniprot	ENSMUSG00000066137	433719	Gm11487	predicted gene 11487	2	2	4.8	492580	516240	574550	422240	623280	449090	581520	551760	525780	498040	456990	472240	0.684047	0.018309	0.943942	0.860288	0.831197	0.0463641	NO	NO	NO
E9Q605	Uniprot	ENSMUSG00000025199	12675	Chuk	conserved helix-loop-helix ubiquitous kinase	7	7	11.7	587310	605900	651110	798900	873860	866430	657500	741300	737850	897760	914660	924710	0.00160382	0.00216041	1.37676	1.28104	0.0240728	0.0111503	NO	NO	NO
E9Q616	Uniprot	ENSMUSG00000069833	66395	Ahnak	AHNAK nucleoprotein (desmoyokin)	1	1	1.7	80726	95264	94956	105400	114790	106910	100000	101960	107260	194640	209370	220940	0.028928	0.000184761	1.20725	2.02105	0.125488	0.00287409	NO	YES	YES
E9Q634	Uniprot	ENSMUSG00000032220	71602	Myo1e	myosin IE	23	23	24	3785300	4366100	4343500	3599900	3792100	3990800	4100500	4423400	4436500	4219800	4171100	4128500	0.168682	0.263187	0.910996	0.965973	0.371138	0.354671	NO	NO	NO
E9Q649	Uniprot	ENSMUSG00000091387	218476	Gcnt4	glucosaminyl (N-acetyl) transferase 4, core 2 (beta-1,6-N-acetylglucosaminyltransferase)	12	12	29.9	1963900	2225400	2253800	2169000	2273300	2395400	2217400	2383400	2366500	2241200	2225800	2256900	0.309511	0.203992	1.06124	0.965065	0.531047	0.290595	NO	NO	NO
E9Q6A6	Uniprot	ENSMUSG00000043719	245026	Col6a6	collagen, type VI, alpha 6	31	27	14.6	6567700	7329700	7551400	6735700	7031000	7387200	8991600	9822600	9561200	9243300	9623000	9490500	0.794144	0.98274	0.986251	0.999345	0.898712	0.986716	NO	NO	NO
E9Q6B6	Uniprot	ENSMUSG00000024163	30957	Mapk8ip3	mitogen-activated protein kinase 8 interacting protein 3	14	11	12.7	2283600	2641300	2807800	2213000	2365200	2550300	2776600	2941500	3017500	2632500	2832100	2743200	0.332466	0.127144	0.921864	0.939581	0.551733	0.199616	NO	NO	NO
E9Q6E7	Uniprot	ENSMUSG00000021745	19270	Ptprg	protein tyrosine phosphatase, receptor type, G	6	6	10.8	537260	599620	646830	483400	494690	522430	648610	699730	679850	522370	571660	516590	0.0491015	0.00373179	0.841235	0.794117	0.174596	0.0155976	NO	NO	NO
E9Q6J8	Uniprot	ENSMUSG00000030410	13401	Dmwd	dystrophia myotonica-containing WD repeat motif	1	1	2.8	109800	122160	139860	112920	114930	111200	132390	146130	129960	172080	176650	158630	0.281824	0.0111528	0.911866	1.24207	0.505585	0.0326418	NO	NO	YES
E9Q6K1	Uniprot	ENSMUSG00000030400	13871	Ercc2	excision repair cross-complementing rodent repair deficiency, complementation group 2	4	4	7.8	188610	188270	200240	189810	203090	207090	180100	215810	199500	206710	226890	227070	0.308448	0.152621	1.03963	1.10961	0.530652	0.230947	NO	NO	NO
I6L9G2	Uniprot	ENSMUSG00000025646	111828493	Atrip	ATR interacting protein	2	2	4.6	95998	96951	97957	97148	123580	114470	113390	115140	109530	116720	128890	126660	0.130317	0.0494577	1.15226	1.1012	0.315771	0.0965804	NO	NO	NO
E9Q6L7	Uniprot	ENSMUSG00000074179	100042314	Gsta5	glutathione S-transferase alpha 5	7	1	33.8	860430	976650	1230500	846620	783910	837710	1133500	1023500	1033800	961410	916860	951040	0.146288	0.0326733	0.804621	0.886709	0.339704	0.0711006	NO	NO	NO
E9Q6L8	Uniprot	ENSMUSG00000038187	68815	Btbd10	BTB (POZ) domain containing 10	4	4	11.9	418940	471660	500560	579730	601510	606650	495160	516440	480760	713420	680100	676870	0.00637721	0.00024797	1.28518	1.38733	0.0496505	0.0032675	NO	NO	NO
E9Q6P8	Uniprot	ENSMUSG00000034544	66880	Rsrc1	arginine/serine-rich coiled-coil 1	2	2	9.3	346670	407180	429410	355120	360770	378380	362880	354040	372380	422510	426750	452370	0.312602	0.00273253	0.924793	1.19492	0.532657	0.0128554	NO	NO	NO
E9Q6R7	Uniprot	ENSMUSG00000019820	22288	Utrn	utrophin	11	11	4	1145300	1321300	1434100	1090600	1153800	1226100	1396400	1445100	1452300	1401500	1531400	1503200	0.196796	0.33366	0.889712	1.03314	0.408119	0.426244	NO	NO	NO
E9Q6U4	Uniprot	ENSMUSG00000052033	109054	Pfdn4	prefoldin 4	3	3	29.2	1981400	2318000	2505700	2005200	2418600	2601000	2432300	2526400	2269800	2816600	2862000	2732600	0.769606	0.00934974	1.03228	1.16362	0.883023	0.0288086	NO	NO	NO
E9Q6X0	Uniprot	ENSMUSG00000024277	212307	Mapre2	microtubule-associated protein, RP/EB family, member 2	14	1	53.9	27607	31592	22837	24975	18242	24656	32884	35297	26765	25251	35787	34342	0.231413	0.973937	0.827356	1.00457	0.450129	0.980854	NO	NO	NO
Q8K2N3	Uniprot	ENSMUSG00000040195	210035	Nemp1	nuclear envelope integral membrane protein 1	1	1	2.8	45135	41309	63284	41481	40517	54917	57586	57264	55242	60409	51998	43550	0.630713	0.39262	0.914425	0.916898	0.798871	0.484496	NO	NO	NO
E9Q706	Uniprot	ENSMUSG00000005580	11515	Adcy9	adenylate cyclase 9	8	8	8.3	792380	852080	1016800	754950	850150	847150	948760	1013500	1002500	950790	934640	983020	0.399906	0.260926	0.921462	0.967515	0.612771	0.352305	NO	NO	NO
Q3U3A7	Uniprot	ENSMUSG00000055817	116871	Mta3	metastasis associated 3	16	8	39.8	3416900	3915000	3827100	4249900	4649400	4959800	5600400	6004300	6350300	7249100	7540400	7534700	0.0246878	0.00356023	1.24197	1.24334	0.113721	0.0152224	NO	NO	NO
E9Q7G0	Uniprot	ENSMUSG00000066306	101706	Numa1	nuclear mitotic apparatus protein 1	52	52	28.3	5821000	6522100	6816700	5855600	6216800	6801700	6192300	6451100	6242600	6963600	6818100	6837600	0.825209	0.00320567	0.985089	1.09178	0.914239	0.014122	NO	NO	NO
F6UUZ3	Uniprot	ENSMUSG00000062393	331374	Dgkk	diacylglycerol kinase kappa	24	24	24.9	4114900	4759500	4844900	4072100	4355200	4541500	4415800	4894500	4771600	4652800	4919500	4586000	0.403106	0.891957	0.945296	1.00543	0.615406	0.922469	NO	NO	NO
E9Q7N5	Uniprot	ENSMUSG00000021666	320806	Gfm2	G elongation factor, mitochondrial 2	11	11	17.7	2111000	2202400	2370800	2033100	2041200	2167600	2268800	2532100	2469400	2284200	2429900	2268400	0.167914	0.367858	0.933829	0.960414	0.369721	0.460286	NO	NO	NO
E9Q7Q3	Uniprot	ENSMUSG00000027940	59069	Tpm3	tropomyosin 3, gamma	29	1	66.5	429430	483430	482370	410230	497580	505050	591900	652290	645520	683950	584630	624650	0.875766	0.974573	1.01264	1.00186	0.938674	0.981329	NO	NO	NO
E9Q827	Uniprot	ENSMUSG00000007656	59046	Arpp19	cAMP-regulated phosphoprotein 19	5	4	37.2	1540800	1543300	1757800	801400	984670	986040	1796700	1947600	1870400	964570	1006500	1083200	0.00187249	0.00010594	0.572525	0.543977	0.0262413	0.00224548	NO	NO	NO
Q6Q477-2	Uniprot	ENSMUSG00000026463	381290	Atp2b4	ATPase, Ca++ transporting, plasma membrane 4	17	5	18	556440	597430	621120	513840	544620	561900	495710	568180	492530	576400	594650	589700	0.0938056	0.0545247	0.912884	1.13128	0.256613	0.104186	NO	NO	NO
E9Q855	Uniprot	ENSMUSG00000028049	24045	Scamp3	secretory carrier membrane protein 3	9	9	30.8	3937900	6238500	6335600	3244000	3484100	3332100	6091800	6528600	7403100	3143600	3225100	2870800	0.0522403	0.000849584	0.609266	0.461433	0.180897	0.00621637	NO	NO	NO
E9Q8D0	Uniprot	ENSMUSG00000044224	78244	Dnajc21	DnaJ heat shock protein family (Hsp40) member C21	5	5	12.2	756580	895970	876970	734770	743240	803310	974710	1029500	1076100	973510	957360	998960	0.164471	0.188781	0.901879	0.951148	0.365382	0.272313	NO	NO	NO
E9Q8F0	Uniprot	ENSMUSG00000027620	170791	Rbm39	RNA binding motif protein 39	8	8	22.7	2138800	2509000	2526200	2293100	2574000	2769100	2252500	2492800	2486700	2690300	2978000	2718900	0.456799	0.0334236	1.06443	1.15973	0.659242	0.0724201	NO	NO	NO
E9Q8I7	Uniprot	ENSMUSG00000072889	100978	Nfxl1	nuclear transcription factor, X-box binding-like 1	53	53	55.1	17054000	19452000	19863000	16382000	17713000	18575000	19645000	21309000	21344000	20262000	19561000	19826000	0.318686	0.21301	0.934379	0.957479	0.538467	0.299926	NO	NO	NO
E9Q8L9	Uniprot	ENSMUSG00000031488	75767	Rab11fip1	RAB11 family interacting protein 1 (class I)	11	11	8.7	1381800	1600500	1587600	1438000	1479600	1550500	1530800	1686800	1644600	1747300	1617400	1629500	0.686308	0.519278	0.977724	1.02715	0.832346	0.604893	NO	NO	NO
E9Q8N5	Uniprot	ENSMUSG00000033392	76499	Clasp2	CLIP associating protein 2	15	13	12.5	1219300	1303200	1518700	1300200	1349500	1458800	1635000	1613800	1579300	1585300	1635000	1603300	0.834679	0.948406	1.01665	0.999068	0.917123	0.963449	NO	NO	NO
E9Q8Q5	Uniprot	ENSMUSG00000013523	76960	Bcas1	breast carcinoma amplified sequence 1	11	11	29	868910	952300	1079200	881980	940960	1076000	1070900	1092700	1117700	1158300	1174500	1166800	0.995619	0.0070508	0.999493	1.06653	0.997796	0.0236856	NO	NO	NO
E9Q8T2-2	Uniprot	ENSMUSG00000014039	114604	Prdm15	PR domain containing 15	1	1	0.9	304080	334230	332630	312460	351360	354750	304420	313590	299750	349860	334660	376490	0.396436	0.0207174	1.04906	1.15609	0.609965	0.050826	NO	NO	NO
E9Q912	Uniprot	ENSMUSG00000028149	229877	Rap1gds1	RAP1, GTP-GDP dissociation stimulator 1	19	1	34.9	3541700	4051500	4224600	3384600	3482500	3778000	3931500	4287700	4078700	4063200	3638200	3875400	0.173888	0.208866	0.900768	0.941364	0.37795	0.295489	NO	NO	NO
E9Q9A5	Uniprot	ENSMUSG00000002963	59047	Pnkp	polynucleotide kinase 3'- phosphatase	7	7	16	719670	784990	827650	717900	722910	719930	872710	852560	830710	774080	788940	771840	0.14297	0.00513042	0.926438	0.913489	0.335306	0.019197	NO	NO	NO
E9Q9B0	Uniprot	ENSMUSG00000020821	16562	Kif1c	kinesin family member 1C	4	1	3.7	58415	71184	92182	83385	71432	80647	74655	94585	92183	83820	98650	94707	0.686048	0.532139	1.0617	1.06026	0.832346	0.617099	NO	NO	NO
E9Q9B3	Uniprot	ENSMUSG00000036966	223918	Spryd3	SPRY domain containing 3	4	4	11.3	1773400	1645700	2138200	547860	419450	437600	2064500	2045600	2401900	564410	476400	460410	0.000825574	0.0001554	0.252804	0.230531	0.017265	0.00265966	NO	NO	NO
E9Q9C0	Uniprot	ENSMUSG00000025085	226251	Ablim1	actin-binding LIM protein 1	6	6	11.5	444390	457590	544000	464330	420480	442810	635130	605810	667770	540260	510490	562660	0.306751	0.0136653	0.918145	0.845288	0.529136	0.0374725	NO	NO	NO
E9Q9C3	Uniprot	ENSMUSG00000068036	17356	Afdn	afadin, adherens junction formation factor	93	1	48.7	64485	59082	54636	79700	70568	82746	63383	61299	59256	95695	109980	92565	0.0169512	0.00226526	1.30758	1.62142	0.0908745	0.0114048	NO	YES	YES
E9Q9C5	Uniprot	ENSMUSG00000024121	11984	Atp6v0c	ATPase, H+ transporting, lysosomal V0 subunit C	1	1	12	277990	346420	329490	296480	306090	293420	309720	365610	358230	284980	244950	262140	0.408539	0.0186172	0.939291	0.766351	0.618551	0.0469451	NO	NO	NO
E9Q9F9	Uniprot	ENSMUSG00000039990	214764	Edrf1	erythroid differentiation regulatory factor 1	13	13	14.8	871790	996250	1065200	776630	843120	946100	856900	1001200	945870	946500	972670	942590	0.178088	0.677903	0.874749	1.02061	0.384448	0.746596	NO	NO	NO
E9Q9G8	Uniprot	ENSMUSG00000030323	81896	Ift122	intraflagellar transport 122	1	1	0.9	42208	46920	45538	56297	38451	45554	48076	49177	46736	46297	49848	45972	0.744211	0.684683	1.04185	0.986999	0.867344	0.752254	NO	NO	NO
E9Q9H2	Uniprot	ENSMUSG00000029014	22791	Dnajc2	DnaJ heat shock protein family (Hsp40) member C2	8	8	14.3	930270	1079400	1096800	975040	1088300	1159600	1058400	1081100	1108700	1193800	1277600	1236200	0.633635	0.00559785	1.03749	1.14143	0.801142	0.0202433	NO	NO	YES
F6YZU5	Uniprot	ENSMUSG00000021782	71228	Dlg5	discs large MAGUK scaffold protein 5	4	4	3.1	286110	336580	362800	163630	146600	181900	416270	446170	440790	203320	210090	194430	0.00264511	2.27e-05	0.499376	0.46641	0.0315963	0.00150263	NO	NO	NO
E9Q9Q2	Uniprot	ENSMUSG00000056211	226412	R3hdm1	R3H domain containing 1	6	5	6.3	394620	490350	500270	350890	389730	404800	522960	557460	531390	511160	482380	492130	0.0988468	0.0348294	0.826875	0.92174	0.264361	0.0747007	NO	NO	NO
X4ZEG9	Uniprot	ENSMUSG00000074818	100503041	Pdzd7	PDZ domain containing 7	1	1	5.3	140990	166790	183000	164830	167150	204090	173270	169030	172390	172540	182660	184000	0.440466	0.100552	1.09228	1.04762	0.643867	0.166682	NO	NO	NO
E9QA90	Uniprot	ENSMUSG00000027425	228714	Kat14	lysine acetyltransferase 14	3	3	4.4	292040	353570	339060	386080	416830	405060	341590	367130	407900	466930	441620	457660	0.0225537	0.0158154	1.22678	1.22352	0.107982	0.0418838	NO	NO	NO
E9QAC6	Uniprot	ENSMUSG00000116121	NA	Gm49486	predicted gene, 49486	4	3	7.9	79615	99601	114880	105300	80362	96011	96660	117880	119170	119040	107960	104480	0.757764	0.934642	0.957759	0.993318	0.875508	0.953696	NO	NO	NO
E9QAD4	Uniprot	ENSMUSG00000026339	70829	Ccdc93	coiled-coil domain containing 93	13	13	22.3	900070	1021000	1114700	944400	1013600	1025000	1075200	1074800	1063400	1091300	1121700	1090200	0.805971	0.0532272	0.982617	1.02795	0.904083	0.102298	NO	NO	NO
Q29SA9	Uniprot	ENSMUSG00000049690	210356	Nckap5	NCK-associated protein 5	2	2	1.2	264710	255490	279110	273430	267360	268730	229480	225670	217490	203160	186000	189080	0.657361	0.00776127	1.01277	0.859657	0.815505	0.0254088	NO	NO	NO
E9QAE3	Uniprot	ENSMUSG00000040565	107182	Btaf1	B-TFIID TATA-box binding protein associated factor 1	45	45	28.5	6797600	7500000	8042600	7654600	7720600	8294400	9083100	9489700	9351400	9663300	9462100	9772100	0.344438	0.0965339	1.05951	1.03486	0.563282	0.161538	NO	NO	NO
E9QAF9	Uniprot	ENSMUSG00000035168	66860	Tanc1	tetratricopeptide repeat, ankyrin repeat and coiled-coil containing 1	31	31	18.7	3921900	4377000	4584500	4669400	5009700	5159700	4927700	5222800	5199700	5900700	5777600	5733200	0.0554597	0.00304224	1.15178	1.13428	0.187039	0.0136546	NO	NO	YES
E9QAG2	Uniprot	ENSMUSG00000025626	70998	Phf6	PHD finger protein 6	2	2	8.7	145870	141820	176930	119440	126550	130410	133450	134410	133490	112200	107690	104100	0.0635148	0.000401177	0.810124	0.807251	0.20208	0.00418465	NO	NO	NO
E9QPX6	Uniprot	ENSMUSG00000033632	225289	AW554918	expressed sequence AW554918	1	1	1.4	94854	105190	110360	87734	76267	102390	102120	112230	93648	105050	95181	99437	0.171861	0.671798	0.858207	0.972954	0.376021	0.740694	NO	NO	NO
J3QPR5	Uniprot	ENSMUSG00000029155	73472	Spata18	spermatogenesis associated 18	1	1	2.1	219990	216990	210350	44869	57969	63598	43115	60886	38367	50446	32100	46995	1.36e-05	0.654926	0.257112	0.909903	0.00328771	0.726936	NO	NO	NO
E9QAQ5	Uniprot	ENSMUSG00000022812	56637	Gsk3b	glycogen synthase kinase 3 beta	6	4	20.8	307740	327600	364890	393210	388310	431070	375170	397170	406390	431140	476040	459800	0.0302392	0.0174484	1.21231	1.15971	0.128646	0.0451054	NO	NO	NO
E9QAS4	Uniprot	ENSMUSG00000063870	107932	Chd4	chromodomain helicase DNA binding protein 4	21	21	11.6	2208600	2602300	2807300	2685300	2969000	3120300	3488800	3797500	3773500	4231700	4213100	4265900	0.150409	0.00538334	1.15179	1.14927	0.345616	0.0197948	NO	NO	NO
E9QAT0	Uniprot	ENSMUSG00000000838	14265	Fmr1	FMRP translational regulator 1	22	2	41.6	4713900	5008800	4927400	4632900	4942400	5295600	6035700	6474700	6189300	6071600	6254500	5822900	0.744437	0.364057	1.01507	0.97055	0.867344	0.456585	NO	NO	NO
E9QAT4-2	Uniprot	ENSMUSG00000026924	227648	Sec16a	SEC16 homolog A, endoplasmic reticulum export factor	36	36	23.4	6875600	7618000	8020500	6761800	6829500	7309400	8566400	9085700	9089500	8161100	8216300	8180200	0.226902	0.0140065	0.928338	0.918329	0.444989	0.0382321	NO	NO	NO
Q68FL6	Uniprot	ENSMUSG00000040354	216443	Mars1	methionine-tRNA synthetase 1	27	27	33.7	6088900	6945700	6891200	6693100	7007600	7470600	6591000	6878700	6855100	7314900	7506700	7398200	0.309916	0.00421163	1.06251	1.09324	0.531047	0.0170064	NO	NO	YES
E9QJS0	Uniprot	ENSMUSG00000034729	64657	Mrps10	mitochondrial ribosomal protein S10	2	2	11.9	208550	229730	244740	194670	209370	235810	254190	279740	252150	231280	237550	238600	0.418527	0.045915	0.936795	0.899947	0.627422	0.0916009	NO	NO	NO
E9QJT5	Uniprot	ENSMUSG00000008822	66204	Acyp1	acylphosphatase 1, erythrocyte (common) type	5	5	34.4	2729200	3034200	3011300	2225400	2495700	2521500	2760900	2922600	2764800	2632700	2683700	2673400	0.0200142	0.0511532	0.825396	0.945729	0.0999563	0.0991115	NO	NO	NO
Q5U3L0	Uniprot	ENSMUSG00000054520	24055	Sh3bp2	SH3-domain binding protein 2	4	4	8.9	795440	927960	936070	898880	982830	1007200	826560	845570	836500	969020	1016300	994120	0.244933	0.000438274	1.08627	1.18768	0.466524	0.0043239	NO	NO	NO
E9QJV4	Uniprot	ENSMUSG00000035597	328110	Prpf39	pre-mRNA processing factor 39	3	3	5.9	343110	358960	395630	364060	416930	422760	404650	442990	474670	434020	407510	433890	0.219438	0.518078	1.09661	0.964539	0.435948	0.603731	NO	NO	NO
Q7TQG5	Uniprot	ENSMUSG00000032340	18007	Neo1	neogenin	5	5	5.5	269490	276560	342300	348740	328810	407100	281170	341290	302120	473090	447350	412440	0.118441	0.00543778	1.22097	1.44161	0.299332	0.0199307	NO	NO	NO
E9QK62	Uniprot	ENSMUSG00000026259	53972	Ngef	neuronal guanine nucleotide exchange factor	17	17	23.9	3077600	3479100	3568900	3031000	3443800	3528000	3618000	3955200	3854900	3738500	3774200	3798800	0.858536	0.721228	0.987872	0.989797	0.930055	0.782516	NO	NO	NO
Q5PSV9	Uniprot	ENSMUSG00000061607	240087	Mdc1	mediator of DNA damage checkpoint 1	20	20	13.6	2367200	2596000	2757400	2773500	2986000	3077600	3124800	3349000	3326000	3627300	3647600	3792900	0.0618026	0.00871942	1.14461	1.12939	0.198756	0.0273331	NO	NO	YES
Q9JKS5	Uniprot	ENSMUSG00000021476	56541	Habp4	hyaluronic acid binding protein 4	4	4	8.8	497950	526780	587460	445370	460420	500900	638100	769920	706840	590300	572910	551080	0.0928055	0.0282621	0.872534	0.810593	0.254958	0.063882	NO	NO	NO
E9QKE4	Uniprot	ENSMUSG00000039318	98732	Rab3gap2	RAB3 GTPase activating protein subunit 2	55	55	44.4	22492000	25021000	25495000	23410000	24357000	25489000	23226000	26067000	25129000	27310000	26285000	26474000	0.94416	0.102768	1.0034	1.07588	0.97392	0.169412	NO	NO	NO
E9QKG2	Uniprot	ENSMUSG00000019794	23924	Katna1	katanin p60 (ATPase-containing) subunit A1	6	6	15.3	651240	874770	843990	709940	779220	831290	798410	891300	874020	790750	784560	762860	0.843207	0.0648516	0.979093	0.912019	0.92217	0.118985	NO	NO	NO
E9QKG3	Uniprot	ENSMUSG00000019792	73681	Trmt11	tRNA methyltransferase 11	9	9	18.9	1405000	1627700	1579400	1187600	1422200	1447700	1589600	1695600	1603600	1563700	1497500	1486400	0.158794	0.0504059	0.879751	0.930208	0.357166	0.0979503	NO	NO	NO
E9QKK1	Uniprot	ENSMUSG00000045328	229841	Cenpe	centromere protein E	91	91	39.3	17244000	18889000	19706000	16452000	17357000	18288000	15185000	16509000	15802000	15313000	15309000	14652000	0.236844	0.168419	0.932986	0.953217	0.456223	0.248781	NO	NO	NO
E9QKZ2	Uniprot	ENSMUSG00000041879	226432	Ipo9	importin 9	27	27	31.2	11150000	11965000	12414000	9684200	10286000	10945000	12041000	13319000	12878000	11397000	11380000	10890000	0.0414337	0.0205411	0.87014	0.880459	0.156586	0.0505968	NO	NO	NO
E9QL25	Uniprot	ENSMUSG00000029475	30841	Kdm2b	lysine (K)-specific demethylase 2B	49	49	33.9	23690000	25973000	25931000	16433000	17760000	19267000	21255000	23634000	22527000	19907000	18860000	18029000	0.00268696	0.0155973	0.707199	0.842471	0.0318106	0.0414537	NO	NO	NO
E9QL53	Uniprot	ENSMUSG00000029516	12704	Cit	citron	88	88	39	22340000	25599000	26675000	22403000	24359000	25180000	24662000	26548000	26193000	25980000	26661000	26474000	0.594416	0.404769	0.964189	1.02212	0.772749	0.495642	NO	NO	NO
E9QL65	Uniprot	ENSMUSG00000034893	338337	Cog3	component of oligomeric golgi complex 3	12	11	15.5	1623400	1754700	1880500	1732200	1814600	1916800	1770100	1895600	1937700	1934400	1934100	1930300	0.496383	0.265495	1.03898	1.03487	0.691569	0.356548	NO	NO	NO
Q91YX5	Uniprot	ENSMUSG00000026623	226856	Lpgat1	lysophosphatidylglycerol acyltransferase 1	2	2	5.1	94391	101310	127240	54825	52923	70554	128410	141020	128590	72420	71141	78081	0.0135909	0.00023238	0.552119	0.556861	0.0783616	0.00320383	NO	NO	NO
E9QLB2	Uniprot	ENSMUSG00000039246	226791	Lyplal1	lysophospholipase-like 1	3	3	16.7	493100	608610	616150	650450	761710	746080	567220	611980	587990	686350	732090	730250	0.0499898	0.00300263	1.25635	1.21588	0.176281	0.0135585	NO	NO	NO
Q566J8	Uniprot	ENSMUSG00000003762	76889	Coq8b	coenzyme Q8B	5	5	9.2	1030700	1017500	1135300	835070	820220	961100	990230	1107800	997860	1160200	1190800	1115600	0.0314123	0.0478007	0.82186	1.11974	0.131937	0.0941198	NO	NO	NO
E9QLK3	Uniprot	ENSMUSG00000000148	231841	Brat1	BRCA1-associated ATM activator 1	3	3	4	223570	262830	284680	237790	258880	269960	259960	284420	264020	299430	290360	331030	0.945028	0.0606345	0.994229	1.13906	0.97431	0.112997	NO	NO	NO
E9QLL2	Uniprot	ENSMUSG00000040265	103967	Dnm3	dynamin 3	8	1	9.4	142930	167800	151620	140870	145370	146410	167370	173340	168630	149170	161860	147600	0.256384	0.0255016	0.935763	0.90044	0.477196	0.0591003	NO	NO	NO
E9QLS6	Uniprot	ENSMUSG00000033628	225326	Pik3c3	phosphatidylinositol 3-kinase catalytic subunit type 3	30	30	39.6	8859100	9928500	10248000	8595200	9348300	9455300	9548300	10148000	9828700	9914100	9851500	9672400	0.336182	0.884738	0.943628	0.997053	0.555886	0.916594	NO	NO	NO
E9QM38	Uniprot	ENSMUSG00000024597	20496	Slc12a2	solute carrier family 12, member 2	13	13	15.3	1765800	2022000	2072900	1830400	1909000	2076800	2144400	2408100	2329300	2307300	2301600	2326500	0.907299	0.831144	0.992407	1.00779	0.953476	0.874416	NO	NO	NO
E9QM61	Uniprot	ENSMUSG00000026048	22592	Ercc5	excision repair cross-complementing rodent repair deficiency, complementation group 5	1	1	1	63469	36574	47402	29827	28931	50405	23698	34074	28115	33786	30713	32230	0.291036	0.313125	0.740364	1.12624	0.514213	0.405341	NO	NO	NO
E9QM77	Uniprot	ENSMUSG00000042605	20239	Atxn2	ataxin 2	9	8	8.9	953130	1239500	1197800	1124900	1194700	1227600	1226600	1306200	1238700	1403300	1349600	1382000	0.609045	0.0144018	1.04624	1.09635	0.784148	0.039114	NO	NO	NO
E9QM90	Uniprot	ENSMUSG00000026319	227446	Relch	RAB11 binding and LisH domain, coiled-coil and HEAT repeat containing	48	2	43.2	298900	354550	347780	303540	395090	396750	382930	396050	322930	426370	426430	399070	0.42586	0.10862	1.09403	1.13609	0.633349	0.176614	NO	NO	YES
E9QMB7	Uniprot	ENSMUSG00000036282	70646	Naa30	N(alpha)-acetyltransferase 30, NatC catalytic subunit	7	7	30.3	1127000	1238000	1357700	906180	973940	1023100	1448300	1540000	1421400	1088400	1146400	999020	0.0216797	0.00218018	0.779869	0.733342	0.104894	0.0112292	NO	NO	NO
E9QME5	Uniprot	ENSMUSG00000033014	94093	Trim33	tripartite motif-containing 33	6	5	6.3	714100	827620	834830	905760	933500	1012600	846480	866340	871280	1027700	1127800	1103100	0.0349953	0.00192946	1.2	1.26102	0.140547	0.0103624	NO	NO	NO
H3BKD4	Uniprot	ENSMUSG00000022377	13196	Asap1	ArfGAP with SH3 domain, ankyrin repeat and PH domain1	4	4	4.4	609480	762320	863750	728380	741810	767790	794310	796660	779580	839900	837730	846430	0.991879	0.00100464	1.00109	1.06476	0.996517	0.00679707	NO	NO	NO
Q05512	Uniprot	ENSMUSG00000024969	13728	Mark2	MAP/microtubule affinity regulating kinase 2	23	17	31.7	4709300	5200400	5393400	4925800	5010100	5323600	5076900	5291500	5126700	5505500	5398000	5608900	0.954022	0.0189037	0.997151	1.06565	0.979397	0.0474866	NO	NO	NO
E9QN31	Uniprot	ENSMUSG00000038279	110109	Nop2	NOP2 nucleolar protein	1	1	1	24883	37801	42567	36840	40272	54487	48847	52777	35655	37966	38298	46554	0.309698	0.459152	1.25033	0.89466	0.531047	0.549249	NO	NO	NO
E9QN70	Uniprot	ENSMUSG00000002900	16777	Lamb1	laminin B1	59	59	37.1	18381000	20410000	20454000	13308000	13972000	14373000	14351000	15886000	15732000	14412000	13726000	13668000	0.00145171	0.0630511	0.703064	0.909439	0.0231187	0.116336	NO	NO	NO
E9QNH7	Uniprot	ENSMUSG00000026781	74159	Acbd5	acyl-Coenzyme A binding domain containing 5	7	7	16.3	1113400	1210600	1304600	1440500	1401000	1461500	1175300	1304800	1188800	1572400	1510100	1554100	0.0178801	0.00201674	1.18586	1.26376	0.09391	0.0106864	NO	NO	NO
F8WJB0	Uniprot	ENSMUSG00000019984	70208	Med23	mediator complex subunit 23	6	6	4.7	375860	394220	453480	355760	375370	402800	455430	495730	512700	483910	520900	496850	0.332197	0.565611	0.926747	1.02582	0.551733	0.647469	NO	NO	NO
E9QNX9	Uniprot	ENSMUSG00000005533	16001	Igf1r	insulin-like growth factor I receptor	19	16	14.5	2492300	2777300	2958600	1960400	2113700	2276300	3010800	3193300	3157000	2418100	2491600	2317200	0.0186498	0.000699169	0.771785	0.772014	0.0959226	0.00561591	NO	NO	NO
E9QP46	Uniprot	ENSMUSG00000063450	319565	Syne2	spectrin repeat containing, nuclear envelope 2	14	14	2.3	704090	864030	934270	770930	883160	888490	1033700	1110300	1084400	1054200	1100500	1090100	0.872219	0.846693	1.01606	1.00508	0.937037	0.887367	NO	NO	NO
G5E8R3	Uniprot	ENSMUSG00000024892	18563	Pcx	pyruvate carboxylase	50	50	49.7	20102000	20901000	21781000	16007000	17443000	18171000	22048000	23753000	23900000	18908000	18433000	18807000	0.00963324	0.00179157	0.8222	0.805555	0.0636863	0.00985279	NO	NO	NO
Q6A026	Uniprot	ENSMUSG00000029202	71521	Pds5a	PDS5 cohesin associated factor A	5	4	4.9	288680	325260	354220	193950	174230	221340	411570	428440	413970	222640	220720	214530	0.0056896	4.36e-06	0.608908	0.524642	0.0466125	0.00126896	NO	NO	NO
Q9CXZ1	Uniprot	ENSMUSG00000021764	17993	Ndufs4	NADH:ubiquinone oxidoreductase core subunit S4	6	6	32.6	1329200	1460700	1459000	1134200	1214900	1311400	1363300	1544500	1428100	1352900	1322600	1317000	0.043366	0.102134	0.861517	0.920801	0.161755	0.1687	NO	NO	NO
E9QQ38	Uniprot	ENSMUSG00000037697	114874	Ddhd1	DDHD domain containing 1	22	22	28.7	6142000	6818700	6875500	5785800	6655200	6709400	7495000	8180100	8180800	7299800	7403400	7346000	0.580709	0.0592077	0.965427	0.924266	0.763467	0.110887	NO	NO	NO
F2Z3U3	Uniprot	ENSMUSG00000026014	77300	Raph1	Ras association (RalGDS/AF-6) and pleckstrin homology domains 1	2	2	1.7	187980	214220	232230	188460	206900	191620	207750	248800	248200	284070	291320	283670	0.32332	0.0203928	0.925208	1.21896	0.542296	0.0503983	NO	NO	NO
F2Z3X6	Uniprot	ENSMUSG00000024122	18607	Pdpk1	3-phosphoinositide dependent protein kinase 1	22	22	47.6	6430900	7284300	7350300	5236800	5800800	5857800	7827600	8547200	8317400	6774200	6888000	6350600	0.0175201	0.00433267	0.802041	0.810491	0.0926355	0.0173074	NO	NO	NO
Q6P8Q6	Uniprot	ENSMUSG00000072770	54137	Acrbp	proacrosin binding protein	1	1	6	125670	133240	151760	51878	63019	60678	70918	56216	47894	43960	46037	59536	0.000755025	0.364565	0.427533	0.854338	0.0168424	0.457014	NO	NO	NO
Q01237	Uniprot	ENSMUSG00000021670	15357	Hmgcr	3-hydroxy-3-methylglutaryl-Coenzyme A reductase	2	2	3	25403	22623	35663	28023	33413	32220	34719	41115	33765	41480	33290	38409	0.481812	0.737534	1.1191	1.03266	0.67985	0.795932	NO	NO	NO
F5CSM8	Uniprot	ENSMUSG00000089728	435921	Clec2f	C-type lectin domain family 2, member f	1	1	5.3	4844.3	11261	29894	19730	22514	27130	35864	0	12339	16360	16198	16175	0.375255	0.987405	1.50815	1.011	0.590182	0.990399	NO	NO	NO
F6Q3W0	Uniprot	ENSMUSG00000026917	140858	Wdr5	WD repeat domain 5	8	1	36.3	364220	461970	474480	469810	411070	476980	553790	566390	582910	496490	481860	506940	0.663365	0.00285752	1.04397	0.872115	0.8192	0.0131729	NO	NO	NO
F6Q404	Uniprot	ENSMUSG00000027248	14827	Pdia3	protein disulfide isomerase associated 3	9	1	58.9	50385	65352	76557	43555	45885	62224	58543	61350	64640	54655	43206	32012	0.230743	0.0545829	0.788709	0.703793	0.449758	0.104231	NO	NO	NO
F6Q8D3	Uniprot	ENSMUSG00000062949	320940	Atp11c	ATPase, class VI, type 11C	19	19	18.3	3169100	3409600	3596100	2668700	2902100	2920300	3684600	3940000	3729600	3271500	3225700	3206400	0.0191373	0.0024583	0.834523	0.854626	0.0976708	0.012021	NO	NO	NO
F6Q8N5	Uniprot	ENSMUSG00000036572	68134	Upf3b	UPF3 regulator of nonsense transcripts homolog B (yeast)	7	1	25.4	82247	100820	102080	92536	97217	94967	86820	99087	97905	107690	102590	103740	0.983709	0.074613	0.998503	1.10644	0.992307	0.132536	NO	NO	NO
F6QA74	Uniprot	ENSMUSG00000035960	11792	Apex1	apurinic/apyrimidinic endonuclease 1	3	3	15.6	178210	208570	242540	253410	281140	289110	226910	206350	224720	277620	285940	261010	0.0394364	0.00479795	1.30881	1.25318	0.151949	0.0183941	NO	NO	NO
F6QNN0	Uniprot	ENSMUSG00000035539	381522	Ccdc180	coiled-coil domain containing 180	1	1	0.7	216340	258740	259090	135240	123010	143980	259440	289800	287590	149340	156370	163450	0.00200735	0.000318168	0.54787	0.56064	0.0273645	0.00370119	NO	NO	NO
F6QZB1	Uniprot	ENSMUSG00000018239	67966	Zcchc10	zinc finger, CCHC domain containing 10	1	1	44.8	67690	89111	80694	83167	100090	80618	79954	64263	75942	89504	89857	93650	0.370644	0.0227018	1.11108	1.24006	0.587598	0.0540847	NO	NO	NO
Q9CPN7	Uniprot	ENSMUSG00000094808	73626	1810009J06Rik	RIKEN cDNA 1810009J06 gene	1	1	8.1	107580	128240	129320	112700	123250	117950	126810	141290	111890	130150	145690	141760	0.652067	0.265182	0.969217	1.09898	0.811813	0.356207	NO	NO	NO
F6R9A8	Uniprot	ENSMUSG00000058748	233987	Zfp958	zinc finger protein 958	2	1	5.2	167770	172940	172310	74936	88294	102490	223160	248460	233710	99901	99832	107270	0.000530217	6.78e-05	0.517953	0.435262	0.0149355	0.00185563	NO	NO	NO
F6R9G0	Uniprot	ENSMUSG00000029505	75560	Ep400	E1A binding protein p400	3	1	14.8	87409	100140	119030	160030	197990	210760	118730	113720	106120	227690	210550	208560	0.00796904	0.000132057	1.85525	1.91039	0.0573232	0.00252093	YES	YES	YES
F6RJ39	Uniprot	ENSMUSG00000022185	56215	Acin1	apoptotic chromatin condensation inducer 1	15	15	11.8	1980300	2272600	2464800	2202000	2348300	2522400	2509100	2595200	2673500	2588000	2735900	2677800	0.521389	0.308793	1.05285	1.02879	0.714376	0.401479	NO	NO	NO
F6RJ64	Uniprot	ENSMUSG00000035992	216742	Fnip1	folliculin interacting protein 1	4	4	5.9	442160	670670	534420	426590	427010	408700	701660	796610	738250	917370	928050	902260	0.126487	0.00400682	0.766307	1.22855	0.310791	0.0164172	NO	NO	YES
F6RJV6	Uniprot	ENSMUSG00000062190	71835	Lancl2	LanC (bacterial lantibiotic synthetase component C)-like 2	13	13	36.7	3627800	4038200	4129800	3013200	3310500	3373500	4253800	4480400	4385800	3629100	3483700	3383900	0.0212343	0.000834566	0.822089	0.800053	0.103411	0.00615945	NO	NO	NO
F6RK81	Uniprot	ENSMUSG00000005881	66366	Ergic3	ERGIC and golgi 3	6	6	32.8	1097300	1157100	1265200	1338500	1515700	1543900	1190200	1309000	1168100	1963300	1838000	1885500	0.0223723	0.000294048	1.2496	1.55068	0.107373	0.00354726	NO	YES	YES
Q05C51	Uniprot	ENSMUSG00000052926	69724	Rnaseh2a	ribonuclease H2, large subunit	2	2	9.4	110580	121080	126760	135240	133000	134430	128850	150560	118600	138780	150460	138430	0.0368256	0.388022	1.12346	1.07452	0.145758	0.48007	NO	NO	NO
F6RPJ9	Uniprot	ENSMUSG00000056999	15925	Ide	insulin degrading enzyme	31	31	33.1	7336900	8289800	8645200	7478300	8148200	8433900	8580700	8959900	8771300	9154800	9322900	8825100	0.890887	0.144809	0.991286	1.03766	0.946702	0.221605	NO	NO	NO
F6RT43	Uniprot	ENSMUSG00000053253	76273	Ndfip2	Nedd4 family interacting protein 2	5	5	16.3	1908800	2006800	2142800	1732700	1798100	1860700	1744500	1888400	1853500	1650500	1617800	1614300	0.0451308	0.0109215	0.889921	0.889946	0.165313	0.0321228	NO	NO	NO
F6S1R2	Uniprot	ENSMUSG00000020288	268390	Ahsa2	AHA1, activator of heat shock protein ATPase 2	13	13	42	3555200	4086600	4591700	3883700	4439900	4708000	4580700	4773700	4903800	5220000	5193600	5306200	0.527906	0.00815777	1.06524	1.10251	0.719254	0.0261787	NO	NO	YES
F6SG70	Uniprot	ENSMUSG00000100621	NA	Gm28374	predicted gene 28374	2	1	48.1	111630	117040	143570	107970	126130	135050	124260	139840	133890	139120	144710	131060	0.93918	0.402724	0.991699	1.04246	0.97097	0.493951	NO	NO	NO
F6SMY7	Uniprot	ENSMUSG00000033004	105689	Mycbp2	MYC binding protein 2, E3 ubiquitin protein ligase	71	71	17.5	11304000	12994000	13390000	11802000	12749000	13172000	13976000	15121000	14401000	14651000	14746000	14679000	0.988443	0.596386	1.00093	1.01329	0.99453	0.675226	NO	NO	NO
Q9JJZ4	Uniprot	ENSMUSG00000028277	56228	Ube2j1	ubiquitin-conjugating enzyme E2J 1	4	4	13.5	338920	363310	403850	350410	412620	396480	434330	411190	398470	418980	431380	432380	0.539375	0.318527	1.04831	1.03115	0.729452	0.410905	NO	NO	NO
G5E8W7	Uniprot	ENSMUSG00000015474	54397	Ppt2	palmitoyl-protein thioesterase 2	3	3	13.6	96104	116880	122720	118180	128330	128890	125370	143140	138270	148370	158190	134300	0.206881	0.262942	1.11825	1.08378	0.420609	0.354548	NO	NO	NO
Q8C0Z1	Uniprot	ENSMUSG00000024187	106581	Fam234a	family with sequence similarity 234, member A	4	4	6.7	588530	677860	744460	567930	634920	680320	645120	711430	697140	787530	743950	774370	0.487634	0.0246074	0.936504	1.12278	0.684572	0.0575428	NO	NO	YES
F6SRV1	Uniprot	ENSMUSG00000024949	22668	Sf1	splicing factor 1	1	1	7.6	59280	56417	48059	49218	54614	59119	75405	67845	84072	78034	70560	57163	0.954487	0.403246	0.995084	0.905135	0.979653	0.494489	NO	NO	YES
F6SUM2	Uniprot	ENSMUSG00000036636	26373	Clcn7	chloride channel, voltage-sensitive 7	7	7	9.7	1345900	1639700	1608200	1472700	1666300	1672800	1679600	1727300	1803800	1786000	1831500	1755400	0.558302	0.271227	1.04746	1.03113	0.744236	0.362285	NO	NO	NO
F6TCF9	Uniprot	ENSMUSG00000028416	12017	Bag1	BCL2-associated athanogene 1	6	6	17.5	1160900	1298000	1377100	1182400	1236600	1293700	1533100	1320100	1360100	1441600	1287100	1310300	0.593008	0.513608	0.967857	0.958631	0.772406	0.599813	NO	NO	NO
F6TFN2	Uniprot	ENSMUSG00000033060	380928	Lmo7	LIM domain only 7	54	1	45.6	81595	77058	90971	73783	73650	57277	128190	119000	117570	82039	78284	80456	0.0938819	0.000294727	0.820073	0.660103	0.256613	0.00354726	NO	NO	NO
Q8BX90	Uniprot	ENSMUSG00000033487	319448	Fndc3a	fibronectin type III domain containing 3A	2	2	3.2	77787	81210	73386	94809	100060	89224	77643	80057	72512	111680	111440	108380	0.0111343	0.000164648	1.22252	1.43998	0.0690816	0.00272907	NO	NO	NO
F6U5V1	Uniprot	ENSMUSG00000025762	214048	Larp1b	La ribonucleoprotein domain family, member 1B	1	1	1.8	116450	145570	155100	129670	143050	131060	191790	218490	209610	219460	230320	221890	0.737553	0.112507	0.968019	1.08353	0.863547	0.181695	NO	NO	NO
F6U6Z2	Uniprot	ENSMUSG00000037747	319646	Phyhipl	phytanoyl-CoA hydroxylase interacting protein-like	2	2	10.4	208080	214170	277210	204380	219530	246570	252060	253870	249970	261190	276450	250290	0.722117	0.236316	0.958568	1.04237	0.855183	0.326037	NO	NO	NO
F6UP77	Uniprot	ENSMUSG00000036820	245847	Amdhd2	amidohydrolase domain containing 2	10	10	28.7	2698000	2992500	3302200	2389000	2554400	2433200	2770000	3121400	2913500	2773400	2705600	2586300	0.0410955	0.100205	0.820288	0.916001	0.155703	0.166385	NO	NO	NO
F6UT01	Uniprot	ENSMUSG00000038039	70297	Gcc2	GRIP and coiled-coil domain containing 2	7	1	45.9	87293	100210	90706	108120	92519	114650	102920	96055	95899	118680	135440	103670	0.180027	0.0910024	1.13328	1.21337	0.386392	0.154331	NO	NO	NO
F6V305	Uniprot	ENSMUSG00000005882	56046	Uqcc1	ubiquinol-cytochrome c reductase complex assembly factor 1	4	4	16.5	764550	899600	952950	620000	660190	683220	890930	953290	949670	678710	699210	708760	0.020995	0.000435124	0.750224	0.746873	0.102834	0.0043239	NO	NO	NO
F6V3Y9	Uniprot	ENSMUSG00000024773	329015	Atg2a	autophagy related 2A	26	1	19.3	12213	11797	9631.1	17760	23891	19400	9937.9	23477	17081	24444	14522	20395	0.0102685	0.575749	1.81477	1.17556	0.0660344	0.656927	YES	NO	YES
Q9R0Q3	Uniprot	ENSMUSG00000029390	56334	Tmed2	transmembrane p24 trafficking protein 2	8	8	42.3	3906100	3870700	3782600	1607800	1566400	1780400	4142900	4519200	4435600	1951400	1795900	1941500	8.07e-06	3.83e-05	0.428621	0.434336	0.00269674	0.00150263	NO	NO	NO
F6V9X7	Uniprot	ENSMUSG00000023047	110542	Amhr2	anti-Mullerian hormone type 2 receptor	2	2	11.6	187790	176030	180120	147800	153920	195030	194690	209180	184090	195350	190150	178170	0.359875	0.413185	0.913244	0.958688	0.577274	0.503773	NO	NO	NO
F6VAN0	Uniprot	ENSMUSG00000026663	226641	Atf6	activating transcription factor 6	1	1	1.2	222110	260540	249280	94742	112170	108540	273920	287880	266010	120370	103260	105370	0.000383481	3.77e-05	0.430987	0.397434	0.0126189	0.00150263	NO	NO	NO
F6VG99	Uniprot	ENSMUSG00000033060	380928	Lmo7	LIM domain only 7	58	4	35.5	15430000	17273000	17888000	16052000	17921000	18762000	20623000	21617000	21733000	21720000	21599000	21494000	0.547621	0.478151	1.04238	1.01313	0.736094	0.565677	NO	NO	NO
F6VQ19	Uniprot	ENSMUSG00000031290	210297	Lrch2	leucine-rich repeats and calponin homology (CH) domain containing 2	2	2	3.3	195680	225250	218640	207430	241820	239420	221440	211570	209820	263480	254150	256880	0.314869	0.000648909	1.07677	1.20484	0.5349	0.00530898	NO	NO	NO
F6W623	Uniprot	ENSMUSG00000006307	75410	Kmt2b	lysine (K)-specific methyltransferase 2B	1	1	0.5	38760	55586	72969	50890	60449	53301	54740	47252	54351	59398	82270	64538	0.935076	0.086348	0.984012	1.31893	0.968381	0.148681	NO	NO	NO
F6W741	Uniprot	ENSMUSG00000030269	97287	Mtmr14	myotubularin related protein 14	11	1	48.1	1027000	1203000	1197400	1175500	1242400	1254900	1064700	1166100	1086500	1330200	1224600	1194300	0.262634	0.0489105	1.0716	1.13017	0.483785	0.0957314	NO	NO	NO
F6WJB7	Uniprot	ENSMUSG00000056342	17847	Usp34	ubiquitin specific peptidase 34	13	13	4	1066200	1075200	1208200	1098900	1161900	1252900	1299100	1306200	1305000	1376800	1410700	1376200	0.441384	0.00189671	1.04899	1.0648	0.644846	0.0102297	NO	NO	YES
F6X0P2	Uniprot	ENSMUSG00000046329	66972	Slc25a23	solute carrier family 25 (mitochondrial carrier; phosphate carrier), member 23	3	1	10.2	40545	64285	49467	38272	51810	46009	45464	60622	51853	50013	48403	58392	0.488132	0.947451	0.882007	0.992839	0.684572	0.962643	NO	NO	NO
F6X4N5	Uniprot	ENSMUSG00000027522	228960	Stx16	syntaxin 16	8	8	21.1	1523900	1721000	1920500	1676000	1698700	1778800	1781500	1880700	1883100	2084900	2065700	2132500	0.974934	0.00320867	0.997696	1.13305	0.988712	0.0141248	NO	NO	NO
F6XCT0	Uniprot	ENSMUSG00000028649	11426	Macf1	microtubule-actin crosslinking factor 1	46	2	25.8	157960	168400	200240	116730	119140	95407	194500	212170	218900	144120	133440	122160	0.0116551	0.00145693	0.629087	0.638969	0.0709791	0.00858256	NO	NO	NO
F6XQI1	Uniprot	ENSMUSG00000032743	233865	Katnip	katanin interacting protein	2	2	1.5	114550	120390	137710	132380	122970	130760	109280	129890	120890	153420	149920	157570	0.583664	0.00615366	1.03612	1.28009	0.765537	0.0215342	NO	NO	NO
F6XU77	Uniprot	ENSMUSG00000037907	268445	Ankrd13b	ankyrin repeat domain 13b	1	1	5.2	311600	368400	354480	301020	319870	360270	337660	330040	330860	390640	390510	369970	0.507463	0.00221012	0.948457	1.15278	0.700777	0.0112831	NO	NO	NO
F6Y616	Uniprot	ENSMUSG00000025451	218693	Paip1	polyadenylate binding protein-interacting protein 1	14	1	25	217520	276290	251770	315850	328740	346330	258700	288210	264830	363300	418350	439510	0.013051	0.00503525	1.32906	1.50437	0.0764145	0.0190206	NO	YES	YES
F6YJB6	Uniprot	ENSMUSG00000098950	NA	Gm28036	predicted gene, 28036	6	6	10.4	874870	904130	986420	871030	939850	976850	1041000	1104500	1093600	1091800	1076500	1074800	0.878272	0.95087	1.00807	1.00123	0.939348	0.965294	NO	NO	NO
F6YSQ2	Uniprot	ENSMUSG00000043962	230753	Thrap3	thyroid hormone receptor associated protein 3	3	1	20	426690	509480	552330	528940	526400	539830	651710	567450	626600	567890	604740	664510	0.392184	0.942809	1.07166	0.99533	0.607029	0.959359	NO	NO	NO
F6YVP7	Uniprot	ENSMUSG00000069117	100039740	Rps18-ps6	ribosomal protein S18, pseudogene 6	14	13	62.5	7012200	8396400	8669500	6307000	7406700	7705700	9515100	10492000	10877000	9452100	9622600	9737800	0.254291	0.170443	0.88958	0.932923	0.475488	0.25109	NO	NO	NO
F6Z5N5	Uniprot	ENSMUSG00000028601	52430	Echdc2	enoyl Coenzyme A hydratase domain containing 2	1	1	9.2	44072	76808	71028	57612	65886	67685	100810	99057	111420	82932	68217	70197	0.982828	0.00757187	0.996222	0.711067	0.991988	0.0250128	NO	NO	NO
F6Z9L5	Uniprot	ENSMUSG00000005204	80886	Senp3	SUMO/sentrin specific peptidase 3	2	2	14.8	123710	159780	178370	102340	99201	109110	212840	211050	231310	155720	152900	140120	0.0365625	0.00103277	0.672609	0.68489	0.145371	0.00692702	NO	NO	NO
F6ZCU9	Uniprot	ENSMUSG00000038827	230234	Abitram	actin binding transcription modulator	1	1	15.3	85086	97765	118670	94811	89216	86347	126290	127030	117930	113770	99919	98452	0.362143	0.025692	0.8967	0.840784	0.579486	0.0594141	NO	NO	NO
F6ZDS4	Uniprot	ENSMUSG00000006005	108989	Tpr	translocated promoter region, nuclear basket protein	73	73	31.1	16632000	18772000	19390000	16722000	18099000	18832000	20035000	21790000	21196000	21763000	21792000	21540000	0.733006	0.255574	0.979177	1.03291	0.860692	0.3469	NO	NO	NO
F6ZFT1	Uniprot	ENSMUSG00000030869	70316	Ndufab1	NADH:ubiquinone oxidoreductase subunit AB1	6	6	29.1	1214800	1287600	1386200	883120	914670	984540	1297700	1410100	1347900	1049500	1102900	1032900	0.00313773	0.00170429	0.715509	0.785388	0.0341027	0.00955982	NO	NO	NO
F6ZGI7	Uniprot	ENSMUSG00000015536	17434	Mocs2	molybdenum cofactor synthesis 2	3	3	36.4	575640	739120	698620	710290	731480	800150	708740	758960	736010	787370	804740	812390	0.246312	0.0147592	1.11351	1.09111	0.467328	0.0397583	NO	NO	NO
F6ZGN3	Uniprot	ENSMUSG00000000631	360013	Myo18a	myosin XVIIIA	2	1	4.4	30152	115900	62243	32606	42994	114660	49925	51694	150370	235920	54723	39739	0.875242	0.732375	0.913416	1.3111	0.938674	0.791513	NO	NO	NO
F6ZYX6	Uniprot	ENSMUSG00000032469	83703	Dbr1	debranching RNA lariats 1	1	1	15.9	7216.7	12251	15238	19684	17999	16931	12423	11362	10575	20105	23367	17770	0.0550907	0.0063279	1.57363	1.78236	0.186538	0.0219672	NO	YES	YES
F7ACR9	Uniprot	ENSMUSG00000028649	11426	Macf1	microtubule-actin crosslinking factor 1	138	4	29.5	25093000	28436000	29578000	24367000	26361000	27001000	30503000	32072000	31675000	30428000	30373000	30077000	0.315084	0.0806912	0.935288	0.964223	0.534906	0.140896	NO	NO	NO
F7ARZ1	Uniprot	ENSMUSG00000023723	64656	Mrps23	mitochondrial ribosomal protein S23	3	3	25	215380	235800	273320	269040	247780	280890	264910	283450	263440	293220	287110	296090	0.27974	0.036438	1.10105	1.0796	0.503569	0.0771781	NO	NO	NO
F7B209	Uniprot	ENSMUSG00000041870	68420	Ankrd13a	ankyrin repeat domain 13a	1	1	2.9	75511	80517	98957	79799	83516	83170	126090	105690	109030	110450	98890	100230	0.715011	0.226688	0.966665	0.908336	0.85036	0.315235	NO	NO	NO
F7BBA2	Uniprot	ENSMUSG00000027367	99138	Stard7	START domain containing 7	2	2	4.6	347310	410890	423830	411350	466970	436670	402820	451940	475550	568680	572480	598700	0.19609	0.00430738	1.11248	1.30786	0.407365	0.0172527	NO	NO	NO
F7BCN0	Uniprot	ENSMUSG00000098650	NA	Commd1b	COMM domain containing 1B	2	2	15.2	79694	96216	97568	102260	104210	121790	122480	103640	101620	115380	135780	119760	0.0970803	0.188358	1.20032	1.13175	0.261521	0.271901	NO	NO	NO
F7C9P2	Uniprot	ENSMUSG00000094992	546160	Fbxw25	F-box and WD-40 domain protein 25	14	6	25.5	4115700	4578300	4790400	3228800	3307900	3685900	4343000	4951000	4489800	3623500	3504300	3527100	0.0112061	0.00504404	0.758106	0.773002	0.0693082	0.0190262	NO	NO	NO
F7CB97	Uniprot	ENSMUSG00000049550	56430	Clip1	CAP-GLY domain containing linker protein 1	44	31	34.9	5074700	5830800	6051300	5150200	5398400	5681100	6798800	7108700	6937700	6733000	6668400	6683300	0.507179	0.0506548	0.95712	0.963517	0.700547	0.0983377	NO	NO	NO
F7CXI4	Uniprot	ENSMUSG00000033857	217364	Engase	endo-beta-N-acetylglucosaminidase	2	2	8	53740	48491	60313	84407	75062	83132	58467	57183	59835	71231	57502	63500	0.00405458	0.239838	1.49253	1.09544	0.0386385	0.330207	NO	NO	NO
F7D1J2	Uniprot	ENSMUSG00000021408	19766	Ripk1	receptor (TNFRSF)-interacting serine-threonine kinase 1	1	1	1.8	60956	84664	79268	19288	36374	44071	71364	102060	91278	43159	45976	40078	0.0152322	0.00784251	0.443479	0.488145	0.0844721	0.0255746	NO	NO	NO
F7D3B8	Uniprot	ENSMUSG00000028007	76561	Snx7	sorting nexin 7	2	2	6.6	694100	798930	750380	810020	835430	818340	763200	816610	863170	890290	898220	945190	0.0781253	0.0447508	1.09823	1.119	0.231753	0.0898333	NO	NO	NO
F7D3P0	Uniprot	ENSMUSG00000035142	76826	Nubpl	nucleotide binding protein-like	3	1	26.8	43577	98179	47570	55644	187650	58618	49355	182890	32188	136300	138450	50071	0.468689	0.736633	1.59467	1.22837	0.668089	0.795248	NO	NO	NO
F7D418	Uniprot	ENSMUSG00000073664	269198	Nbeal1	neurobeachin like 1	5	1	13.3	383570	426130	456010	401890	480350	503810	477330	501150	486050	514720	563460	496290	0.342749	0.15911	1.09508	1.07507	0.562218	0.238165	NO	NO	NO
Q3TZU5	Uniprot	ENSMUSG00000019876	18768	Pkib	protein kinase inhibitor beta, cAMP dependent, testis specific	1	1	26.9	28079	38109	39343	74854	69755	77667	37600	39872	30792	69142	75279	66782	0.000791535	0.000769484	2.10626	1.95081	0.0171349	0.0058757	YES	YES	YES
F7DBT7	Uniprot	ENSMUSG00000036615	170767	Rfxap	regulatory factor X-associated protein	4	4	17.3	715970	787360	783650	499510	511030	536510	744950	761340	832690	662450	664840	648620	0.000653861	0.0115446	0.67646	0.844774	0.0158309	0.0334434	NO	NO	NO
F8VPK0	Uniprot	ENSMUSG00000033991	218343	Ttc37	tetratricopeptide repeat domain 37	23	23	16.3	3596800	3840600	4130000	2878400	3031500	3276600	3890600	4285000	4170200	3479300	3536800	3401500	0.0146735	0.00649819	0.794172	0.843817	0.0823077	0.022346	NO	NO	NO
F8VPL2	Uniprot	ENSMUSG00000030660	18704	Pik3c2a	phosphatidylinositol-4-phosphate 3-kinase catalytic subunit type 2 alpha	22	22	14.4	2701000	3220300	3308000	3267600	3466000	3676400	3365700	3654900	3601400	4197800	4202600	4198900	0.1526	0.00176227	1.12793	1.18615	0.348099	0.00976945	NO	NO	YES
V9GXH3	Uniprot	ENSMUSG00000030172	111173	Erc1	ELKS/RAB6-interacting/CAST family member 1	4	4	4	304940	316200	339700	267930	300150	318240	380740	383530	385980	437020	440090	454310	0.23808	0.000401226	0.922443	1.1575	0.457654	0.00418465	NO	NO	NO
F8VPN4	Uniprot	ENSMUSG00000033400	77559	Agl	amylo-1,6-glucosidase, 4-alpha-glucanotransferase	4	4	2.2	517170	524290	510850	383210	419120	412270	563630	624360	567230	617300	606050	612850	0.000646437	0.247278	0.782447	1.04614	0.0158245	0.338105	NO	NO	NO
F8VPP8	Uniprot	ENSMUSG00000022390	20286	Zc3h7b	zinc finger CCCH type containing 7B	5	5	6	557070	579990	655360	366830	390570	521010	493660	540390	527300	478070	462840	415770	0.0384412	0.0431768	0.713231	0.868915	0.149449	0.087559	NO	NO	NO
F8VPU2	Uniprot	ENSMUSG00000025555	223254	Farp1	FERM, RhoGEF (Arhgef) and pleckstrin domain protein 1 (chondrocyte-derived)	22	22	22.2	6022200	6693400	6833800	5754700	6594400	6909300	6420200	7116800	7179900	7307600	7457300	7442300	0.831038	0.115718	0.985115	1.07194	0.915417	0.185772	NO	NO	NO
F8VPX1	Uniprot	ENSMUSG00000022710	252870	Usp7	ubiquitin specific peptidase 7	57	1	55.7	22983000	25987000	26446000	20295000	21817000	22731000	27000000	29272000	28804000	23594000	23213000	22969000	0.053217	0.00205479	0.859804	0.820161	0.183031	0.0107732	NO	NO	NO
F8VPX2	Uniprot	ENSMUSG00000008167	68628	Fbxw9	F-box and WD-40 domain protein 9	6	6	15.1	1300500	1371500	1451000	1069600	1254200	1269900	1474700	1423200	1462900	1305500	1401000	1296000	0.085448	0.031961	0.871623	0.917836	0.243973	0.0701421	NO	NO	NO
F8VPY2	Uniprot	ENSMUSG00000025049	226182	Taf5	TATA-box binding protein associated factor 5	5	5	11	445570	557850	554110	492660	532180	582310	533850	541350	523940	585070	591130	591880	0.732048	0.000506941	1.03186	1.10564	0.860485	0.00464514	NO	NO	NO
F8VQ05	Uniprot	ENSMUSG00000070733	72313	Fryl	FRY like transcription coactivator	11	11	3.9	1821100	2183400	2161500	1529800	1667500	1716900	2045800	2143500	2124500	2027600	2089700	2038900	0.0325676	0.212859	0.796983	0.975039	0.13433	0.299926	NO	NO	NO
F8VQ29	Uniprot	ENSMUSG00000028068	404710	Iqgap3	IQ motif containing GTPase activating protein 3	15	14	11.2	1484900	1700000	1817400	1532400	1660500	1701900	1554700	1591300	1547000	1595500	1582200	1635700	0.760759	0.129979	0.97851	1.02566	0.877286	0.203511	NO	NO	NO
F8VQ54	Uniprot	ENSMUSG00000041415	192119	Dicer1	dicer 1, ribonuclease type III	33	33	18.9	5141700	5898600	6316600	5401000	5837600	6043500	6350000	6528900	6548300	6518200	6510400	6521500	0.952404	0.55219	0.99569	1.00633	0.978505	0.635675	NO	NO	NO
F8VQ95	Uniprot	ENSMUSG00000065954	320165	Tacc1	transforming, acidic coiled-coil containing protein 1	14	11	19.3	1407200	1548000	1756100	1540700	1651200	1746300	1801800	1888000	1689500	1834000	1914200	1782700	0.554731	0.504784	1.04816	1.02818	0.741135	0.591946	NO	NO	NO
F8VQB6	Uniprot	ENSMUSG00000022272	17909	Myo10	myosin X	78	41	37.7	21927000	24581000	25546000	22012000	23946000	24383000	26468000	27998000	27697000	27460000	27231000	27635000	0.684162	0.915744	0.976226	1.00198	0.831197	0.939888	NO	NO	NO
F8VQC1	Uniprot	ENSMUSG00000036323	66661	Srp72	signal recognition particle 72	19	19	28.8	4181900	4589700	4913900	4236600	4488700	4709300	4635100	5125200	4823200	4881200	4899700	4834900	0.756624	0.944005	0.981667	1.00221	0.87451	0.960039	NO	NO	NO
F8VQE9	Uniprot	ENSMUSG00000023353	213990	Agap3	ArfGAP with GTPase domain, ankyrin repeat and PH domain 3	5	4	6.8	228750	239560	268520	253830	251230	272530	249740	280600	247740	269450	304990	270490	0.375483	0.231129	1.05532	1.08592	0.590384	0.320439	NO	NO	NO
F8VQG7	Uniprot	ENSMUSG00000037795	333789	N4bp2	NEDD4 binding protein 2	3	3	2.3	147410	148880	165620	114560	135880	149430	146060	164750	144270	140280	149090	143580	0.152134	0.353547	0.865688	0.951371	0.347684	0.446004	NO	NO	NO
F8WGB3	Uniprot	ENSMUSG00000058076	66052	Sdhc	succinate dehydrogenase complex, subunit C, integral membrane protein	1	1	9.6	77310	92700	89593	65803	64147	75502	108870	95917	78944	88783	81490	83652	0.0373714	0.328274	0.791408	0.89495	0.14692	0.421107	NO	NO	NO
F8WGD4	Uniprot	ENSMUSG00000031478	23954	Nek3	NIMA (never in mitosis gene a)-related expressed kinase 3	17	17	44.6	3928300	4334900	4520900	3683600	3891500	4143900	4368800	4732100	4512100	4219900	4132800	4105300	0.181614	0.0257324	0.916686	0.915155	0.387564	0.05945	NO	NO	NO
S4R255	Uniprot	ENSMUSG00000029361	18125	Nos1	nitric oxide synthase 1, neuronal	3	3	2.2	232520	283160	308440	306860	293290	293790	338720	364420	342280	404730	364860	394020	0.364286	0.0518408	1.08472	1.11306	0.581557	0.100118	NO	NO	NO
F8WGQ9	Uniprot	ENSMUSG00000001098	330171	Kctd10	potassium channel tetramerisation domain containing 10	7	7	21.5	771500	868750	882540	902050	904410	987990	946640	978480	940030	1131000	1182200	1167600	0.114154	0.000443611	1.10768	1.21488	0.292551	0.00436718	NO	NO	NO
F8WHZ9	Uniprot	ENSMUSG00000029106	11518	Add1	adducin 1 (alpha)	10	10	15.3	1216200	1356100	1448200	1165000	1248700	1320900	1882300	2113200	1937700	1917900	1891600	1851400	0.305153	0.277277	0.928889	0.954106	0.52803	0.369455	NO	NO	NO
Q8C214	Uniprot	ENSMUSG00000029782	72649	Tmem209	transmembrane protein 209	2	2	6.9	211480	243220	252560	235530	219610	271520	237950	248770	263050	257370	272230	244740	0.759838	0.489264	1.02743	1.03277	0.876931	0.576414	NO	NO	NO
F8WGU3	Uniprot	ENSMUSG00000040728	207920	Esrp1	epithelial splicing regulatory protein 1	26	1	38.6	14718000	16252000	15891000	15049000	17153000	17716000	17196000	18249000	18561000	20013000	19246000	19946000	0.33677	0.0225915	1.06524	1.09627	0.556085	0.0538866	NO	NO	YES
F8WHM5	Uniprot	ENSMUSG00000003316	20340	Glg1	golgi apparatus protein 1	42	42	39.3	8100800	8741600	9362600	7738400	8204700	8448800	9336100	10141000	9917500	9430100	9455900	9364600	0.223254	0.189364	0.930811	0.961081	0.440383	0.273088	NO	NO	NO
F8WHQ1	Uniprot	ENSMUSG00000027506	21985	Tpd52	tumor protein D52	15	1	70	17285000	19175000	19653000	20679000	23850000	24549000	19390000	20759000	19983000	25547000	25956000	25918000	0.0361374	0.000159323	1.23105	1.28752	0.143873	0.00269852	NO	NO	NO
F8WHT2	Uniprot	ENSMUSG00000042121	231637	Ssh1	slingshot protein phosphatase 1	2	2	2.1	220770	293650	308730	146810	137440	156560	271950	303240	313950	165420	159460	146210	0.0100401	0.000544258	0.535516	0.529827	0.0654252	0.00483821	NO	NO	NO
F8WHU5	Uniprot	ENSMUSG00000034021	100710	Pds5b	PDS5 cohesin associated factor B	7	6	5.1	298760	318640	391470	332920	348290	409070	357000	390730	396780	394230	407650	419200	0.498858	0.149385	1.08069	1.0669	0.693718	0.227198	NO	NO	NO
F8WHW3	Uniprot	ENSMUSG00000035953	219024	Pip4p1	phosphatidylinositol-4,5-bisphosphate 4-phosphatase 1	5	5	18.1	4914700	4945700	5527400	4163300	4024200	4140800	5079500	5165600	5126100	5828900	5137100	5095800	0.00747884	0.390146	0.801174	1.04493	0.0550593	0.48215	NO	NO	NO
F8WHW6	Uniprot	ENSMUSG00000034902	18717	Pip5k1c	phosphatidylinositol-4-phosphate 5-kinase, type 1 gamma	3	3	6	385600	417250	389500	227530	252390	257690	386600	426680	386210	295040	303360	256250	0.000371702	0.00435823	0.618619	0.712511	0.0125758	0.0173504	NO	NO	NO
Q9D8X1	Uniprot	ENSMUSG00000025193	66388	Cutc	cutC copper transporter	9	9	44.1	3035500	3106300	3090700	2926600	3189600	3128100	2873800	3189300	3088900	3165000	3176100	3192500	0.964163	0.244904	1.00128	1.0417	0.983226	0.335399	NO	NO	NO
F8WHY8	Uniprot	ENSMUSG00000021144	116870	Mta1	metastasis associated 1	15	8	23.9	1215400	1482500	1556200	1404700	1497300	1676000	2537600	2723900	2731300	2543600	2571300	2635400	0.454881	0.306143	1.07614	0.96966	0.657756	0.399372	NO	NO	NO
F8WI35	Uniprot	ENSMUSG00000060743	15078	H3f3a	H3.3 histone A	7	2	32.6	19376000	19398000	18835000	13216000	16204000	16156000	16915000	16354000	16663000	15906000	17574000	15501000	0.0162563	0.653605	0.791126	0.980954	0.0885033	0.725605	NO	NO	NO
F8WI37	Uniprot	ENSMUSG00000038056	231051	Kmt2c	lysine (K)-specific methyltransferase 2C	10	10	2.7	688000	726110	738700	655660	652280	756960	807670	929530	895250	868190	867560	869960	0.479027	0.818065	0.959165	0.989842	0.677692	0.862829	NO	NO	NO
F8WIA3	Uniprot	ENSMUSG00000041716	100859931	Gm20604	predicted gene 20604	1	1	28	55586	57476	63524	55259	49431	48402	71860	62304	53914	58777	75706	64216	0.0710982	0.648486	0.866954	1.05647	0.218279	0.721671	NO	NO	NO
F8WIE1	Uniprot	ENSMUSG00000032295	73744	Man2c1	mannosidase, alpha, class 2C, member 1	20	20	26.5	5109300	5757900	6085200	4858000	5385400	5475300	5674400	5800900	6018500	6012800	5882500	5571700	0.299642	0.959413	0.927226	0.998468	0.523299	0.970328	NO	NO	NO
F8WIE5	Uniprot	ENSMUSG00000035247	207304	Hectd1	HECT domain E3 ubiquitin protein ligase 1	73	73	31.9	17763000	19577000	20296000	16299000	17080000	18548000	24516000	26011000	25875000	23794000	23377000	24352000	0.130158	0.0427075	0.900947	0.93614	0.315515	0.0869925	NO	NO	NO
F8WIG5	Uniprot	ENSMUSG00000022021	56419	Diaph3	diaphanous related formin 3	15	15	15.2	1794400	1993500	2152400	2020600	2095500	2249800	2072000	2143200	2047500	2496800	2503600	2587600	0.31505	0.000418467	1.07165	1.21162	0.534906	0.00425121	NO	NO	YES
F8WIT2	Uniprot	ENSMUSG00000018340	11749	Anxa6	annexin A6	61	5	72	44152000	48291000	44764000	32852000	35663000	39353000	52872000	55347000	55325000	41088000	37093000	38079000	0.0127889	0.000412539	0.78617	0.710879	0.0753421	0.00425121	NO	NO	NO
F8WIU7	Uniprot	ENSMUSG00000037134	102182	Prmt9	protein arginine methyltransferase 9	2	2	2.7	363500	402260	398580	344870	409860	413800	410760	433310	426270	433830	488110	455270	0.959004	0.106101	1.0036	1.08413	0.981077	0.173467	NO	NO	NO
F8WIY7	Uniprot	ENSMUSG00000016128	243362	Stard13	StAR-related lipid transfer (START) domain containing 13	14	14	13.9	1628000	1878000	2019200	1814200	1950200	2074000	1797200	1862000	1888900	1936800	1992100	1952000	0.487858	0.0252154	1.05669	1.05998	0.684572	0.0585455	NO	NO	NO
F8WJ43	Uniprot	ENSMUSG00000009073	18016	Nf2	neurofibromin 2	3	2	5.2	105650	114600	119550	114750	102990	135850	135610	136320	130210	123590	150280	140070	0.682413	0.649154	1.04058	1.02934	0.830587	0.72191	NO	NO	NO
[truncated: 4,306 more rows]
